# Supplementary material for: Integration of multi-omics approaches for functional characterization of muscle related selective sweep genes in Nanchukmacdon
Source: Sci Rep. 2021 Mar 30;11:7219. doi: 10.1038/s41598-021-86683-4 (PMC8009959; doi:10.1038/s41598-021-86683-4)
Supplement: Supplementary file 1 — Supplementary Information 1. [file 41598_2021_86683_MOESM1_ESM.xlsx]

## Sheet: XP-CLR_DU
chrom	xpclr	gene_name	gene_id
8	43.744	LARP7/MIR302B/MIR302C/MIR302A/MIR367/ZGRF1	ENSSSCG00000009119
5	71.1538	SOX10/POLR2F/C22orf23	ENSSSCG00000039315
14	49.0741	PGAM5/POLE	ENSSSCG00000035618
5	46.714	KRT85	ENSSSCG00000024474
5	44.1787	KRT85/KRT84	ENSSSCG00000000240
1	51.7505	ARPC5L/GOLGA1	ENSSSCG00000005596
4	61.1375	LRP12/DPYS	ENSSSCG00000006039
4	85.0904	S100A8	ENSSSCG00000035530
17	80.3185	MRPS26	ENSSSCG00000040071
10	48.5053	MAP1LC3C/BECN2	ENSSSCG00000034838
13	110.194	RSPH1/SLC37A1	ENSSSCG00000040224
9	67.278	RF00026/RPS3	ENSSSCG00000020018
1	67.2065	TMEM245/RF00211	ENSSSCG00000005444
12	57.3849	TSPAN10/BAHCC1	ENSSSCG00000031531
2	45.5389	PPP2R2B	ENSSSCG00000031406
8	54.4063		ENSSSCG00000039387
12	43.3488	SMURF2	ENSSSCG00000037321
14	51.7444	PGAM5	ENSSSCG00000035618
4	48.2527	BAALC	ENSSSCG00000006053
11	54.4717	TMTC4	ENSSSCG00000009524
2	50.2115	CDO1/ATG12	ENSSSCG00000014219
1	60.7991	WDR38/RPL35	ENSSSCG00000005594
11	86.2579	RF00100/RF00026	ENSSSCG00000023532
5	48.5983	GALR3	ENSSSCG00000000121
5	51.0357	RAD51AP1	ENSSSCG00000000722
5	52.0228	SLC6A12	ENSSSCG00000000749
5	61.0219	CRADD	ENSSSCG00000000910
5	43.1768	PPFIA2	ENSSSCG00000000940
7	47.0278	PPP1R36	ENSSSCG00000002275
7	46.9486	PROX2	ENSSSCG00000002373
7	65.6521	RPS6KL1	ENSSSCG00000002375
1	47.4259	PDE10A	ENSSSCG00000004027
1	64.6152	C6orf118	ENSSSCG00000004028
1	47.3141	ARID1B	ENSSSCG00000004064
1	51.1815		ENSSSCG00000004911
1	81.2372		ENSSSCG00000005440
1	59.3895	ELP1	ENSSSCG00000005441
1	105.489	TMEM245	ENSSSCG00000005444
1	43.2422	OLFML2A	ENSSSCG00000005593
4	43.4896	PKHD1L1	ENSSSCG00000006025
4	65.0484	LRP12	ENSSSCG00000006039
4	48.6938	DPYS	ENSSSCG00000006040
4	51.864	FZD6	ENSSSCG00000006052
4	52.7805	BAALC	ENSSSCG00000006053
4	44.7976	ATP6V1C1	ENSSSCG00000006054
4	44.6203		ENSSSCG00000006592
4	43.7133	DPYD	ENSSSCG00000006878
17	55.289	ZMAT4	ENSSSCG00000007010
3	53.2625	VAX2	ENSSSCG00000008318
8	49.1523	RELL1	ENSSSCG00000008772
8	70.169	CCDC158	ENSSSCG00000008983
8	56.2385	ZGRF1	ENSSSCG00000009120
8	50.3874	ARSJ	ENSSSCG00000009122
8	43.8797	CAMK2D	ENSSSCG00000009123
8	46.3127	ANK2	ENSSSCG00000009125
8	48.6527	ENPEP	ENSSSCG00000009132
8	72.6093	STPG2	ENSSSCG00000009188
14	58.5229	NCOR2	ENSSSCG00000009761
14	45.1423	FANK1	ENSSSCG00000010745
14	86.8787	EBF3	ENSSSCG00000010757
10	45.8018	BRINP3	ENSSSCG00000010809
10	54.2749	ESRRG	ENSSSCG00000010814
10	54.4076	CDC42BPA	ENSSSCG00000010862
10	43.2651	FRMD3	ENSSSCG00000010962
10	53.869		ENSSSCG00000011068
10	53.3736	MPP7	ENSSSCG00000011070
10	54.2517	SUSD4	ENSSSCG00000011176
13	43.6763	TBC1D5	ENSSSCG00000011199
13	43.7611	KCNH8	ENSSSCG00000011204
13	48.1401	TGFBR2	ENSSSCG00000011226
13	63.1941	SLC37A1	ENSSSCG00000012087
2	43.5282	UNC93B1	ENSSSCG00000012893
2	45.4331	TMEM232	ENSSSCG00000014196
2	51.1845	ZNF608	ENSSSCG00000014242
9	55.581	C2CD3	ENSSSCG00000014835
9	67.4887	ARRB1	ENSSSCG00000014852
9	63.4123	NMNAT2	ENSSSCG00000015557
9	53.2523	TMEM206	ENSSSCG00000015598
9	70.4885	DTL	ENSSSCG00000015600
9	43.7356	MAPKAPK2	ENSSSCG00000015650
15	47.7151	ITGA6	ENSSSCG00000015955
15	43.783	MAP3K20	ENSSSCG00000015960
15	55.0374	NDUFA10	ENSSSCG00000016349
18	43.2847	MPP6	ENSSSCG00000016717
16	43.0072	SEMA5A	ENSSSCG00000017095
1	68.1294	RF00026	ENSSSCG00000018128
16	75.9882	RF00026	ENSSSCG00000018997
3	63.882	ADD2	ENSSSCG00000020736
14	44.929	TDRD1	ENSSSCG00000021075
4	59.1262	S100A6	ENSSSCG00000021084
10	46.0196	PLD5	ENSSSCG00000021132
15	61.7339		ENSSSCG00000023479
7	43.1066		ENSSSCG00000023956
11	47.3187	ADPRHL1	ENSSSCG00000024103
13	46.171	CCR3	ENSSSCG00000024408
2	70.466	FER	ENSSSCG00000027074
10	50.398	GPATCH2	ENSSSCG00000027207
13	64.6653	LSAMP	ENSSSCG00000027941
12	47.1983	MFSD11	ENSSSCG00000029343
2	48.4875	PSD2	ENSSSCG00000029541
11	54.1915	VWA8	ENSSSCG00000029837
13	64.0998	PDE9A	ENSSSCG00000030016
5	61.4143	MFNG	ENSSSCG00000030209
5	47.8263	PTPRQ	ENSSSCG00000031716
14	53.2917	ACSL5	ENSSSCG00000031789
14	59.7024		ENSSSCG00000031896
8	44.7069	UGT8	ENSSSCG00000031904
4	54.4427		ENSSSCG00000031957
14	45.3538	VTI1A	ENSSSCG00000032968
17	44.9883		ENSSSCG00000032980
1	45.4594	PALM2	ENSSSCG00000033120
4	53.1231		ENSSSCG00000033312
1	82.564	PELI2	ENSSSCG00000033800
4	44.7177	RIMS2	ENSSSCG00000033829
2	55.3026	SLC43A3	ENSSSCG00000033998
11	47.4343		ENSSSCG00000034523
14	62.4191	PLEKHS1	ENSSSCG00000034754
10	52.8381	DISP1	ENSSSCG00000035479
2	71.1043	SLC43A1	ENSSSCG00000036359
5	55.0661	LMO3	ENSSSCG00000036499
5	59.2151	PAWR	ENSSSCG00000036560
1	46.5048	MVB12B	ENSSSCG00000036926
2	44.5287	AP3S1	ENSSSCG00000037595
8	79.5656		ENSSSCG00000037741
5	54.2113	YEATS4	ENSSSCG00000037845
10	43.778	USH2A	ENSSSCG00000038066
9	51.6627	NENF	ENSSSCG00000038614
3	49.3404		ENSSSCG00000038684
7	45.2337	FARS2	ENSSSCG00000038717
5	44.3893	PPP1R12A	ENSSSCG00000038973
8	46.5866	RF00191	ENSSSCG00000039281
2	45.5196	SNX24	ENSSSCG00000039373
13	120.322	RSPH1	ENSSSCG00000040224
2	58.461	RTN4RL2	ENSSSCG00000040919
8	43.744	LARP7/MIR302B/MIR302C/MIR302A/MIR367/ZGRF1	ENSSSCG00000018952
5	71.1538	SOX10/POLR2F/C22orf23	ENSSSCG00000000116
14	49.0741	PGAM5/POLE	ENSSSCG00000032809
5	46.714	KRT85	ENSSSCG00000000240
5	44.1787	KRT85/KRT84	ENSSSCG00000000241
1	51.7505	ARPC5L/GOLGA1	ENSSSCG00000005597
4	61.1375	LRP12/DPYS	ENSSSCG00000006040
4	85.0904	S100A8	ENSSSCG00000006590
17	80.3185	MRPS26	ENSSSCG00000007165
10	48.5053	MAP1LC3C/BECN2	ENSSSCG00000010868
13	110.194	RSPH1/SLC37A1	ENSSSCG00000012087
9	67.278	RF00026/RPS3	ENSSSCG00000014855
1	67.2065	TMEM245/RF00211	ENSSSCG00000018471
12	57.3849	TSPAN10/BAHCC1	ENSSSCG00000023045
2	45.5389	PPP2R2B	ENSSSCG00000028976
8	54.4063		ENSSSCG00000031348
12	43.3488	SMURF2	ENSSSCG00000032176
14	51.7444	PGAM5	ENSSSCG00000032809
4	48.2527	BAALC	ENSSSCG00000032845
11	54.4717	TMTC4	ENSSSCG00000032891
2	50.2115	CDO1/ATG12	ENSSSCG00000033912
1	60.7991	WDR38/RPL35	ENSSSCG00000034227
11	86.2579	RF00100/RF00026	ENSSSCG00000036251
8	43.744	LARP7/MIR302B/MIR302C/MIR302A/MIR367/ZGRF1	ENSSSCG00000019558
5	71.1538	SOX10/POLR2F/C22orf23	ENSSSCG00000000117
14	49.0741	PGAM5/POLE	ENSSSCG00000033051
8	43.744	LARP7/MIR302B/MIR302C/MIR302A/MIR367/ZGRF1	ENSSSCG00000019861
8	43.744	LARP7/MIR302B/MIR302C/MIR302A/MIR367/ZGRF2	ENSSSCG00000018444
8	43.744	LARP7/MIR302B/MIR302C/MIR302A/MIR367/ZGRF3	ENSSSCG00000009120

## Sheet: XP-EHH_DU
gene_id	chr	nsnps	xpehh	pvalue	gene_name
ENSSSCG00000005015	1	3	2.05963	0.0394343	SOS2/L2HGDH/ATP5S
ENSSSCG00000033019	1	2	-2.05177	0.00706521	RF00302/LRSAM1
ENSSSCG00000033578	1	16	2.7281	0.00792881
ENSSSCG00000005015	1	4	2.21107	0.0477146	SOS2/L2HGDH
ENSSSCG00000005518	1	6	2.24423	0.0380969
ENSSSCG00000034227	1	62	-2.37873	0.00996315	RPL35/ARPC5L
ENSSSCG00000005596	1	29	-2.1599	0.0124922	ARPC5L/GOLGA1
ENSSSCG00000005611	1	4	-2.51066	0.0120506	ZNF79
ENSSSCG00000005594	1	92	-2.30547	0.0196409	WDR38/RPL35
ENSSSCG00000004027	1	29	2.97563	0.0301645	PDE10A/ssc-mir-9831
ENSSSCG00000004371	1	100	-2.17957	0.0139571	CRYBG1/RF00026
ENSSSCG00000005037	1	1	-2.08583	0.0369936	ERO1A
ENSSSCG00000004027	1	26	3.34142	0.0143473	PDE10A
ENSSSCG00000004027	1	12	3.51826	0.00951568	PDE10A
ENSSSCG00000004027	1	1	-2.01506	0.0438988	PDE10A
ENSSSCG00000004049	1	12	2.09712	0.0359828	ACAT2
ENSSSCG00000004064	1	50	-2.31311	0.00516738	ARID1B
ENSSSCG00000004064	1	51	-2.27261	0.00816467	ARID1B
ENSSSCG00000004077	1	8	2.24966	0.0469872	FBXO5
ENSSSCG00000004092	1	80	3.80638	0.00341296	MTHFD1L
ENSSSCG00000004092	1	108	3.15048	0.00163004	MTHFD1L
ENSSSCG00000004092	1	116	3.36753	0.0452557	MTHFD1L
ENSSSCG00000004092	1	147	2.65992	0.0394935	MTHFD1L
ENSSSCG00000004139	1	103	2.23271	0.0446385	ADGRG6
ENSSSCG00000004165	1	20	2.91173	0.0268423	PDE7B
ENSSSCG00000004166	1	23	2.25452	0.0319185	AHI1
ENSSSCG00000004166	1	60	2.4337	0.0193078	AHI1
ENSSSCG00000004166	1	29	2.40428	0.0450995	AHI1
ENSSSCG00000004166	1	46	4.7064	0.0157401	AHI1
ENSSSCG00000004166	1	24	2.78605	0.00533541	AHI1
ENSSSCG00000004166	1	18	2.95365	0.0123674	AHI1
ENSSSCG00000004166	1	25	3.73599	0.00134437	AHI1
ENSSSCG00000004166	1	34	3.09693	0.00406991	AHI1
ENSSSCG00000004166	1	62	2.31416	0.0207898	AHI1
ENSSSCG00000004166	1	69	2.59256	0.0391169	AHI1
ENSSSCG00000004166	1	48	2.66204	0.0347094	AHI1
ENSSSCG00000004166	1	54	2.62345	0.0194533	AHI1
ENSSSCG00000004166	1	69	2.73786	0.0324004	AHI1
ENSSSCG00000004166	1	38	2.86515	0.00519646	AHI1
ENSSSCG00000004166	1	64	3.09372	0.016016	AHI1
ENSSSCG00000004166	1	32	3.11448	0.00676247	AHI1
ENSSSCG00000004166	1	23	2.70137	0.0100838	AHI1
ENSSSCG00000004166	1	31	3.2417	0.0152695	AHI1
ENSSSCG00000004166	1	3	3.3231	0.000890227	AHI1
ENSSSCG00000004166	1	35	3.77302	0.00529246	AHI1
ENSSSCG00000004170	1	34	2.50641	0.0144661
ENSSSCG00000004172	1	38	2.46213	0.0138116	SLC2A12
ENSSSCG00000004180	1	61	2.11386	0.0389239
ENSSSCG00000004190	1	7	2.27021	0.0231951	STX7
ENSSSCG00000004193	1	2	2.73702	0.0181818	ENPP1
ENSSSCG00000004202	1	56	2.68382	0.0113495	SAMD3
ENSSSCG00000004202	1	32	2.65939	0.0286323	SAMD3
ENSSSCG00000004205	1	56	2.18251	0.0350665	ARHGAP18
ENSSSCG00000004205	1	73	2.61495	0.0163803	ARHGAP18
ENSSSCG00000004205	1	60	2.158	0.0309277	ARHGAP18
ENSSSCG00000004209	1	1	2.00523	0.0449381	PTPRK
ENSSSCG00000004209	1	1	2.38386	0.017132	PTPRK
ENSSSCG00000004209	1	3	2.7946	0.00519633	PTPRK
ENSSSCG00000004250	1	1	2.03952	0.0413981	SLC35F1
ENSSSCG00000004281	1	4	-2.00296	0.0438725	KCNQ5
ENSSSCG00000004281	1	8	-2.22305	0.0262127	KCNQ5
ENSSSCG00000004357	1	9	-2.05348	0.0200366	SIM1
ENSSSCG00000004371	1	95	-2.10348	0.00440002	CRYBG1
ENSSSCG00000004371	1	84	-2.14307	0.0064565	CRYBG1
ENSSSCG00000004473	1	14	3.16368	0.00996879	PHIP
ENSSSCG00000004473	1	15	2.38647	0.0178786	PHIP
ENSSSCG00000004542	1	2	2.15324	0.0312997	NARS
ENSSSCG00000004840	1	3	-2.02012	0.0433712	OTUD7A
ENSSSCG00000004840	1	2	-2.08892	0.0367153	OTUD7A
ENSSSCG00000004854	1	30	-2.04759	0.0183562
ENSSSCG00000004854	1	24	-2.04244	0.0378212
ENSSSCG00000004854	1	31	-2.24184	0.0229664
ENSSSCG00000004857	1	2	-2.10124	0.0245737	ATP9B
ENSSSCG00000004861	1	3	-2.16476	0.0279974	TSHZ1
ENSSSCG00000004861	1	4	-2.12253	0.0206288	TSHZ1
ENSSSCG00000004861	1	4	-2.01107	0.033793	TSHZ1
ENSSSCG00000004861	1	2	-2.17318	0.0275629	TSHZ1
ENSSSCG00000004861	1	3	-2.0486	0.040501	TSHZ1
ENSSSCG00000004861	1	6	-2.23087	0.0256899	TSHZ1
ENSSSCG00000004911	1	69	-2.16448	0.0304273
ENSSSCG00000004911	1	54	-2.53118	0.0107154
ENSSSCG00000004911	1	29	-2.59315	0.00419569
ENSSSCG00000004962	1	52	-2.09491	0.00157322	CORO2B
ENSSSCG00000005022	1	4	2.02138	0.0482564	NIN
ENSSSCG00000005022	1	43	2.42754	0.0383532	NIN
ENSSSCG00000005022	1	84	2.60217	0.017337	NIN
ENSSSCG00000005022	1	36	2.54462	0.0116505	NIN
ENSSSCG00000005025	1	4	2.13678	0.0326162	TRIM9
ENSSSCG00000005038	1	3	-2.16123	0.0280875	PSMC6
ENSSSCG00000005039	1	3	-2.11519	0.0344138	STYX
ENSSSCG00000005039	1	1	-2.22778	0.0258954	STYX
ENSSSCG00000005040	1	3	-2.17548	0.0262895
ENSSSCG00000005058	1	4	-2.03826	0.0182023	ATG14
ENSSSCG00000005106	1	1	-2.38711	0.0169812	NTRK3
ENSSSCG00000005106	1	8	-2.49583	0.0125664	NTRK3
ENSSSCG00000005106	1	8	-2.97127	0.000176073	NTRK3
ENSSSCG00000005106	1	2	-3.09779	0.00194971	NTRK3
ENSSSCG00000005106	1	4	-2.98594	0.00105155	NTRK3
ENSSSCG00000005106	1	10	-2.2574	0.00305856	NTRK3
ENSSSCG00000005167	1	47	-2.03113	0.0354884	SLC24A2
ENSSSCG00000005247	1	21	3.08571	0.0498264
ENSSSCG00000005282	1	6	2.48495	0.0135842	VPS13A
ENSSSCG00000005296	1	1	2.07716	0.0377867	PHF24
ENSSSCG00000005364	1	49	2.27496	0.0437335	TDRD7
ENSSSCG00000005444	1	89	-2.40928	0.0159842	TMEM245
ENSSSCG00000005455	1	128	3.00137	0.0457109	SVEP1
ENSSSCG00000005456	1	92	2.24749	0.032657	MUSK
ENSSSCG00000005471	1	66	2.44955	0.0151767	SNX30
ENSSSCG00000005511	1	48	2.19366	0.0360386	TRAF1
ENSSSCG00000005512	1	49	2.04128	0.0428444	C5
ENSSSCG00000005514	1	106	3.30154	0.0122426	RAB14
ENSSSCG00000005518	1	3	2.04665	0.0486941
ENSSSCG00000005518	1	54	2.0539	0.0444291
ENSSSCG00000005524	1	17	2.64948	0.0160929	DAB2IP
ENSSSCG00000005524	1	4	2.50237	0.0398724	DAB2IP
ENSSSCG00000005524	1	2	2.69921	0.0126814	DAB2IP
ENSSSCG00000005524	1	15	3.35175	0.0014726	DAB2IP
ENSSSCG00000005578	1	63	5.0022	0.00993684
ENSSSCG00000005597	1	30	-2.1165	0.0284113	GOLGA1
ENSSSCG00000005609	1	1	-2.21342	0.0268689	GARNL3
ENSSSCG00000005611	1	2	-2.23846	0.0251913	ZNF79
ENSSSCG00000005659	1	87	2.85014	0.0404978	ZER1
ENSSSCG00000005659	1	66	2.3474	0.0364597	ZER1
ENSSSCG00000005699	1	84	2.23326	0.0482514	HMCN2
ENSSSCG00000005740	1	158	2.8361	0.018927	SARDH
ENSSSCG00000005740	1	129	3.49059	0.0253747	SARDH
ENSSSCG00000005740	1	150	2.66519	0.0143405	SARDH
ENSSSCG00000005740	1	111	2.98288	0.0176187	SARDH
ENSSSCG00000005740	1	98	3.36349	0.0183592	SARDH
ENSSSCG00000005743	1	127	2.4052	0.0236771	VAV2
ENSSSCG00000005743	1	113	3.29201	0.0202993	VAV2
ENSSSCG00000005743	1	142	3.50586	0.00144179	VAV2
ENSSSCG00000005743	1	12	2.80075	0.00509834	VAV2
ENSSSCG00000005743	1	117	3.73471	0.0413875	VAV2
ENSSSCG00000005743	1	113	2.13149	0.0434883	VAV2
ENSSSCG00000005743	1	134	2.31877	0.0383198	VAV2
ENSSSCG00000005743	1	97	3.19448	0.042756	VAV2
ENSSSCG00000005743	1	147	3.16148	0.00293343	VAV2
ENSSSCG00000005743	1	98	2.96714	0.00314224	VAV2
ENSSSCG00000005743	1	123	4.25614	0.00686034	VAV2
ENSSSCG00000005743	1	74	4.31923	0.000122818	VAV2
ENSSSCG00000005743	1	27	3.03025	0.00244353	VAV2
ENSSSCG00000005743	1	70	2.17928	0.040875	VAV2
ENSSSCG00000018128	1	72	-2.04235	0.0095398	RF00026
ENSSSCG00000019568	1	9	-2.39452	0.016642	RF00026
ENSSSCG00000020130	1	31	2.5178	0.028422	RF00322
ENSSSCG00000020859	1	12	-2.1075	0.0327694	CBLN2
ENSSSCG00000021443	1	109	3.62946	0.0170764	SGK1
ENSSSCG00000021443	1	102	3.61146	0.0158547	SGK1
ENSSSCG00000021443	1	56	2.48443	0.0404391	SGK1
ENSSSCG00000021443	1	70	2.08714	0.0386166	SGK1
ENSSSCG00000021443	1	74	2.43144	0.0282433	SGK1
ENSSSCG00000021443	1	91	2.28456	0.0270559	SGK1
ENSSSCG00000021443	1	80	3.17305	0.0413855	SGK1
ENSSSCG00000021443	1	57	2.75557	0.0166125	SGK1
ENSSSCG00000021926	1	68	3.5258	0.000509535	RF00619
ENSSSCG00000022994	1	1	2.11597	0.0343472	CYB5R4
ENSSSCG00000022994	1	3	2.03836	0.0415144	CYB5R4
ENSSSCG00000022994	1	2	2.02933	0.0424248	CYB5R4
ENSSSCG00000024912	1	90	3.04831	0.0220963	WDR5
ENSSSCG00000024912	1	119	3.57442	0.0063878	WDR5
ENSSSCG00000026041	1	66	2.58507	0.032259	MAP3K5
ENSSSCG00000026041	1	71	2.073	0.0401191	MAP3K5
ENSSSCG00000027589	1	181	5.13744	0.000103442
ENSSSCG00000028115	1	60	2.64074	0.0153011	ALDH8A1
ENSSSCG00000028115	1	70	2.60174	0.029142	ALDH8A1
ENSSSCG00000031165	1	63	4.37117	0.00258981
ENSSSCG00000031165	1	148	3.72072	0.00992914
ENSSSCG00000031783	1	155	3.30976	0.0141798
ENSSSCG00000031966	1	71	4.1141	0.00418541
ENSSSCG00000032127	1	93	3.22016	0.0012812
ENSSSCG00000032211	1	1	2.04027	0.0413235
ENSSSCG00000032778	1	122	2.97152	0.0104409	PLEKHG1
ENSSSCG00000032940	1	142	4.7683	0.00730695
ENSSSCG00000033120	1	24	-2.0601	0.025123	PALM2
ENSSSCG00000033120	1	24	-2.38728	0.0169735	PALM2
ENSSSCG00000033763	1	50	2.44167	0.0424596	GNAQ
ENSSSCG00000033894	1	56	2.19474	0.0281847
ENSSSCG00000033971	1	16	-2.01025	0.0342027	ZNF407
ENSSSCG00000033971	1	29	-2.01025	0.0444046	ZNF407
ENSSSCG00000033971	1	28	-2.23206	0.0102472	ZNF407
ENSSSCG00000033971	1	9	-2.07871	0.0295552	ZNF407
ENSSSCG00000033971	1	7	-2.02588	0.0274129	ZNF407
ENSSSCG00000033971	1	48	-2.00448	0.0245164	ZNF407
ENSSSCG00000033972	1	1	2.16901	0.0300816
ENSSSCG00000034139	1	91	2.44406	0.0486079	EYA4
ENSSSCG00000034139	1	69	2.65742	0.0138387	EYA4
ENSSSCG00000034139	1	76	2.75191	0.0188448	EYA4
ENSSSCG00000034139	1	73	2.50255	0.0123304	EYA4
ENSSSCG00000034516	1	4	2.17564	0.029582	CDKL1
ENSSSCG00000034516	1	2	2.24142	0.0371347	CDKL1
ENSSSCG00000034516	1	4	2.17063	0.0305826	CDKL1
ENSSSCG00000034516	1	3	2.39234	0.0370037	CDKL1
ENSSSCG00000034582	1	14	2.556	0.0105884
ENSSSCG00000034582	1	23	2.21028	0.0289631
ENSSSCG00000034704	1	2	-2.01869	0.0352312	ZNF532
ENSSSCG00000034704	1	3	-2.2935	0.0218194	ZNF532
ENSSSCG00000034704	1	2	-2.01408	0.0361983	ZNF532
ENSSSCG00000034726	1	2	-2.09208	0.0303713	KCNH5
ENSSSCG00000035076	1	69	4.10643	0.00374507
ENSSSCG00000035076	1	62	4.36677	0.00340982
ENSSSCG00000035556	1	122	5.26186	0.0462378
ENSSSCG00000035807	1	22	2.78949	0.0335691	TAAR1
ENSSSCG00000036003	1	6	4.3552	0.000185421
ENSSSCG00000036218	1	8	2.33835	0.0422828
ENSSSCG00000036218	1	8	2.24949	0.0244812
ENSSSCG00000036749	1	2	4.91144	7.47e-06
ENSSSCG00000037303	1	21	4.55401	0.00971022
ENSSSCG00000037508	1	70	2.51417	0.0272339	GSN
ENSSSCG00000037508	1	94	3.19279	0.013865	GSN
ENSSSCG00000037508	1	30	2.02442	0.0436673	GSN
ENSSSCG00000037956	1	4	3.245	0.00781766
ENSSSCG00000038000	1	23	2.85701	0.0357656
ENSSSCG00000038036	1	2	2.09845	0.0367827
ENSSSCG00000038483	1	71	2.78285	0.0456856
ENSSSCG00000038595	1	32	3.92411	0.0347473
ENSSSCG00000039025	1	83	2.6046	0.0257169	FREM1
ENSSSCG00000039025	1	88	3.59042	0.0489597	FREM1
ENSSSCG00000039049	1	135	2.41342	0.0181738	MAP7
ENSSSCG00000039396	1	34	3.97757	0.00266407
ENSSSCG00000040836	1	5	3.02974	0.00244762	DCC
ENSSSCG00000005016	1	3	2.05963	0.0394343	SOS2/L2HGDH/ATP5S
ENSSSCG00000018580	1	2	-2.05177	0.00706521	RF00302/LRSAM1
ENSSSCG00000004096	1	16	2.7281	0.00792881
ENSSSCG00000005016	1	4	2.21107	0.0477146	SOS2/L2HGDH
ENSSSCG00000005519	1	6	2.24423	0.0380969
ENSSSCG00000005596	1	62	-2.37873	0.00996315	RPL35/ARPC5L
ENSSSCG00000005597	1	29	-2.1599	0.0124922	ARPC5L/GOLGA1
ENSSSCG00000033019	1	4	-2.51066	0.0120506	ZNF79
ENSSSCG00000034227	1	92	-2.30547	0.0196409	WDR38/RPL35
ENSSSCG00000034772	1	29	2.97563	0.0301645	PDE10A/ssc-mir-9831
ENSSSCG00000035339	1	100	-2.17957	0.0139571	CRYBG1/RF00026
ENSSSCG00000035799	1	1	-2.08583	0.0369936	ERO1A
ENSSSCG00000038778	1	3	2.05963	0.0394343	SOS2/L2HGDH/ATP5S
ENSSSCG00000005613	1	2	-2.05177	0.00706521	RF00302/LRSAM1
ENSSSCG00000031354	1	3	2.05963	0.0394343	SOS2/L2HGDH/ATP5S
ENSSSCG00000039699	2	51	2.56055	0.0310528	NADSYN1
ENSSSCG00000038535	2	1	2.01908	0.0434791	ARSB/DMGDH
ENSSSCG00000038535	2	1	2.36421	0.0180688	ARSB/DMGDH
ENSSSCG00000038535	2	1	2.62043	0.00878177	ARSB/DMGDH
ENSSSCG00000013303	2	70	2.5488	0.0224584	ABTB2/RF00425
ENSSSCG00000012859	2	70	3.00582	0.00971572	NADSYN1/DHCR7
ENSSSCG00000012859	2	94	4.64367	0.00788056	NADSYN1/DHCR7
ENSSSCG00000012859	2	65	4.16027	0.0131984	NADSYN1/DHCR7
ENSSSCG00000032195	2	2	-2.03049	0.0154793	UBE2L6
ENSSSCG00000031191	2	120	2.11744	0.0414245	ANO1
ENSSSCG00000031191	2	11	3.03786	0.00306781	ANO1
ENSSSCG00000031191	2	42	2.6058	0.0134364	ANO1
ENSSSCG00000031191	2	56	2.27633	0.0288617	FADD
ENSSSCG00000031191	2	88	2.50436	0.0260958	FADD
ENSSSCG00000032195	2	1	-2.4209	0.0154821
ENSSSCG00000033043	2	132	2.18519	0.0409311	SHANK2
ENSSSCG00000033043	2	77	2.16489	0.03074	SHANK2
ENSSSCG00000033043	2	111	2.1537	0.0321884	SHANK2
ENSSSCG00000033043	2	102	2.07285	0.0405572	SHANK2
ENSSSCG00000033043	2	81	2.08826	0.0441907	SHANK2
ENSSSCG00000033043	2	73	2.06309	0.0405763	SHANK2
ENSSSCG00000033043	2	9	2.35304	0.0335986	SHANK2
ENSSSCG00000033043	2	29	2.36812	0.0224766	SHANK2
ENSSSCG00000033043	2	25	2.44714	0.0143997	SHANK2
ENSSSCG00000033043	2	50	2.38998	0.0168494	SHANK2
ENSSSCG00000033043	2	55	3.01443	0.0205769	SHANK2
ENSSSCG00000033043	2	92	3.00459	0.00304757	SHANK2
ENSSSCG00000033043	2	90	2.95687	0.00584577	SHANK2
ENSSSCG00000033043	2	99	2.93319	0.00651575	SHANK2
ENSSSCG00000033043	2	55	3.59851	0.0037804	SHANK2
ENSSSCG00000033043	2	63	2.32952	0.027992	SHANK2
ENSSSCG00000033043	2	48	2.2756	0.0253037	SHANK2
ENSSSCG00000033043	2	44	2.27924	0.0266424	SHANK2
ENSSSCG00000033043	2	40	2.33693	0.0265185	SHANK2
ENSSSCG00000033043	2	16	2.33336	0.0196291	SHANK2
ENSSSCG00000031191	2	44	2.2621	0.0353179	CTTN
ENSSSCG00000031191	2	59	2.26197	0.0306122	CTTN
ENSSSCG00000031191	2	70	2.27034	0.0270093	CTTN
ENSSSCG00000031191	2	62	2.53663	0.0292885	CTTN
ENSSSCG00000031191	2	63	3.02816	0.0121726	PPFIA1
ENSSSCG00000031191	2	65	2.94682	0.00388861	PPFIA1
ENSSSCG00000031191	2	92	2.99349	0.0164717	PPFIA1
ENSSSCG00000031191	2	55	2.46474	0.0139874	PPFIA1
ENSSSCG00000031191	2	70	2.19117	0.0352498	PPFIA1
ENSSSCG00000031191	2	81	2.1978	0.0306813	PPFIA1
ENSSSCG00000031191	2	56	2.31678	0.0408846	PPFIA1
ENSSSCG00000031191	2	110	2.33545	0.0205198	PPFIA1
ENSSSCG00000031191	2	51	2.27687	0.0250988	PPFIA1
ENSSSCG00000014467	2	1	2.74115	0.0061225
ENSSSCG00000013201	2	49	2.50848	0.0378562
ENSSSCG00000013385	2	64	2.4671	0.0266555	INSC
ENSSSCG00000037127	2	14	2.06138	0.0392672	CDKN2AIPNL/UBE2B
ENSSSCG00000031436	2	55	3.13958	0.00169189
ENSSSCG00000005803	2	3	2.82649	0.00637237
ENSSSCG00000012859	2	51	3.1279	0.0187653	NADSYN1
ENSSSCG00000012862	2	61	3.05848	0.010808	OSBPL5
ENSSSCG00000012862	2	128	2.4142	0.016125	OSBPL5
ENSSSCG00000012862	2	125	2.33171	0.0334335	OSBPL5
ENSSSCG00000012862	2	65	2.30361	0.0270001	OSBPL5
ENSSSCG00000012862	2	48	2.129	0.0484279	OSBPL5
ENSSSCG00000012862	2	112	2.14858	0.031692	OSBPL5
ENSSSCG00000012983	2	47	2.47734	0.0470278	PCNX3
ENSSSCG00000012983	2	20	2.33341	0.0385537	PCNX3
ENSSSCG00000012992	2	121	2.45739	0.0139952	FRMD8
ENSSSCG00000013019	2	71	2.10989	0.0427143	MEN1
ENSSSCG00000013043	2	85	2.12102	0.0475197	MACROD1
ENSSSCG00000013045	2	114	2.53118	0.0317873	OTUB1
ENSSSCG00000013046	2	53	2.69662	0.0216298	COX8A
ENSSSCG00000013132	2	48	2.8173	0.00484285
ENSSSCG00000013273	2	82	2.7524	0.0331203	CHST1
ENSSSCG00000013303	2	134	3.22736	0.00925117	ABTB2
ENSSSCG00000013303	2	124	3.35789	0.0105094	ABTB2
ENSSSCG00000013303	2	50	2.33438	0.0452185	ABTB2
ENSSSCG00000013303	2	76	2.4485	0.040036	ABTB2
ENSSSCG00000013303	2	23	2.31596	0.0205605	ABTB2
ENSSSCG00000013303	2	78	2.4371	0.0236272	ABTB2
ENSSSCG00000013303	2	108	2.89692	0.0387707	ABTB2
ENSSSCG00000013303	2	66	2.9401	0.00872735	ABTB2
ENSSSCG00000013303	2	59	2.57447	0.0326165	ABTB2
ENSSSCG00000013303	2	79	2.31462	0.0283527	ABTB2
ENSSSCG00000013311	2	25	2.84569	0.0290328	KIAA1549L
ENSSSCG00000013311	2	15	2.61776	0.0248898	KIAA1549L
ENSSSCG00000013311	2	21	2.28584	0.0222636	KIAA1549L
ENSSSCG00000013403	2	9	2.02611	0.0427535	GALNT18
ENSSSCG00000013944	2	2	2.78599	0.00533648	OR2G3
ENSSSCG00000013951	2	1	2.213	0.0268973
ENSSSCG00000014079	2	4	3.44229	0.0168899
ENSSSCG00000014079	2	3	3.10014	0.0199606
ENSSSCG00000014079	2	1	2.7611	0.00576066
ENSSSCG00000014079	2	1	2.28583	0.0222641
ENSSSCG00000014079	2	2	2.12465	0.046717
ENSSSCG00000014079	2	2	2.2003	0.0277857
ENSSSCG00000014080	2	4	2.91225	0.00358834	HMGCR
ENSSSCG00000014080	2	8	2.43509	0.0288211	HMGCR
ENSSSCG00000014081	2	4	2.63256	0.0219795	COL4A3BP
ENSSSCG00000014081	2	1	2.33885	0.0193433	COL4A3BP
ENSSSCG00000014082	2	4	2.40346	0.0276734	POLK
ENSSSCG00000014088	2	35	2.28728	0.0229809	IQGAP2
ENSSSCG00000014110	2	9	2.77441	0.00649309	DMGDH
ENSSSCG00000014111	2	2	2.32795	0.0199147	BHMT2
ENSSSCG00000014112	2	1	2.71261	0.00667563	JMY
ENSSSCG00000014112	2	1	2.58908	0.00962325	JMY
ENSSSCG00000014182	2	42	-2.09117	0.01227	SLCO4C1
ENSSSCG00000014221	2	38	-2.02497	0.0361013	LVRN
ENSSSCG00000014235	2	144	2.57756	0.0197345	SNCAIP
ENSSSCG00000014235	2	119	2.19707	0.0386586	SNCAIP
ENSSSCG00000014252	2	55	2.29753	0.0428091	PRRC1
ENSSSCG00000014272	2	1	-2.05608	0.0397751	ACSL6
ENSSSCG00000014283	2	87	2.29386	0.0467836	KIF3A
ENSSSCG00000014293	2	88	3.40086	0.0037731	FSTL4
ENSSSCG00000014293	2	119	2.87183	0.00546973	FSTL4
ENSSSCG00000014293	2	74	2.47963	0.015633	FSTL4
ENSSSCG00000014293	2	111	2.36702	0.0210307	FSTL4
ENSSSCG00000014293	2	88	2.2758	0.0253474	FSTL4
ENSSSCG00000014293	2	68	2.32709	0.0266388	FSTL4
ENSSSCG00000014293	2	44	2.15629	0.0488824	FSTL4
ENSSSCG00000014293	2	71	2.7405	0.0225545	FSTL4
ENSSSCG00000014293	2	137	2.93348	0.0165457	FSTL4
ENSSSCG00000014293	2	50	3.05724	0.00410433	FSTL4
ENSSSCG00000014293	2	79	3.79098	0.00247294	FSTL4
ENSSSCG00000014293	2	125	4.87239	0.000585463	FSTL4
ENSSSCG00000014293	2	63	4.17509	3.47e-05	FSTL4
ENSSSCG00000014293	2	75	4.55886	0.00292126	FSTL4
ENSSSCG00000014293	2	80	4.6379	0.000156809	FSTL4
ENSSSCG00000014293	2	23	4.2962	0.000239686	FSTL4
ENSSSCG00000014293	2	57	3.82924	0.000131879	FSTL4
ENSSSCG00000014293	2	15	3.4957	0.00128582	FSTL4
ENSSSCG00000014293	2	48	3.85752	0.000544808	FSTL4
ENSSSCG00000014293	2	60	3.54306	0.00487973	FSTL4
ENSSSCG00000014293	2	61	3.6595	0.00198549	FSTL4
ENSSSCG00000014293	2	100	3.47055	0.00260839	FSTL4
ENSSSCG00000014293	2	89	3.33818	0.00208486	FSTL4
ENSSSCG00000014293	2	64	4.02129	0.00218243	FSTL4
ENSSSCG00000014293	2	49	3.6585	0.000524107	FSTL4
ENSSSCG00000014302	2	24	2.18416	0.047217	CDKL3
ENSSSCG00000014302	2	34	2.46835	0.0304035	CDKL3
ENSSSCG00000014310	2	88	3.10543	0.00190002	CXCL14
ENSSSCG00000014311	2	34	2.31626	0.0205441
ENSSSCG00000014311	2	41	3.04424	0.022491
ENSSSCG00000014311	2	103	3.05019	0.00326903
ENSSSCG00000014314	2	34	4.26935	0.0496755
ENSSSCG00000014315	2	135	3.95023	0.039603	LECT2
ENSSSCG00000020720	2	1	3.17941	0.00147573	MRVI1
ENSSSCG00000020720	2	1	3.14339	0.00167004	MRVI1
ENSSSCG00000021181	2	82	4.81003	0.000786112	DHCR7
ENSSSCG00000021181	2	99	5.53937	0.00467584	DHCR7
ENSSSCG00000023709	2	4	2.94312	0.0162693	PTPRJ
ENSSSCG00000023709	2	79	2.66099	0.0383184	PTPRJ
ENSSSCG00000025900	2	44	2.32276	0.0382971	SH3BP5L
ENSSSCG00000027074	2	26	-2.12986	0.0111975	FER
ENSSSCG00000027074	2	114	-2.01394	0.0166971	FER
ENSSSCG00000027074	2	77	-2.06019	0.0393799	FER
ENSSSCG00000028317	2	55	3.70424	0.00277953	ARHGEF28
ENSSSCG00000028317	2	82	2.82768	0.00754136	ARHGEF28
ENSSSCG00000028385	2	27	2.70113	0.0278913
ENSSSCG00000028976	2	65	2.31305	0.0207201	PPP2R2B
ENSSSCG00000029710	2	4	2.0191	0.0485418	GCNT4
ENSSSCG00000030680	2	57	2.27247	0.0290987	TCF7
ENSSSCG00000030680	2	47	2.4842	0.044264	TCF7
ENSSSCG00000031191	2	45	2.1295	0.0332216
ENSSSCG00000031191	2	47	2.29767	0.026584
ENSSSCG00000031191	2	90	2.12956	0.0387484
ENSSSCG00000031191	2	122	2.40241	0.0362315
ENSSSCG00000031191	2	110	2.10553	0.0384499
ENSSSCG00000031191	2	119	2.10486	0.0373013
ENSSSCG00000031191	2	104	2.14134	0.039988
ENSSSCG00000031191	2	32	2.16164	0.0350479
ENSSSCG00000031191	2	2	2.38699	0.0169868
ENSSSCG00000031191	2	1	2.04815	0.0405453
ENSSSCG00000031451	2	1	2.0385	0.0415004
ENSSSCG00000031543	2	30	2.62634	0.0420942
ENSSSCG00000031676	2	6	2.04707	0.0426058
ENSSSCG00000032011	2	113	2.83212	0.00479336
ENSSSCG00000032027	2	2	2.08122	0.0454629
ENSSSCG00000032515	2	1	2.276	0.0228461
ENSSSCG00000033043	2	21	2.6034	0.0111505	SHANK2
ENSSSCG00000033043	2	41	2.63255	0.0150076	SHANK2
ENSSSCG00000033043	2	91	4.50723	0.0015944	SHANK2
ENSSSCG00000033043	2	37	3.77928	0.00015728	SHANK2
ENSSSCG00000033043	2	83	2.86272	0.00465021	SHANK2
ENSSSCG00000033043	2	48	2.45874	0.0163006	SHANK2
ENSSSCG00000033043	2	70	2.46704	0.0217126	SHANK2
ENSSSCG00000033043	2	99	5.87858	0.020301	SHANK2
ENSSSCG00000033043	2	64	4.64924	0.000482254	SHANK2
ENSSSCG00000033043	2	102	2.23565	0.0278956	SHANK2
ENSSSCG00000033043	2	70	2.20411	0.028074	SHANK2
ENSSSCG00000033043	2	43	2.16732	0.0302105	SHANK2
ENSSSCG00000033043	2	100	2.21529	0.0358562	SHANK2
ENSSSCG00000033043	2	63	2.22471	0.0266063	SHANK2
ENSSSCG00000033043	2	90	2.09953	0.0397467	SHANK2
ENSSSCG00000033043	2	120	2.2398	0.041159	SHANK2
ENSSSCG00000033043	2	156	3.67906	0.0312369	SHANK2
ENSSSCG00000033043	2	82	2.18973	0.0341607	SHANK2
ENSSSCG00000033043	2	80	2.28955	0.0312614	SHANK2
ENSSSCG00000033043	2	46	2.2634	0.0254426	SHANK2
ENSSSCG00000033043	2	149	3.24346	0.00332987	SHANK2
ENSSSCG00000033086	2	2	3.07227	0.00212436
ENSSSCG00000033316	2	25	3.31239	0.0223403
ENSSSCG00000033331	2	48	2.84761	0.00852623
ENSSSCG00000033487	2	6	3.02383	0.00441031
ENSSSCG00000033584	2	10	2.38357	0.0387795
ENSSSCG00000033786	2	9	2.15041	0.0315616
ENSSSCG00000033973	2	10	3.73992	0.00326137
ENSSSCG00000033973	2	6	3.41179	0.00675189
ENSSSCG00000034191	2	21	-2.12146	0.0170079	SOX6
ENSSSCG00000034191	2	5	-2.2678	0.0233411	SOX6
ENSSSCG00000034191	2	3	-2.10678	0.0146039	SOX6
ENSSSCG00000034191	2	14	-2.27704	0.0118035	SOX6
ENSSSCG00000034191	2	41	-2.03455	0.0236188	SOX6
ENSSSCG00000034862	2	2	2.03392	0.0419594
ENSSSCG00000034926	2	3	3.70313	0.00721972
ENSSSCG00000035270	2	55	2.66126	0.0372778
ENSSSCG00000035411	2	3	2.61601	0.00889632
ENSSSCG00000035509	2	93	2.90716	0.025462
ENSSSCG00000036276	2	3	3.08244	0.00331132
ENSSSCG00000036332	2	18	3.45596	0.00239718
ENSSSCG00000036578	2	34	3.21708	0.00154854
ENSSSCG00000036902	2	7	2.42196	0.0342459
ENSSSCG00000036902	2	148	3.11769	0.0154222
ENSSSCG00000037374	2	2	2.08493	0.0370756
ENSSSCG00000037531	2	4	2.37607	0.0174981	MAP3K11
ENSSSCG00000037595	2	2	-2.39806	0.0164824	AP3S1
ENSSSCG00000037595	2	3	-2.75754	0.00514489	AP3S1
ENSSSCG00000037814	2	19	3.06001	0.0182937
ENSSSCG00000037942	2	43	2.66526	0.0230858
ENSSSCG00000038176	2	1	3.11908	0.00181419
ENSSSCG00000038628	2	28	2.08359	0.0371975	SKP1
ENSSSCG00000038883	2	13	3.1161	0.0120145	OR4B1
ENSSSCG00000038922	2	47	3.31369	0.00157757
ENSSSCG00000039078	2	68	2.44658	0.014422
ENSSSCG00000039507	2	66	3.11431	0.0359469
ENSSSCG00000039699	2	96	2.91575	0.00354832
ENSSSCG00000039760	2	43	2.68956	0.0137468	PRR16
ENSSSCG00000039809	2	26	2.58329	0.0165362
ENSSSCG00000039940	2	24	-2.03014	0.0423427	NELL1
ENSSSCG00000039940	2	65	-2.36957	0.0178089	NELL1
ENSSSCG00000039940	2	82	-2.54952	0.00164302	NELL1
ENSSSCG00000039940	2	71	-2.41012	0.0139406	NELL1
ENSSSCG00000039940	2	1	-2.06918	0.0385291	NELL1
ENSSSCG00000039940	2	1	-2.64806	0.00809562	NELL1
ENSSSCG00000039940	2	2	-2.49906	0.0124524	NELL1
ENSSSCG00000039940	2	1	-2.84955	0.00437811	NELL1
ENSSSCG00000039981	2	97	2.33871	0.0193506
ENSSSCG00000040114	2	1	2.29578	0.0216885
ENSSSCG00000040165	2	7	2.72598	0.0244505
ENSSSCG00000040976	2	39	2.72242	0.0397098
ENSSSCG00000012859	2	51	2.56055	0.0310528	NADSYN1
ENSSSCG00000014110	2	1	2.01908	0.0434791	ARSB/DMGDH
ENSSSCG00000014110	2	1	2.36421	0.0180688	ARSB/DMGDH
ENSSSCG00000014110	2	1	2.62043	0.00878177	ARSB/DMGDH
ENSSSCG00000019322	2	70	2.5488	0.0224584	ABTB2/RF00425
ENSSSCG00000021181	2	70	3.00582	0.00971572	NADSYN1/DHCR7
ENSSSCG00000021181	2	94	4.64367	0.00788056	NADSYN1/DHCR7
ENSSSCG00000021181	2	65	4.16027	0.0131984	NADSYN1/DHCR7
ENSSSCG00000023379	2	2	-2.03049	0.0154793	UBE2L6
ENSSSCG00000024158	2	120	2.11744	0.0414245	ANO1
ENSSSCG00000024158	2	11	3.03786	0.00306781	ANO1
ENSSSCG00000024158	2	42	2.6058	0.0134364	ANO1
ENSSSCG00000030888	2	56	2.27633	0.0288617	FADD
ENSSSCG00000030888	2	88	2.50436	0.0260958	FADD
ENSSSCG00000031163	2	1	-2.4209	0.0154821
ENSSSCG00000031191	2	132	2.18519	0.0409311	SHANK2
ENSSSCG00000031191	2	77	2.16489	0.03074	SHANK2
ENSSSCG00000031191	2	111	2.1537	0.0321884	SHANK2
ENSSSCG00000031191	2	102	2.07285	0.0405572	SHANK2
ENSSSCG00000031191	2	81	2.08826	0.0441907	SHANK2
ENSSSCG00000031191	2	73	2.06309	0.0405763	SHANK2
ENSSSCG00000031191	2	9	2.35304	0.0335986	SHANK2
ENSSSCG00000031191	2	29	2.36812	0.0224766	SHANK2
ENSSSCG00000031191	2	25	2.44714	0.0143997	SHANK2
ENSSSCG00000031191	2	50	2.38998	0.0168494	SHANK2
ENSSSCG00000031191	2	55	3.01443	0.0205769	SHANK2
ENSSSCG00000031191	2	92	3.00459	0.00304757	SHANK2
ENSSSCG00000031191	2	90	2.95687	0.00584577	SHANK2
ENSSSCG00000031191	2	99	2.93319	0.00651575	SHANK2
ENSSSCG00000031191	2	55	3.59851	0.0037804	SHANK2
ENSSSCG00000031191	2	63	2.32952	0.027992	SHANK2
ENSSSCG00000031191	2	48	2.2756	0.0253037	SHANK2
ENSSSCG00000031191	2	44	2.27924	0.0266424	SHANK2
ENSSSCG00000031191	2	40	2.33693	0.0265185	SHANK2
ENSSSCG00000031191	2	16	2.33336	0.0196291	SHANK2
ENSSSCG00000031769	2	44	2.2621	0.0353179	CTTN
ENSSSCG00000031769	2	59	2.26197	0.0306122	CTTN
ENSSSCG00000031769	2	70	2.27034	0.0270093	CTTN
ENSSSCG00000031769	2	62	2.53663	0.0292885	CTTN
ENSSSCG00000037451	2	63	3.02816	0.0121726	PPFIA1
ENSSSCG00000037451	2	65	2.94682	0.00388861	PPFIA1
ENSSSCG00000037451	2	92	2.99349	0.0164717	PPFIA1
ENSSSCG00000037451	2	55	2.46474	0.0139874	PPFIA1
ENSSSCG00000037451	2	70	2.19117	0.0352498	PPFIA1
ENSSSCG00000037451	2	81	2.1978	0.0306813	PPFIA1
ENSSSCG00000037451	2	56	2.31678	0.0408846	PPFIA1
ENSSSCG00000037451	2	110	2.33545	0.0205198	PPFIA1
ENSSSCG00000037451	2	51	2.27687	0.0250988	PPFIA1
ENSSSCG00000037859	2	1	2.74115	0.0061225
ENSSSCG00000038219	2	49	2.50848	0.0378562
ENSSSCG00000038297	2	64	2.4671	0.0266555	INSC
ENSSSCG00000038953	2	14	2.06138	0.0392672	CDKN2AIPNL/UBE2B
ENSSSCG00000039282	2	55	3.13958	0.00169189
ENSSSCG00000008205	3	16	2.37756	0.0303682
ENSSSCG00000007575	3	198	3.39632	0.00517836	RADIL/AP5Z1
ENSSSCG00000007575	3	94	2.96458	0.00614009	RADIL/AP5Z1
ENSSSCG00000033358	3	24	-2.17741	0.0294498	VPS37D/DNAJC30
ENSSSCG00000008621	3	139	2.88219	0.0346561	NBAS/RF00100
ENSSSCG00000008205	3	53	2.33306	0.0196451
ENSSSCG00000008512	3	100	3.42949	0.00299383	TTC27
ENSSSCG00000007713	3	30	-2.36819	0.0167499	BUD23/ssc-mir-7137
ENSSSCG00000007547	3	1	-2.95394	0.00313749	ADAP1
ENSSSCG00000007547	3	11	-2.47759	0.0132272	ADAP1
ENSSSCG00000007574	3	8	2.6005	0.00930889	SDK1
ENSSSCG00000007574	3	181	3.74239	0.0360637	SDK1
ENSSSCG00000007574	3	112	4.15304	0.00476673	SDK1
ENSSSCG00000007574	3	3	2.00893	0.0445447	SDK1
ENSSSCG00000007574	3	166	3.35295	0.0354125	SDK1
ENSSSCG00000007574	3	177	2.71298	0.0290712	SDK1
ENSSSCG00000007574	3	116	2.8667	0.0440981	SDK1
ENSSSCG00000007574	3	155	4.15734	0.0161359	SDK1
ENSSSCG00000007574	3	177	2.89887	0.00960724	SDK1
ENSSSCG00000007575	3	159	3.09844	0.0211626	RADIL
ENSSSCG00000007575	3	186	3.94783	0.00894005	RADIL
ENSSSCG00000007575	3	143	4.44269	0.0338432	RADIL
ENSSSCG00000007576	3	36	2.34809	0.0353567	FOXK1
ENSSSCG00000007576	3	102	3.56936	0.0314666	FOXK1
ENSSSCG00000007576	3	67	2.38571	0.0285472	FOXK1
ENSSSCG00000007578	3	126	2.31967	0.0299058
ENSSSCG00000007606	3	129	3.96068	0.00110517	TRRAP
ENSSSCG00000007606	3	122	3.26547	0.00543364	TRRAP
ENSSSCG00000007678	3	82	-2.05411	0.0138516	COL26A1
ENSSSCG00000007681	3	63	-2.26242	0.0187246	CUX1
ENSSSCG00000007681	3	8	-2.06966	0.0208846	CUX1
ENSSSCG00000007681	3	3	-2.18216	0.0108417	CUX1
ENSSSCG00000007691	3	3	-2.61306	0.00897345	ZP3
ENSSSCG00000007691	3	1	-2.08109	0.0374259	ZP3
ENSSSCG00000007695	3	2	-2.52582	0.0106012
ENSSSCG00000007700	3	70	-2.22847	0.0220777	HIP1
ENSSSCG00000007700	3	125	-2.22083	0.0263625	HIP1
ENSSSCG00000007700	3	89	-2.30952	0.00234974	HIP1
ENSSSCG00000007700	3	96	-2.67241	0.00646988	HIP1
ENSSSCG00000007700	3	42	-2.14453	0.00778103	HIP1
ENSSSCG00000007700	3	102	-2.11427	0.0192363	HIP1
ENSSSCG00000007710	3	58	-2.36798	0.0178854	MLXIPL
ENSSSCG00000007710	3	70	-2.68211	0.00731602	MLXIPL
ENSSSCG00000007733	3	3	3.3829	0.00997944
ENSSSCG00000007733	3	98	2.20517	0.0330242
ENSSSCG00000007733	3	2	2.06179	0.0392274
ENSSSCG00000007826	3	54	2.64386	0.037865
ENSSSCG00000007826	3	44	2.95866	0.0386931
ENSSSCG00000007826	3	44	4.20755	0.0270065
ENSSSCG00000007826	3	21	2.1405	0.0470802
ENSSSCG00000007826	3	19	2.70322	0.0286946
ENSSSCG00000007909	3	84	3.64083	0.0208702	ABAT
ENSSSCG00000007909	3	83	2.22506	0.0325962	ABAT
ENSSSCG00000007909	3	7	2.13953	0.0432173	ABAT
ENSSSCG00000007909	3	5	2.37952	0.0391275	ABAT
ENSSSCG00000007909	3	1	2.24707	0.0246357	ABAT
ENSSSCG00000007909	3	7	2.44135	0.0263144	ABAT
ENSSSCG00000007909	3	7	2.3161	0.0329273	ABAT
ENSSSCG00000007909	3	8	2.21779	0.0309581	ABAT
ENSSSCG00000007914	3	84	3.31807	0.0114099	METTL22
ENSSSCG00000007917	3	28	2.05625	0.0397587	RBFOX1
ENSSSCG00000007973	3	1	2.41809	0.015602	IL9R
ENSSSCG00000008103	3	4	2.03454	0.0418973	MERTK
ENSSSCG00000008175	3	98	4.11017	0.00496128	CHST10
ENSSSCG00000008175	3	30	4.0716	6.79e-05	CHST10
ENSSSCG00000008175	3	25	2.5602	0.0193124	CHST10
ENSSSCG00000008175	3	39	2.93111	0.0106213	CHST10
ENSSSCG00000008175	3	67	3.75778	0.0152213	CHST10
ENSSSCG00000008175	3	49	3.56521	0.007586	CHST10
ENSSSCG00000008179	3	3	2.29213	0.021898	REV1
ENSSSCG00000008179	3	26	2.63736	0.0334191	REV1
ENSSSCG00000008179	3	4	2.63088	0.00851645	REV1
ENSSSCG00000008179	3	2	2.09647	0.0360406	REV1
ENSSSCG00000008179	3	5	2.02672	0.0426915	REV1
ENSSSCG00000008179	3	2	2.21172	0.0400733	REV1
ENSSSCG00000008179	3	6	2.1516	0.0336394	REV1
ENSSSCG00000008205	3	12	2.13961	0.0429303
ENSSSCG00000008226	3	53	2.30486	0.0324606	POLR1A
ENSSSCG00000008501	3	87	2.39273	0.0357517	VIT
ENSSSCG00000008501	3	62	2.59682	0.0495524	VIT
ENSSSCG00000008503	3	60	2.2846	0.0243785	FEZ2
ENSSSCG00000008503	3	73	2.75678	0.0421063	FEZ2
ENSSSCG00000008503	3	29	2.55598	0.0105888	FEZ2
ENSSSCG00000008503	3	36	2.05993	0.0404413	FEZ2
ENSSSCG00000008510	3	100	2.90948	0.0237259	LTBP1
ENSSSCG00000008510	3	65	2.34375	0.0318418	LTBP1
ENSSSCG00000008510	3	93	2.42106	0.0458034	LTBP1
ENSSSCG00000008510	3	43	4.34347	0.00148314	LTBP1
ENSSSCG00000008510	3	81	4.72282	0.000755195	LTBP1
ENSSSCG00000008510	3	45	4.87708	0.0011047	LTBP1
ENSSSCG00000008510	3	87	4.41836	0.000639574	LTBP1
ENSSSCG00000008510	3	42	2.21797	0.0265568	LTBP1
ENSSSCG00000008512	3	150	3.56872	0.00818972	TTC27
ENSSSCG00000008512	3	59	2.12238	0.035338	TTC27
ENSSSCG00000008576	3	8	3.51989	0.00279704
ENSSSCG00000008576	3	17	3.98322	0.00434635
ENSSSCG00000008576	3	4	3.01832	0.00404786
ENSSSCG00000008576	3	8	3.13832	0.00644981
ENSSSCG00000008576	3	29	2.98931	0.0203526
ENSSSCG00000008576	3	15	2.53681	0.0111867
ENSSSCG00000008576	3	20	2.42449	0.0153298
ENSSSCG00000008576	3	26	3.70218	0.021895
ENSSSCG00000008576	3	57	3.61764	0.00626529
ENSSSCG00000008576	3	5	3.77233	0.000161727
ENSSSCG00000008577	3	52	-2.12338	0.0104144	DNAJC27
ENSSSCG00000008621	3	99	2.64751	0.0124676	NBAS
ENSSSCG00000008621	3	72	2.33289	0.0270534	NBAS
ENSSSCG00000008621	3	90	2.76809	0.0490914	NBAS
ENSSSCG00000008621	3	114	2.7733	0.0382805	NBAS
ENSSSCG00000008621	3	119	2.93194	0.0103986	NBAS
ENSSSCG00000008621	3	71	2.56715	0.0155519	NBAS
ENSSSCG00000008621	3	83	2.28246	0.0466749	NBAS
ENSSSCG00000008621	3	54	2.43634	0.0388448	NBAS
ENSSSCG00000008621	3	92	3.44138	0.0249893	NBAS
ENSSSCG00000008621	3	103	3.45511	0.0102204	NBAS
ENSSSCG00000008621	3	91	3.49017	0.0236252	NBAS
ENSSSCG00000008621	3	103	3.91684	0.00175131	NBAS
ENSSSCG00000008621	3	56	3.86535	0.0139212	NBAS
ENSSSCG00000008621	3	48	3.95763	0.000841301	NBAS
ENSSSCG00000008621	3	106	3.18264	0.00257611	NBAS
ENSSSCG00000008621	3	75	3.63041	0.00936931	NBAS
ENSSSCG00000008621	3	87	2.64217	0.0172965	NBAS
ENSSSCG00000008624	3	84	2.02106	0.0432734	LPIN1
ENSSSCG00000020675	3	13	2.28366	0.0295008	ATF7IP2
ENSSSCG00000020736	3	1	-2.19904	0.0278754	ADD2
ENSSSCG00000020736	3	1	-2.35129	0.0187082	ADD2
ENSSSCG00000025430	3	3	-2.21305	0.0268945	DTX2
ENSSSCG00000026559	3	56	3.26752	0.00823522	EML6
ENSSSCG00000026559	3	23	2.55378	0.0449301	EML6
ENSSSCG00000026559	3	74	2.42784	0.0173137	EML6
ENSSSCG00000028691	3	2	2.26309	0.02363	SULT1C3
ENSSSCG00000028944	3	25	3.27836	0.00133694
ENSSSCG00000028944	3	45	2.93413	0.0467611
ENSSSCG00000029334	3	3	2.34244	0.019158	MYT1L
ENSSSCG00000029334	3	6	2.26036	0.0326003	MYT1L
ENSSSCG00000029334	3	5	2.68496	0.00725396	MYT1L
ENSSSCG00000029334	3	9	2.81174	0.0125828	MYT1L
ENSSSCG00000031290	3	3	2.30969	0.0262996	GRIN2A
ENSSSCG00000031494	3	44	2.19195	0.036152	RF00003
ENSSSCG00000033106	3	83	2.11604	0.0392217
ENSSSCG00000033358	3	44	-2.17536	0.00383811	VPS37D
ENSSSCG00000035000	3	111	2.74037	0.045564
ENSSSCG00000035606	3	55	3.40015	0.00950696
ENSSSCG00000036379	3	7	2.3276	0.0199335
ENSSSCG00000036391	3	31	-2.0706	0.0199733	SSC4D
ENSSSCG00000036789	3	2	2.89071	0.00384378	COX6A2
ENSSSCG00000037065	3	45	2.22084	0.0479927	EMP2
ENSSSCG00000037620	3	2	2.83431	0.00459254
ENSSSCG00000038296	3	59	2.04341	0.0410123
ENSSSCG00000038320	3	10	-2.07091	0.0202142	POR
ENSSSCG00000039214	3	9	2.93434	0.0039527
ENSSSCG00000039214	3	1	2.03649	0.0417011
ENSSSCG00000039712	3	18	2.63399	0.0187496
ENSSSCG00000020750	3	16	2.37756	0.0303682
ENSSSCG00000007577	3	198	3.39632	0.00517836	RADIL/AP5Z1
ENSSSCG00000007577	3	94	2.96458	0.00614009	RADIL/AP5Z1
ENSSSCG00000007712	3	24	-2.17741	0.0294498	VPS37D/DNAJC30
ENSSSCG00000020425	3	139	2.88219	0.0346561	NBAS/RF00100
ENSSSCG00000032237	3	53	2.33306	0.0196451
ENSSSCG00000033281	3	100	3.42949	0.00299383	TTC27
ENSSSCG00000039800	3	30	-2.36819	0.0167499	BUD23/ssc-mir-7137
ENSSSCG00000038083	3	16	2.37756	0.0303682
ENSSSCG00000006900	4	7	2.11516	0.0417996	FAM69A/RPL5/RF00155/RF00068/EVI5
ENSSSCG00000006933	4	17	2.0606	0.043216	CLCA1/ODF2L
ENSSSCG00000026502	4	44	2.66425	0.0196383	LIX1L/RBM8A
ENSSSCG00000028509	4	17	2.52347	0.0152253	RBM8A/ITGA10
ENSSSCG00000006689	4	17	2.34474	0.0402945	PIAS3/POLR3C/NUDT17
ENSSSCG00000006933	4	36	2.5358	0.0269873	CLCA1/ODF2L
ENSSSCG00000006933	4	96	2.52424	0.0143953	CLCA1/ODF2L
ENSSSCG00000006933	4	33	2.10709	0.0447935	CLCA1/ODF2L
ENSSSCG00000006933	4	33	2.64496	0.0475075	CLCA1/ODF2L
ENSSSCG00000006039	4	3	-3.18808	0.000795013	LRP12/DPYS
ENSSSCG00000006687	4	1	2.42412	0.0153454	ITGA10/ANKRD35
ENSSSCG00000006693	4	21	2.03038	0.0425049	PDZK1
ENSSSCG00000006693	4	57	2.43221	0.0193482	PDZK1
ENSSSCG00000006903	4	100	2.68276	0.0261684	RPAP2/GLMN
ENSSSCG00000031031	4	1	-2.04051	0.0412994	CSMD3/RF00100
ENSSSCG00000025691	4	15	2.30227	0.0213197	BCL10/C1orf52
ENSSSCG00000037254	4	14	3.21934	0.0018736	RNPC3
ENSSSCG00000006040	4	18	-2.04431	0.0287964	DPYS
ENSSSCG00000006053	4	11	-2.17199	0.00995389	BAALC
ENSSSCG00000006053	4	2	-2.17212	0.0200143	BAALC
ENSSSCG00000006053	4	14	-2.40964	0.0159681	BAALC
ENSSSCG00000006053	4	7	-2.29473	0.00395917	BAALC
ENSSSCG00000006691	4	24	2.4922	0.0126956	POLR3C/RNF115
ENSSSCG00000006897	4	4	2.0503	0.0438839	CCDC18/TMED5
ENSSSCG00000005938	4	117	2.79753	0.0197449
ENSSSCG00000005938	4	74	3.00719	0.0199539
ENSSSCG00000005938	4	67	2.52475	0.0301349
ENSSSCG00000005938	4	103	2.90333	0.0293224
ENSSSCG00000005938	4	64	2.95854	0.0222017
ENSSSCG00000005938	4	86	3.33253	0.0383026
ENSSSCG00000005938	4	104	3.61786	0.000485967
ENSSSCG00000005938	4	164	2.83525	0.0324616
ENSSSCG00000005938	4	119	2.97265	0.00657623
ENSSSCG00000005938	4	112	2.48949	0.0369477
ENSSSCG00000005939	4	96	2.48435	0.012979	FAM135B
ENSSSCG00000005939	4	102	3.50849	0.043116	FAM135B
ENSSSCG00000005939	4	56	2.98557	0.00450971	FAM135B
ENSSSCG00000005939	4	61	3.41876	0.00672584	FAM135B
ENSSSCG00000005939	4	98	2.39113	0.037805	FAM135B
ENSSSCG00000005939	4	67	3.68352	0.0166996	FAM135B
ENSSSCG00000005939	4	102	3.91658	0.00835483	FAM135B
ENSSSCG00000005939	4	78	2.84852	0.0104358	FAM135B
ENSSSCG00000005939	4	90	3.15381	0.00742941	FAM135B
ENSSSCG00000005959	4	8	2.25906	0.0242595
ENSSSCG00000006037	4	3	-2.40442	0.0161982	OXR1
ENSSSCG00000006037	4	2	-3.01123	0.00260188	OXR1
ENSSSCG00000006037	4	57	-2.05119	0.0363782	OXR1
ENSSSCG00000006037	4	46	-2.08258	0.016915	OXR1
ENSSSCG00000006038	4	2	-2.15191	0.0314045	ZFPM2
ENSSSCG00000006038	4	20	-2.27158	0.0188341	ZFPM2
ENSSSCG00000006038	4	1	-2.72093	0.00650987	ZFPM2
ENSSSCG00000006038	4	1	-2.11402	0.0345133	ZFPM2
ENSSSCG00000006038	4	18	-2.12949	0.0290659	ZFPM2
ENSSSCG00000006038	4	19	-2.1513	0.0314522	ZFPM2
ENSSSCG00000006038	4	17	-2.13549	0.0296532	ZFPM2
ENSSSCG00000006038	4	19	-2.30954	0.0209139	ZFPM2
ENSSSCG00000006038	4	2	-2.26731	0.0169765	ZFPM2
ENSSSCG00000006038	4	38	-2.02825	0.0368033	ZFPM2
ENSSSCG00000006038	4	1	-2.01671	0.043726	ZFPM2
ENSSSCG00000006040	4	36	-2.18691	0.0124938	DPYS
ENSSSCG00000006048	4	46	-2.07129	0.0216734	DCAF13
ENSSSCG00000006051	4	2	-2.02735	0.0426261	CTHRC1
ENSSSCG00000006052	4	3	-2.37426	0.0175841	FZD6
ENSSSCG00000006053	4	2	-2.6722	0.00753564	BAALC
ENSSSCG00000006054	4	1	-2.87786	0.0040038	ATP6V1C1
ENSSSCG00000006054	4	1	-2.62272	0.00872299	ATP6V1C1
ENSSSCG00000006054	4	1	-2.26546	0.0234846	ATP6V1C1
ENSSSCG00000006054	4	3	-2.827	0.00126087	ATP6V1C1
ENSSSCG00000006054	4	1	-2.11069	0.0347987	ATP6V1C1
ENSSSCG00000006054	4	1	-2.76803	0.00563969	ATP6V1C1
ENSSSCG00000006054	4	1	-3.00072	0.00269344	ATP6V1C1
ENSSSCG00000006054	4	3	-2.76598	0.00319835	ATP6V1C1
ENSSSCG00000006054	4	1	-2.76351	0.00571836	ATP6V1C1
ENSSSCG00000006054	4	3	-2.07012	0.0384412	ATP6V1C1
ENSSSCG00000006054	4	3	-2.3877	0.0169542	ATP6V1C1
ENSSSCG00000006054	4	5	-2.22134	0.0237578	ATP6V1C1
ENSSSCG00000006054	4	1	-2.37059	0.0177598	ATP6V1C1
ENSSSCG00000006059	4	1	-2.59098	0.00957018	NCALD
ENSSSCG00000006059	4	1	-2.06379	0.0390372	NCALD
ENSSSCG00000006060	4	1	-2.05411	0.0399648	GRHL2
ENSSSCG00000006060	4	1	-2.43589	0.0148553	GRHL2
ENSSSCG00000006060	4	3	-2.13089	0.0330982	GRHL2
ENSSSCG00000006060	4	71	-2.3331	0.012928	GRHL2
ENSSSCG00000006267	4	1	2.82043	0.00479593	PCMTD1
ENSSSCG00000006267	4	9	3.57253	0.000664076	PCMTD1
ENSSSCG00000006687	4	10	2.65805	0.0491539	ITGA10
ENSSSCG00000006687	4	8	3.39525	0.0118948	ITGA10
ENSSSCG00000006688	4	24	2.58802	0.0096861	ANKRD35
ENSSSCG00000006693	4	29	2.82548	0.0205966	PDZK1
ENSSSCG00000006693	4	31	2.63179	0.0200531	PDZK1
ENSSSCG00000006696	4	37	2.42114	0.0236239	GJA5
ENSSSCG00000006697	4	55	3.5622	0.0485916	ACP6
ENSSSCG00000006698	4	13	2.40398	0.0406434	BCL9
ENSSSCG00000006698	4	25	2.45677	0.0140191	BCL9
ENSSSCG00000006709	4	22	2.14916	0.0448234	NOTCH2
ENSSSCG00000006711	4	20	2.27548	0.0228771
ENSSSCG00000006718	4	67	2.62128	0.0116887	ZNF697
ENSSSCG00000006720	4	14	2.1063	0.0459126	HAO2
ENSSSCG00000006720	4	4	2.15483	0.031175	HAO2
ENSSSCG00000006720	4	108	2.30731	0.0350547	HAO2
ENSSSCG00000006720	4	94	3.14983	0.0496293	HAO2
ENSSSCG00000006720	4	37	3.12963	0.00175025	HAO2
ENSSSCG00000006720	4	26	2.06136	0.0424126	HAO2
ENSSSCG00000006720	4	87	2.47072	0.0308585	HAO2
ENSSSCG00000006720	4	136	2.53928	0.0314817	HAO2
ENSSSCG00000006720	4	105	2.54336	0.0186693	HAO2
ENSSSCG00000006733	4	1	-2.09643	0.0360438	TTF2
ENSSSCG00000006836	4	53	3.03768	0.0220109	KIAA1324
ENSSSCG00000006848	4	161	2.69691	0.0257471	SLC25A24
ENSSSCG00000006870	4	115	2.62705	0.0128289	MFSD14A
ENSSSCG00000006877	4	1	2.7424	0.00609926	SNX7
ENSSSCG00000006878	4	6	-2.23917	0.0251449	DPYD
ENSSSCG00000006878	4	3	-2.38477	0.016293	DPYD
ENSSSCG00000006893	4	64	3.10269	0.0216112	BCAR3
ENSSSCG00000006897	4	35	2.62057	0.030782	CCDC18
ENSSSCG00000006897	4	46	2.80641	0.00914448	CCDC18
ENSSSCG00000006897	4	100	3.05297	0.00913232	CCDC18
ENSSSCG00000006897	4	28	2.54217	0.0135613	CCDC18
ENSSSCG00000006901	4	77	2.55738	0.0286952	EVI5
ENSSSCG00000006901	4	52	2.46496	0.0410623	EVI5
ENSSSCG00000006901	4	18	2.17899	0.030982	EVI5
ENSSSCG00000006901	4	20	2.40084	0.0308675	EVI5
ENSSSCG00000006901	4	22	2.35134	0.0491673	EVI5
ENSSSCG00000006901	4	72	2.27506	0.027502	EVI5
ENSSSCG00000006901	4	23	3.37051	0.0228782	EVI5
ENSSSCG00000006904	4	125	2.08735	0.0476961	GLMN
ENSSSCG00000006930	4	83	3.19437	0.0285458	SH3GLB1
ENSSSCG00000006930	4	65	2.35158	0.018694	SH3GLB1
ENSSSCG00000006939	4	111	2.11415	0.049532	ZNHIT6
ENSSSCG00000006939	4	46	2.42146	0.0428671	ZNHIT6
ENSSSCG00000022032	4	76	2.68717	0.00944143
ENSSSCG00000022032	4	39	3.18842	0.042451
ENSSSCG00000022032	4	46	3.30038	0.00131058
ENSSSCG00000022032	4	60	2.96209	0.0132178
ENSSSCG00000022032	4	90	3.15961	0.0184929
ENSSSCG00000022032	4	82	3.95602	0.00775257
ENSSSCG00000022032	4	118	4.55536	0.00134851
ENSSSCG00000022032	4	29	3.38511	0.000711509
ENSSSCG00000022032	4	105	2.83634	0.0142794
ENSSSCG00000025691	4	21	2.44738	0.036772	BCL10
ENSSSCG00000026502	4	58	3.30053	0.0378663	LIX1L
ENSSSCG00000026772	4	24	2.3828	0.0453455	C1orf52
ENSSSCG00000028343	4	9	3.71945	0.0056074	MRPL9
ENSSSCG00000028759	4	100	2.56858	0.0383355	ASAP1
ENSSSCG00000028759	4	6	2.33295	0.0279634	ASAP1
ENSSSCG00000028759	4	9	2.91921	0.0174699	ASAP1
ENSSSCG00000028759	4	4	2.36895	0.0178388	ASAP1
ENSSSCG00000028759	4	16	2.89605	0.00486375	ASAP1
ENSSSCG00000028759	4	6	3.89781	0.00740948	ASAP1
ENSSSCG00000028759	4	6	3.10951	0.00347426	ASAP1
ENSSSCG00000028759	4	5	3.29485	0.0013545	ASAP1
ENSSSCG00000028759	4	91	2.83904	0.00452491	ASAP1
ENSSSCG00000028759	4	2	2.0463	0.040727	ASAP1
ENSSSCG00000030031	4	16	2.4466	0.0493747
ENSSSCG00000030031	4	11	2.5382	0.0111424
ENSSSCG00000030125	4	109	3.29881	0.00886994	SELENOF
ENSSSCG00000030125	4	86	2.37322	0.0357038	SELENOF
ENSSSCG00000030125	4	66	3.28523	0.0359995	SELENOF
ENSSSCG00000031031	4	3	-2.11524	0.0344096	CSMD3
ENSSSCG00000031031	4	1	-2.6514	0.00801586	CSMD3
ENSSSCG00000031031	4	2	-2.76856	0.00563055	CSMD3
ENSSSCG00000031717	4	113	2.59182	0.0496925	ADCY8
ENSSSCG00000031717	4	65	2.02181	0.0431956	ADCY8
ENSSSCG00000031717	4	103	2.52628	0.0166572	ADCY8
ENSSSCG00000031717	4	1	2.44884	0.0143318	ADCY8
ENSSSCG00000031717	4	1	2.0356	0.0417905	ADCY8
ENSSSCG00000031717	4	3	2.14774	0.0317347	ADCY8
ENSSSCG00000031717	4	49	3.01107	0.03841	ADCY8
ENSSSCG00000031717	4	27	3.26058	0.0306705	ADCY8
ENSSSCG00000031717	4	19	2.67868	0.0155608	ADCY8
ENSSSCG00000031738	4	77	2.29551	0.0363211
ENSSSCG00000031957	4	46	-2.50642	0.00939719
ENSSSCG00000031957	4	32	-2.41733	0.00655421
ENSSSCG00000032845	4	1	-2.09425	0.0362374
ENSSSCG00000032845	4	33	-2.23803	0.0108928
ENSSSCG00000033182	4	102	3.02871	0.0113409
ENSSSCG00000033312	4	1	-2.0541	0.0399658
ENSSSCG00000033312	4	1	-2.10536	0.0352601
ENSSSCG00000033312	4	4	-2.07413	0.0380677
ENSSSCG00000033829	4	1	-2.44562	0.0144604	RIMS2
ENSSSCG00000033829	4	1	-2.05323	0.0400505	RIMS2
ENSSSCG00000033829	4	1	-2.05742	0.0396455	RIMS2
ENSSSCG00000033862	4	42	3.71747	0.0248984
ENSSSCG00000033922	4	131	-2.13505	0.0179972	ALKAL1
ENSSSCG00000035334	4	28	2.66758	0.0136159
ENSSSCG00000035429	4	26	2.25425	0.0241802
ENSSSCG00000035887	4	126	2.31682	0.0217912	C8orf34
ENSSSCG00000036531	4	166	2.30034	0.0271389
ENSSSCG00000036531	4	114	3.88721	0.024524
ENSSSCG00000037064	4	91	3.1588	0.00158418
ENSSSCG00000037355	4	10	2.3011	0.0213863	RNF115
ENSSSCG00000037355	4	9	2.4242	0.0298372	RNF115
ENSSSCG00000037355	4	8	2.24045	0.039953	RNF115
ENSSSCG00000037355	4	14	2.65544	0.047654	RNF115
ENSSSCG00000037924	4	1	-2.67678	0.00743327
ENSSSCG00000039274	4	34	2.19669	0.0280426	RF00026
ENSSSCG00000039382	4	2	-2.23125	0.0256644
ENSSSCG00000039382	4	16	-2.09011	0.0203466
ENSSSCG00000040735	4	42	2.38681	0.0187611	DDAH1
ENSSSCG00000040735	4	39	2.46153	0.0150315	DDAH1
ENSSSCG00000040735	4	11	2.63224	0.0252658	DDAH1
ENSSSCG00000040735	4	23	2.6127	0.00946527	DDAH1
ENSSSCG00000040735	4	26	2.1557	0.0311067	DDAH1
ENSSSCG00000040878	4	15	2.11383	0.0362965
ENSSSCG00000006899	4	7	2.11516	0.0417996	FAM69A/RPL5/RF00155/RF00068/EVI5
ENSSSCG00000006936	4	17	2.0606	0.043216	CLCA1/ODF2L
ENSSSCG00000028509	4	44	2.66425	0.0196383	LIX1L/RBM8A
ENSSSCG00000006685	4	17	2.52347	0.0152253	RBM8A/ITGA10
ENSSSCG00000006691	4	17	2.34474	0.0402945	PIAS3/POLR3C/NUDT17
ENSSSCG00000006936	4	36	2.5358	0.0269873	CLCA1/ODF2L
ENSSSCG00000006936	4	96	2.52424	0.0143953	CLCA1/ODF2L
ENSSSCG00000006936	4	33	2.10709	0.0447935	CLCA1/ODF2L
ENSSSCG00000006936	4	33	2.64496	0.0475075	CLCA1/ODF2L
ENSSSCG00000006040	4	3	-3.18808	0.000795013	LRP12/DPYS
ENSSSCG00000006688	4	1	2.42412	0.0153454	ITGA10/ANKRD35
ENSSSCG00000006694	4	21	2.03038	0.0425049	PDZK1
ENSSSCG00000006694	4	57	2.43221	0.0193482	PDZK1
ENSSSCG00000006904	4	100	2.68276	0.0261684	RPAP2/GLMN
ENSSSCG00000019239	4	1	-2.04051	0.0412994	CSMD3/RF00100
ENSSSCG00000026772	4	15	2.30227	0.0213197	BCL10/C1orf52
ENSSSCG00000030140	4	14	3.21934	0.0018736	RNPC3
ENSSSCG00000031885	4	18	-2.04431	0.0287964	DPYS
ENSSSCG00000032845	4	11	-2.17199	0.00995389	BAALC
ENSSSCG00000032845	4	2	-2.17212	0.0200143	BAALC
ENSSSCG00000032845	4	14	-2.40964	0.0159681	BAALC
ENSSSCG00000032845	4	7	-2.29473	0.00395917	BAALC
ENSSSCG00000037355	4	24	2.4922	0.0126956	POLR3C/RNF115
ENSSSCG00000040439	4	4	2.0503	0.0438839	CCDC18/TMED5
ENSSSCG00000018448	4	7	2.11516	0.0417996	FAM69A/RPL5/RF00155/RF00068/EVI5
ENSSSCG00000006932	4	17	2.0606	0.043216	CLCA1/ODF2L
ENSSSCG00000006685	4	44	2.66425	0.0196383	LIX1L/RBM8A
ENSSSCG00000006687	4	17	2.52347	0.0152253	RBM8A/ITGA10
ENSSSCG00000006690	4	17	2.34474	0.0402945	PIAS3/POLR3C/NUDT17
ENSSSCG00000006932	4	36	2.5358	0.0269873	CLCA1/ODF2L
ENSSSCG00000006932	4	96	2.52424	0.0143953	CLCA1/ODF2L
ENSSSCG00000006932	4	33	2.10709	0.0447935	CLCA1/ODF2L
ENSSSCG00000006932	4	33	2.64496	0.0475075	CLCA1/ODF2L
ENSSSCG00000018923	4	7	2.11516	0.0417996	FAM69A/RPL5/RF00155/RF00068/EVI5
ENSSSCG00000006931	4	17	2.0606	0.043216	CLCA1/ODF2L
ENSSSCG00000006901	4	7	2.11516	0.0417996	FAM69A/RPL5/RF00155/RF00068/EVI5
ENSSSCG00000000079	5	74	3.77262	0.0029875	FAM83F/GRAP2
ENSSSCG00000021166	5	18	2.74291	0.045317	RPAP3
ENSSSCG00000031397	5	58	3.27342	0.0449658
ENSSSCG00000035067	5	19	2.23858	0.0331031	DUSP6
ENSSSCG00000000018	5	12	2.84072	0.0223988	KIAA0930
ENSSSCG00000000018	5	46	2.90003	0.00373132	KIAA0930
ENSSSCG00000000019	5	27	2.18519	0.0338811	NUP50
ENSSSCG00000000020	5	105	3.19954	0.0241188	PHF21B
ENSSSCG00000000035	5	137	2.55908	0.0178429	TTLL1
ENSSSCG00000000078	5	90	2.31086	0.0231973	TNRC6B
ENSSSCG00000000080	5	77	3.89879	0.00300632	GRAP2
ENSSSCG00000000080	5	80	3.37351	0.00526377	GRAP2
ENSSSCG00000000080	5	69	3.02103	0.00758592	GRAP2
ENSSSCG00000000080	5	41	2.65705	0.029511	GRAP2
ENSSSCG00000000080	5	49	2.67977	0.0256791	GRAP2
ENSSSCG00000000080	5	43	2.37515	0.0489917	GRAP2
ENSSSCG00000000080	5	53	2.45959	0.0251471	GRAP2
ENSSSCG00000000080	5	33	2.18791	0.0318478	GRAP2
ENSSSCG00000000080	5	80	2.6786	0.038055	GRAP2
ENSSSCG00000000082	5	97	2.42886	0.0442523	CACNA1I
ENSSSCG00000000082	5	85	3.63933	0.0451452	CACNA1I
ENSSSCG00000000082	5	89	3.3162	0.00413348	CACNA1I
ENSSSCG00000000082	5	53	4.02174	0.00120035	CACNA1I
ENSSSCG00000000082	5	59	4.01813	0.000232454	CACNA1I
ENSSSCG00000000082	5	107	2.69498	0.0116215	CACNA1I
ENSSSCG00000000082	5	70	3.28833	0.0328453	CACNA1I
ENSSSCG00000000082	5	44	3.57271	0.00153058	CACNA1I
ENSSSCG00000000097	5	1	2.04817	0.0405431
ENSSSCG00000000162	5	125	-2.48114	0.0129639	BTBD11
ENSSSCG00000000169	5	48	2.13182	0.0490404	POLR3B
ENSSSCG00000000199	5	35	2.25766	0.0253488
ENSSSCG00000000541	5	6	2.53803	0.020478	FAR2
ENSSSCG00000000541	5	4	2.02894	0.0424647	FAR2
ENSSSCG00000000549	5	55	2.98025	0.0218553	PPFIBP1
ENSSSCG00000000549	5	2	2.54532	0.0109179	PPFIBP1
ENSSSCG00000000549	5	5	2.02093	0.0432871	PPFIBP1
ENSSSCG00000000555	5	57	2.7475	0.0302557	ITPR2
ENSSSCG00000000577	5	1	3.69074	0.000223603	GYS2
ENSSSCG00000000587	5	4	2.23526	0.0254005	AEBP2
ENSSSCG00000000587	5	67	2.00637	0.0448166	AEBP2
ENSSSCG00000000631	5	88	3.10072	0.00341425	TAS2R9
ENSSSCG00000000633	5	45	3.08661	0.0190991	YBX3
ENSSSCG00000000633	5	41	2.82036	0.0177241	YBX3
ENSSSCG00000000633	5	33	3.43145	0.00921044	YBX3
ENSSSCG00000000633	5	37	3.91271	0.00502081	YBX3
ENSSSCG00000000647	5	88	2.40188	0.0298172	OLR1
ENSSSCG00000000717	5	78	-2.01551	0.043851	KCNA6
ENSSSCG00000000718	5	70	-2.5193	0.00812976
ENSSSCG00000000734	5	181	2.23369	0.0493064
ENSSSCG00000000735	5	27	2.20022	0.0308157	TSPAN9
ENSSSCG00000000783	5	108	-2.14507	0.0154897	SLC2A13
ENSSSCG00000000837	5	53	2.47084	0.0134794	CHST11
ENSSSCG00000000854	5	90	2.22309	0.0286687
ENSSSCG00000000854	5	4	2.51957	0.0209444
ENSSSCG00000000854	5	29	2.95032	0.0031744
ENSSSCG00000000856	5	7	2.46172	0.0138273	PAH
ENSSSCG00000000856	5	18	2.39768	0.0249641	PAH
ENSSSCG00000000873	5	73	2.23858	0.0460917	ANO4
ENSSSCG00000000882	5	1	2.69461	0.00704714	ANKS1B
ENSSSCG00000000906	5	36	2.48516	0.0362831
ENSSSCG00000000906	5	103	2.80538	0.0195837
ENSSSCG00000000906	5	63	3.23043	0.00488362
ENSSSCG00000000920	5	22	2.68144	0.0417326	POC1B
ENSSSCG00000000920	5	94	2.33515	0.04299	POC1B
ENSSSCG00000000920	5	62	3.12376	0.0214308	POC1B
ENSSSCG00000000920	5	130	2.75767	0.0499395	POC1B
ENSSSCG00000000920	5	130	4.36764	0.0348114	POC1B
ENSSSCG00000000940	5	2	-2.2382	0.0234455	PPFIA2
ENSSSCG00000000940	5	1	-2.01492	0.0439127	PPFIA2
ENSSSCG00000000940	5	1	-2.08984	0.0366325	PPFIA2
ENSSSCG00000020301	5	176	2.04298	0.0410548	RF00026
ENSSSCG00000021166	5	16	2.92227	0.0344908	RPAP3
ENSSSCG00000021166	5	69	4.23454	0.00368617	RPAP3
ENSSSCG00000022288	5	17	2.68584	0.00723476	STK38L
ENSSSCG00000022288	5	22	2.46907	0.049454	STK38L
ENSSSCG00000023526	5	18	2.63649	0.0129597	RAPGEF3
ENSSSCG00000023526	5	4	2.79981	0.00885199	RAPGEF3
ENSSSCG00000023526	5	7	3.24978	0.0061552	RAPGEF3
ENSSSCG00000024065	5	121	2.66252	0.0149968	TMTC2
ENSSSCG00000024065	5	39	3.4092	0.00191729	TMTC2
ENSSSCG00000024065	5	1	2.13104	0.0330858	TMTC2
ENSSSCG00000025252	5	15	2.41892	0.0155668	PEX5
ENSSSCG00000027447	5	9	2.10027	0.0461813	TMTC1
ENSSSCG00000027447	5	9	2.30285	0.0212872	TMTC1
ENSSSCG00000027447	5	5	3.39738	0.00762162	TMTC1
ENSSSCG00000027447	5	3	2.73167	0.00630144	TMTC1
ENSSSCG00000027447	5	4	2.60857	0.0116362	TMTC1
ENSSSCG00000027447	5	6	2.35282	0.0278132	TMTC1
ENSSSCG00000027447	5	5	2.5684	0.010333	TMTC1
ENSSSCG00000027447	5	3	2.86649	0.0248765	TMTC1
ENSSSCG00000029464	5	2	2.22419	0.0261357	KDM5A
ENSSSCG00000031252	5	53	2.74028	0.00613863
ENSSSCG00000031361	5	13	2.40784	0.016047	CELSR1
ENSSSCG00000031638	5	11	3.67783	0.00519095
ENSSSCG00000032002	5	57	2.12863	0.0332846
ENSSSCG00000032971	5	6	2.4253	0.0379876	SMC1B
ENSSSCG00000033061	5	65	3.11999	0.0116904
ENSSSCG00000033072	5	1	2.75386	0.00588974
ENSSSCG00000033142	5	5	2.79965	0.00517062	ENDOU
ENSSSCG00000033142	5	25	3.73802	0.00485533	ENDOU
ENSSSCG00000033203	5	8	3.52949	0.00140318
ENSSSCG00000033574	5	77	2.98374	0.00428443	CFAP54
ENSSSCG00000033574	5	95	2.04618	0.0407386	CFAP54
ENSSSCG00000033705	5	72	3.44866	0.0083011	RF00026
ENSSSCG00000033729	5	3	2.06134	0.0493897
ENSSSCG00000034382	5	95	2.40607	0.0161252
ENSSSCG00000034776	5	28	2.0238	0.0429912	FAM19A5
ENSSSCG00000034914	5	85	2.79773	0.0425434
ENSSSCG00000035067	5	37	3.65361	0.000485655
ENSSSCG00000035067	5	1	2.87666	0.00401909
ENSSSCG00000035067	5	1	3.28612	0.00101578
ENSSSCG00000035067	5	2	2.75604	0.00964208
ENSSSCG00000035067	5	3	3.04803	0.00230347
ENSSSCG00000035471	5	95	2.32397	0.025673	TAS2R7
ENSSSCG00000035531	5	2	2.41826	0.0155948
ENSSSCG00000035531	5	5	2.35884	0.0358125
ENSSSCG00000035793	5	57	2.63424	0.0117037	OR6C2
ENSSSCG00000035875	5	43	3.23863	0.0210041	OS9
ENSSSCG00000035886	5	13	3.26982	0.00528396
ENSSSCG00000035932	5	21	2.85234	0.00433987
ENSSSCG00000036816	5	22	3.27704	0.0104019
ENSSSCG00000037294	5	43	3.37764	0.0489096
ENSSSCG00000037392	5	3	2.33177	0.0197126	OR8S1
ENSSSCG00000037425	5	67	2.52807	0.0409647	NFAM1
ENSSSCG00000037546	5	11	3.07917	0.0485312
ENSSSCG00000038408	5	24	4.71058	0.000971566
ENSSSCG00000038418	5	1	2.09441	0.0362235
ENSSSCG00000038925	5	59	3.75708	0.0161581	TAS2R10
ENSSSCG00000039228	5	23	4.22428	0.000122818
ENSSSCG00000040079	5	10	4.20454	2.62e-05
ENSSSCG00000040259	5	6	3.79757	0.00185323
ENSSSCG00000040475	5	6	3.46038	0.00146294
ENSSSCG00000040841	5	4	2.22789	0.0258881
ENSSSCG00000000080	5	74	3.77262	0.0029875	FAM83F/GRAP2
ENSSSCG00000035613	5	18	2.74291	0.045317	RPAP3
ENSSSCG00000037716	5	58	3.27342	0.0449658
ENSSSCG00000037910	5	19	2.23858	0.0331031	DUSP6
ENSSSCG00000034920	6	22	3.78858	0.00271313
ENSSSCG00000002741	6	2	-2.13905	0.0183477	ZNF821
ENSSSCG00000034414	6	20	2.73606	0.0220334	FAM192A/RSPRY1
ENSSSCG00000034721	6	27	3.48036	0.0293786
ENSSSCG00000029284	6	25	2.32202	0.0391069	NPHS1/KIRREL2
ENSSSCG00000030906	6	2	-2.18882	0.0286097	MPL/TIE1
ENSSSCG00000029744	6	79	-2.00977	0.019224	PLCH2/PANK4
ENSSSCG00000026626	6	42	-2.12346	0.010962	RER1/PEX10
ENSSSCG00000034920	6	1	3.82426	0.000131163
ENSSSCG00000034920	6	15	3.8188	0.0271005
ENSSSCG00000034920	6	4	3.7564	0.000309569
ENSSSCG00000029034	6	3	2.29359	0.0235743	COX4I1/EMC8
ENSSSCG00000022739	6	56	2.97926	0.00759682	DSG2/RF00100
ENSSSCG00000032585	6	23	2.35022	0.0257054	ZNF613
ENSSSCG00000003006	6	35	2.7122	0.00668388	CYP2B22
ENSSSCG00000002684	6	47	2.20457	0.0485042	CDH13
ENSSSCG00000032901	6	18	2.36424	0.0239936
ENSSSCG00000032901	6	60	2.56093	0.0445971
ENSSSCG00000032901	6	42	2.65089	0.0254669
ENSSSCG00000032901	6	22	2.20786	0.0424768
ENSSSCG00000029231	6	78	3.12062	0.00378631
ENSSSCG00000002662	6	1	3.44377	0.000573666	C16orf74/GINS2
ENSSSCG00000002684	6	90	2.06351	0.0432221	CDH13
ENSSSCG00000002684	6	54	3.32593	0.0228448	CDH13
ENSSSCG00000002684	6	100	2.72002	0.00652779	CDH13
ENSSSCG00000002684	6	115	2.59236	0.0227952	CDH13
ENSSSCG00000002684	6	65	3.45742	0.0213168	CDH13
ENSSSCG00000002684	6	92	3.23098	0.00401823	CDH13
ENSSSCG00000002684	6	84	2.53111	0.0156615	CDH13
ENSSSCG00000002684	6	68	2.43606	0.014848	CDH13
ENSSSCG00000002684	6	71	2.38604	0.04258	CDH13
ENSSSCG00000002684	6	12	2.63183	0.00849275	CDH13
ENSSSCG00000002684	6	73	2.51754	0.0132043	CDH13
ENSSSCG00000002684	6	39	2.73871	0.0276123	CDH13
ENSSSCG00000002684	6	85	2.87753	0.0102583	CDH13
ENSSSCG00000002684	6	99	2.48462	0.0245782	CDH13
ENSSSCG00000002684	6	8	2.36772	0.0226533	CDH13
ENSSSCG00000002684	6	115	3.13884	0.0106298	CDH13
ENSSSCG00000002684	6	98	3.14666	0.002634	CDH13
ENSSSCG00000002684	6	22	2.45245	0.0191268	CDH13
ENSSSCG00000002684	6	16	2.22963	0.0385496	CDH13
ENSSSCG00000002684	6	23	3.31011	0.0334447	CDH13
ENSSSCG00000002684	6	48	2.53786	0.0160057	CDH13
ENSSSCG00000002684	6	63	2.86165	0.0121438	CDH13
ENSSSCG00000002684	6	2	2.01122	0.0443021	CDH13
ENSSSCG00000002684	6	33	2.13092	0.0444694	CDH13
ENSSSCG00000002688	6	5	2.81291	0.0474192	PLCG2
ENSSSCG00000002688	6	2	2.01561	0.0438404	PLCG2
ENSSSCG00000002688	6	94	2.54005	0.0425473	PLCG2
ENSSSCG00000002689	6	4	2.39299	0.0167115	CMIP
ENSSSCG00000002690	6	61	2.32367	0.0270565	GAN
ENSSSCG00000002696	6	11	3.27882	0.0473147	VAT1L
ENSSSCG00000002740	6	1	-2.06495	0.0389274	AP1G1
ENSSSCG00000002815	6	84	3.71118	0.000254843	ADGRG1
ENSSSCG00000002820	6	69	2.65215	0.00799816	RSPRY1
ENSSSCG00000002821	6	102	3.31426	0.0421392	CCL22
ENSSSCG00000002838	6	152	3.5568	0.036242	ZNF423
ENSSSCG00000002838	6	68	2.83316	0.0049763	ZNF423
ENSSSCG00000002838	6	52	2.59683	0.0369053	ZNF423
ENSSSCG00000002838	6	94	2.47385	0.0395447	ZNF423
ENSSSCG00000002838	6	91	3.17485	0.0153168	ZNF423
ENSSSCG00000002838	6	67	2.85493	0.0255954	ZNF423
ENSSSCG00000002838	6	63	2.48211	0.0260407	ZNF423
ENSSSCG00000002838	6	123	2.03915	0.0414349	ZNF423
ENSSSCG00000002868	6	12	2.45287	0.0290187	PEPD
ENSSSCG00000002868	6	15	2.27043	0.0264458	PEPD
ENSSSCG00000002932	6	67	2.35529	0.0185084	ZNF567
ENSSSCG00000002935	6	100	2.22843	0.0432371	ZNF568
ENSSSCG00000002965	6	21	2.08181	0.0373597	ACTN4
ENSSSCG00000002965	6	65	2.92107	0.00852819	ACTN4
ENSSSCG00000002965	6	75	2.79327	0.0492664	ACTN4
ENSSSCG00000002987	6	38	3.56477	0.00353696	DLL3
ENSSSCG00000003239	6	21	2.07421	0.0380602	HAS1
ENSSSCG00000003240	6	26	2.68409	0.0270307
ENSSSCG00000003493	6	11	2.74332	0.0362687	CAPZB
ENSSSCG00000003493	6	6	3.46537	0.00733452	CAPZB
ENSSSCG00000003599	6	26	-2.79064	0.00511508
ENSSSCG00000003682	6	10	3.80451	0.00902992	ANKRD12
ENSSSCG00000003712	6	69	2.27291	0.0230317	OSBPL1A
ENSSSCG00000003716	6	1	2.39275	0.0167228	SS18
ENSSSCG00000003716	6	2	2.83381	0.00459962	SS18
ENSSSCG00000003721	6	29	2.22452	0.0350346	CHST9
ENSSSCG00000003721	6	78	2.30838	0.0452555	CHST9
ENSSSCG00000003721	6	15	2.46914	0.0237887	CHST9
ENSSSCG00000003722	6	28	2.09116	0.0394864	CDH2
ENSSSCG00000003736	6	1	2.4198	0.0155292	ASXL3
ENSSSCG00000003736	6	3	2.22031	0.029752	ASXL3
ENSSSCG00000003737	6	1	2.66215	0.00776428	NOL4
ENSSSCG00000003737	6	1	3.07219	0.00212498	NOL4
ENSSSCG00000003737	6	7	3.89987	0.000243131	NOL4
ENSSSCG00000003737	6	1	3.00876	0.00262314	NOL4
ENSSSCG00000003737	6	1	2.90492	0.00367351	NOL4
ENSSSCG00000003737	6	1	3.23155	0.00123122	NOL4
ENSSSCG00000003737	6	1	2.60729	0.0091261	NOL4
ENSSSCG00000003737	6	1	2.88095	0.00396477	NOL4
ENSSSCG00000003748	6	30	2.89271	0.031396	CELF4
ENSSSCG00000003748	6	3	2.67196	0.0075893	CELF4
ENSSSCG00000003748	6	3	2.33495	0.019546	CELF4
ENSSSCG00000003748	6	1	2.20757	0.0272741	CELF4
ENSSSCG00000003748	6	1	2.2995	0.0214768	CELF4
ENSSSCG00000003753	6	138	3.45999	0.00484009
ENSSSCG00000003781	6	35	3.25578	0.0459255
ENSSSCG00000003787	6	27	3.39806	0.00292766	ZRANB2
ENSSSCG00000003788	6	19	2.6738	0.00749983	PTGER3
ENSSSCG00000003788	6	24	2.90679	0.0350391	PTGER3
ENSSSCG00000003788	6	56	3.19205	0.0127867	PTGER3
ENSSSCG00000003788	6	64	2.28033	0.0404686	PTGER3
ENSSSCG00000003788	6	53	2.23147	0.0309585	PTGER3
ENSSSCG00000003788	6	48	2.06376	0.0458992	PTGER3
ENSSSCG00000003788	6	72	3.48606	0.0495589	PTGER3
ENSSSCG00000003788	6	40	4.09675	0.000323484	PTGER3
ENSSSCG00000003793	6	94	2.08538	0.0370663
ENSSSCG00000003803	6	113	2.29134	0.0219439	C1orf141
ENSSSCG00000003825	6	148	-2.08924	0.0265047	CYP2J34
ENSSSCG00000003828	6	86	-2.26817	0.0125459	FGGY
ENSSSCG00000003828	6	145	-2.36544	0.0180087	FGGY
ENSSSCG00000003884	6	42	-2.22529	0.0136631	FOXE3
ENSSSCG00000003917	6	74	-2.12352	0.0241897	TESK2
ENSSSCG00000003917	6	111	-2.25653	0.011523	TESK2
ENSSSCG00000003965	6	123	2.95963	0.0186412
ENSSSCG00000003965	6	138	2.34252	0.0299451
ENSSSCG00000020740	6	36	3.09205	0.00488682	DSG4
ENSSSCG00000020872	6	48	-2.0035	0.0425976
ENSSSCG00000020872	6	58	-2.61843	0.00883366
ENSSSCG00000022739	6	2	2.54507	0.0142046	DSG2
ENSSSCG00000022739	6	26	3.32244	0.0146716	DSG2
ENSSSCG00000022739	6	36	3.53812	0.00133429	DSG2
ENSSSCG00000022739	6	60	2.82423	0.00523518	DSG2
ENSSSCG00000022739	6	17	2.68059	0.0154039	DSG2
ENSSSCG00000022739	6	67	3.03218	0.00302768	DSG2
ENSSSCG00000023376	6	141	2.54022	0.0110784	PARD6G
ENSSSCG00000023585	6	37	-2.0364	0.0343278	SERINC2
ENSSSCG00000023585	6	115	-2.09897	0.0358196	SERINC2
ENSSSCG00000023686	6	4	2.6514	0.00829949	TTR
ENSSSCG00000023686	6	3	2.06098	0.0413532	TTR
ENSSSCG00000024129	6	20	-2.22568	0.0232419
ENSSSCG00000024752	6	18	2.25588	0.026551	ALDH4A1
ENSSSCG00000024759	6	48	3.1651	0.026785	CX3CL1
ENSSSCG00000025005	6	2	2.08165	0.0373747	B4GALT6
ENSSSCG00000025005	6	5	2.14692	0.0394611	B4GALT6
ENSSSCG00000025005	6	2	2.14104	0.0323541	B4GALT6
ENSSSCG00000025005	6	2	2.26501	0.0235118	B4GALT6
ENSSSCG00000025005	6	1	2.24462	0.0247922	B4GALT6
ENSSSCG00000025005	6	2	2.26989	0.0358346	B4GALT6
ENSSSCG00000025005	6	8	2.18235	0.0343182	B4GALT6
ENSSSCG00000025005	6	3	2.03131	0.0430155	B4GALT6
ENSSSCG00000025085	6	53	2.16423	0.0360721	NEGR1
ENSSSCG00000025085	6	60	2.61818	0.0433604	NEGR1
ENSSSCG00000025085	6	69	2.35319	0.024955	NEGR1
ENSSSCG00000027160	6	1	3.56102	0.000369413	DSG3
ENSSSCG00000027160	6	1	3.01371	0.00258077	DSG3
ENSSSCG00000027160	6	23	2.98356	0.00918287	DSG3
ENSSSCG00000027660	6	45	2.64626	0.024498	IFI44L
ENSSSCG00000027660	6	41	2.82621	0.010177	IFI44L
ENSSSCG00000027660	6	31	2.17495	0.0381512	IFI44L
ENSSSCG00000027660	6	83	2.84913	0.0428979	IFI44L
ENSSSCG00000027660	6	104	2.56001	0.0265433	IFI44L
ENSSSCG00000028723	6	67	3.22756	0.00604639	CCDC102A
ENSSSCG00000028802	6	90	3.3843	0.0111702
ENSSSCG00000029170	6	44	3.17711	0.0150908	ZNF566
ENSSSCG00000029231	6	135	3.29085	0.0278052
ENSSSCG00000029234	6	90	3.0485	0.0215751	ZNF536
ENSSSCG00000029234	6	50	2.15443	0.0362545	ZNF536
ENSSSCG00000029403	6	53	2.69563	0.0184196	EMC8
ENSSSCG00000029403	6	98	4.89889	0.00842808	EMC8
ENSSSCG00000029633	6	6	2.32478	0.0200836	USP24
ENSSSCG00000029744	6	83	-2.34683	0.0141082	PLCH2
ENSSSCG00000029744	6	65	-2.0833	0.00512171	PLCH2
ENSSSCG00000031352	6	30	2.45503	0.0185873	TCTEX1D1
ENSSSCG00000032016	6	3	2.32506	0.020069
ENSSSCG00000032043	6	6	2.10482	0.0353067	SLC35D1
ENSSSCG00000032520	6	57	2.74142	0.0149095
ENSSSCG00000032520	6	51	2.66628	0.00932419
ENSSSCG00000032520	6	47	2.16519	0.0303733
ENSSSCG00000032996	6	37	2.09193	0.0364445	SLC7A5
ENSSSCG00000032996	6	2	2.11743	0.0342236	SLC7A5
ENSSSCG00000034389	6	21	2.66957	0.03988
ENSSSCG00000034721	6	50	3.50272	0.00046053
ENSSSCG00000034980	6	2	2.23255	0.0259848	IRF8
ENSSSCG00000034980	6	2	2.58791	0.0178319	IRF8
ENSSSCG00000035474	6	1	-2.57336	0.0100715	RF00026
ENSSSCG00000035847	6	46	-2.08336	0.0372181	TAL1
ENSSSCG00000038128	6	121	3.0161	0.00256047	CDYL2
ENSSSCG00000038703	6	2	2.40325	0.01625	CCDC178
ENSSSCG00000039135	6	25	2.53934	0.0317912	ARHGAP33
ENSSSCG00000039200	6	79	2.80684	0.026356
ENSSSCG00000039200	6	96	2.6382	0.0200039
ENSSSCG00000039747	6	85	-2.0993	0.0179446
ENSSSCG00000039973	6	11	2.24501	0.0453007	TAS1R2
ENSSSCG00000029231	6	22	3.78858	0.00271313
ENSSSCG00000002743	6	2	-2.13905	0.0183477	ZNF821
ENSSSCG00000002820	6	20	2.73606	0.0220334	FAM192A/RSPRY1
ENSSSCG00000002825	6	27	3.48036	0.0293786
ENSSSCG00000002915	6	25	2.32202	0.0391069	NPHS1/KIRREL2
ENSSSCG00000003950	6	2	-2.18882	0.0286097	MPL/TIE1
ENSSSCG00000027299	6	79	-2.00977	0.019224	PLCH2/PANK4
ENSSSCG00000027916	6	42	-2.12346	0.010962	RER1/PEX10
ENSSSCG00000029231	6	1	3.82426	0.000131163
ENSSSCG00000029231	6	15	3.8188	0.0271005
ENSSSCG00000029231	6	4	3.7564	0.000309569
ENSSSCG00000029403	6	3	2.29359	0.0235743	COX4I1/EMC8
ENSSSCG00000030401	6	56	2.97926	0.00759682	DSG2/RF00100
ENSSSCG00000032969	6	23	2.35022	0.0257054	ZNF613
ENSSSCG00000034089	6	35	2.7122	0.00668388	CYP2B22
ENSSSCG00000034979	6	47	2.20457	0.0485042	CDH13
ENSSSCG00000036447	6	18	2.36424	0.0239936
ENSSSCG00000036447	6	60	2.56093	0.0445971
ENSSSCG00000036447	6	42	2.65089	0.0254669
ENSSSCG00000036447	6	22	2.20786	0.0424768
ENSSSCG00000036644	6	78	3.12062	0.00378631
ENSSSCG00000040386	6	1	3.44377	0.000573666	C16orf74/GINS2
ENSSSCG00000035226	6	22	3.78858	0.00271313
ENSSSCG00000033104	7	29	-2.00361	0.0325247
ENSSSCG00000035624	7	3	2.89926	0.00374048	OR10C1
ENSSSCG00000001456	7	22	2.49138	0.0382974	HLA-DOB
ENSSSCG00000001502	7	28	2.92589	0.0155272	RPS18/B3GALT4/WDR46
ENSSSCG00000001504	7	27	2.97587	0.00918881	WDR46/RGL2
ENSSSCG00000001504	7	26	2.95141	0.0031633	WDR46/RGL2/TAPBP
ENSSSCG00000039272	7	13	2.89033	0.00531759	IP6K3/ITPR3/UQCC2
ENSSSCG00000039272	7	10	2.32521	0.0259817	IP6K3/ITPR3/UQCC2
ENSSSCG00000001229	7	249	3.57954	0.0229564
ENSSSCG00000001248	7	49	3.5499	0.0130515	MOG/ZFP57
ENSSSCG00000033935	7	11	3.79245	0.00156922	OR10C1
ENSSSCG00000001384	7	54	3.65924	0.0180251	VARS2/C6orf15
ENSSSCG00000001457	7	185	2.26987	0.0367895	SLA-DQB1
ENSSSCG00000001457	7	45	3.16865	0.0176633	SLA-DQB1
ENSSSCG00000001459	7	75	3.84771	0.00801596	HLA-DOB
ENSSSCG00000001456	7	36	3.23512	0.00240861	HLA-DOB
ENSSSCG00000001479	7	49	2.50728	0.0473006	HMGCLL1/GFRAL
ENSSSCG00000033526	7	17	3.52691	0.000600829	BAG2/ZNF451
ENSSSCG00000001497	7	9	2.57907	0.0155634	ZNF451/BEND6
ENSSSCG00000001501	7	39	3.82347	0.000967206	VPS52/RPS18
ENSSSCG00000001507	7	19	2.03146	0.0499812	TAPBP/DAXX
ENSSSCG00000001510	7	8	2.11841	0.0447412	KIFC1/SYNGAP1
ENSSSCG00000039272	7	36	2.97032	0.0234786	IP6K3/ITPR3
ENSSSCG00000039272	7	73	2.2469	0.0310804	IP6K3/ITPR3
ENSSSCG00000039272	7	43	2.95722	0.027211	IP6K3/ITPR3
ENSSSCG00000001715	7	39	2.76723	0.0436683	ENPP5/RCAN2
ENSSSCG00000036513	7	1	-2.318	0.0204492
ENSSSCG00000002374	7	1	-2.1114	0.034738	DLST/RPS6KL1
ENSSSCG00000002374	7	1	-2.45956	0.0139106	DLST/RPS6KL1
ENSSSCG00000001493	7	43	3.26705	0.00749741	PRIM2/RF00026
ENSSSCG00000001499	7	21	2.78265	0.0131066	DST/RF00139
ENSSSCG00000001342	7	23	2.70569	0.0134705	TRIM39/RPP21
ENSSSCG00000025593	7	41	2.14283	0.0481219	PSMB8
ENSSSCG00000002483	7	94	2.30115	0.0213833
ENSSSCG00000039272	7	18	2.22146	0.0406754	IP6K3/UQCC2
ENSSSCG00000039272	7	14	2.35231	0.0264837	IP6K3/UQCC2
ENSSSCG00000001384	7	48	2.83342	0.00460528	VARS2/CDSN
ENSSSCG00000001045	7	1	-2.61042	0.00904301	ELOVL2
ENSSSCG00000033935	7	48	2.3007	0.0341095	OR10C1
ENSSSCG00000037411	7	3	2.4336	0.0149494
ENSSSCG00000001516	7	9	2.95299	0.00736855	BAK1/IP6K3
ENSSSCG00000001229	7	84	2.79545	0.0155159
ENSSSCG00000001229	7	101	3.01357	0.0478074
ENSSSCG00000001229	7	76	2.39444	0.0366767
ENSSSCG00000001232	7	25	2.2478	0.0275448
ENSSSCG00000001232	7	34	2.39078	0.0168126
ENSSSCG00000001341	7	22	2.88257	0.0137799
ENSSSCG00000001341	7	23	2.57268	0.0233029
ENSSSCG00000001341	7	35	2.61548	0.0167174
ENSSSCG00000001342	7	48	2.61364	0.029509	TRIM39
ENSSSCG00000001455	7	149	3.41128	0.00184523
ENSSSCG00000001455	7	109	3.4857	0.0481681
ENSSSCG00000001455	7	155	3.29358	0.0338285
ENSSSCG00000001459	7	42	3.0149	0.0349953	HLA-DOB
ENSSSCG00000001459	7	29	2.84578	0.0406798	HLA-DOB
ENSSSCG00000001473	7	73	2.35197	0.0253159	COL11A2
ENSSSCG00000001473	7	128	2.95473	0.0143458	COL11A2
ENSSSCG00000001478	7	85	2.65502	0.00793032	BMP5
ENSSSCG00000001478	7	33	2.98448	0.0281138	BMP5
ENSSSCG00000001478	7	81	2.59337	0.0161253	BMP5
ENSSSCG00000001479	7	47	2.54303	0.0491141	HMGCLL1
ENSSSCG00000001479	7	35	2.26189	0.0325644	HMGCLL1
ENSSSCG00000001481	7	12	2.50254	0.0447757	HCRTR2
ENSSSCG00000001481	7	66	2.2458	0.0297099	HCRTR2
ENSSSCG00000001486	7	34	2.48779	0.0205094	LRRC1
ENSSSCG00000001490	7	41	2.05648	0.0427932	KHDRBS2
ENSSSCG00000001490	7	14	2.53169	0.0113513	KHDRBS2
ENSSSCG00000001490	7	9	2.21108	0.0270303	KHDRBS2
ENSSSCG00000001490	7	67	2.31258	0.0329567	KHDRBS2
ENSSSCG00000001490	7	50	2.73046	0.0191226	KHDRBS2
ENSSSCG00000001490	7	88	3.25625	0.00960885	KHDRBS2
ENSSSCG00000001490	7	101	4.29788	0.0363303	KHDRBS2
ENSSSCG00000001490	7	74	4.00466	0.0142155	KHDRBS2
ENSSSCG00000001490	7	87	3.15712	0.0101701	KHDRBS2
ENSSSCG00000001490	7	86	2.60837	0.0186447	KHDRBS2
ENSSSCG00000001490	7	24	4.03871	0.0117796	KHDRBS2
ENSSSCG00000001493	7	16	2.93666	0.020566	PRIM2
ENSSSCG00000001493	7	85	4.26361	0.00649833	PRIM2
ENSSSCG00000001493	7	47	4.02605	0.000233763	PRIM2
ENSSSCG00000001493	7	62	4.09504	0.00705556	PRIM2
ENSSSCG00000001493	7	24	4.29616	0.000181305	PRIM2
ENSSSCG00000001493	7	36	4.38703	1.15e-05	PRIM2
ENSSSCG00000001493	7	23	3.88415	0.00140023	PRIM2
ENSSSCG00000001493	7	20	3.7787	0.000157652	PRIM2
ENSSSCG00000001493	7	24	2.64878	0.00810593	PRIM2
ENSSSCG00000001493	7	36	3.92314	0.00219716	PRIM2
ENSSSCG00000001493	7	35	3.51608	0.0016497	PRIM2
ENSSSCG00000001493	7	26	3.68806	0.00267687	PRIM2
ENSSSCG00000001493	7	12	4.28173	0.000277626	PRIM2
ENSSSCG00000001493	7	8	4.15741	7.9e-05	PRIM2
ENSSSCG00000001493	7	6	3.75807	0.00527127	PRIM2
ENSSSCG00000001493	7	13	4.56599	0.000667831	PRIM2
ENSSSCG00000001493	7	56	4.12775	0.000136678	PRIM2
ENSSSCG00000001493	7	53	2.76009	0.00707512	PRIM2
ENSSSCG00000001493	7	44	2.65136	0.0143913	PRIM2
ENSSSCG00000001493	7	60	2.72216	0.0119023	PRIM2
ENSSSCG00000001493	7	67	3.65308	0.0118495	PRIM2
ENSSSCG00000001493	7	16	2.54552	0.0147957	PRIM2
ENSSSCG00000001493	7	2	3.17789	0.002877	PRIM2
ENSSSCG00000001493	7	2	3.24075	0.0033096	PRIM2
ENSSSCG00000001493	7	20	3.67886	0.0008379	PRIM2
ENSSSCG00000001493	7	12	2.10209	0.0424553	PRIM2
ENSSSCG00000001497	7	6	2.35911	0.0183186	ZNF451
ENSSSCG00000001497	7	6	2.38697	0.0217247	ZNF451
ENSSSCG00000001497	7	11	2.42987	0.0151043	ZNF451
ENSSSCG00000001497	7	11	2.5018	0.0268719	ZNF451
ENSSSCG00000001497	7	18	3.78243	0.00875267	ZNF451
ENSSSCG00000001497	7	10	2.60082	0.0134199	ZNF451
ENSSSCG00000001497	7	6	2.50772	0.0244193	ZNF451
ENSSSCG00000001498	7	13	3.53723	0.00183336	BEND6
ENSSSCG00000001498	7	23	3.74925	0.00175666	BEND6
ENSSSCG00000001499	7	11	3.30628	0.0020075	DST
ENSSSCG00000001499	7	70	3.28707	0.00322366	DST
ENSSSCG00000001499	7	78	3.72822	0.000983419	DST
ENSSSCG00000001499	7	14	2.09818	0.0412568	DST
ENSSSCG00000001499	7	1	2.833	0.00461135	DST
ENSSSCG00000001499	7	1	2.54306	0.0109886	DST
ENSSSCG00000001499	7	1	2.62779	0.00859415	DST
ENSSSCG00000001499	7	1	2.63658	0.00837476	DST
ENSSSCG00000001499	7	17	3.54739	0.00152139	DST
ENSSSCG00000001499	7	63	4.00387	0.00600519	DST
ENSSSCG00000001499	7	89	2.73196	0.0152422	DST
ENSSSCG00000001499	7	57	3.77202	0.0147823	DST
ENSSSCG00000001499	7	63	4.61323	0.00449818	DST
ENSSSCG00000001499	7	84	4.75776	0.000145408	DST
ENSSSCG00000001499	7	52	3.54367	0.000531743	DST
ENSSSCG00000001499	7	41	3.45172	0.00494086	DST
ENSSSCG00000001499	7	43	3.83474	0.00211799	DST
ENSSSCG00000001499	7	63	4.15721	0.0205105	DST
ENSSSCG00000001499	7	34	4.32388	0.00024701	DST
ENSSSCG00000001499	7	76	3.14929	0.00170745	DST
ENSSSCG00000001499	7	30	2.64197	0.0137201	DST
ENSSSCG00000001499	7	28	2.93617	0.00877056	DST
ENSSSCG00000001499	7	49	3.07978	0.0193649	DST
ENSSSCG00000001499	7	66	3.64144	0.00611802	DST
ENSSSCG00000001499	7	65	4.76469	0.00124884	DST
ENSSSCG00000001499	7	19	2.22753	0.0320645	DST
ENSSSCG00000001500	7	36	3.23111	0.00888512
ENSSSCG00000001500	7	45	3.04668	0.011884
ENSSSCG00000001500	7	80	2.99802	0.00343154
ENSSSCG00000001500	7	65	2.5382	0.0318457
ENSSSCG00000001500	7	44	2.35785	0.0192483
ENSSSCG00000001500	7	61	2.78069	0.00605679
ENSSSCG00000001501	7	14	2.68598	0.00723169	VPS52
ENSSSCG00000001618	7	102	2.25541	0.0284189
ENSSSCG00000001716	7	71	3.0942	0.0124061	RCAN2
ENSSSCG00000001746	7	63	2.56494	0.0475488	PKHD1
ENSSSCG00000001746	7	100	2.87074	0.0210324	PKHD1
ENSSSCG00000001773	7	53	3.35449	0.0182164	TMED3
ENSSSCG00000001773	7	92	2.68087	0.0153009	TMED3
ENSSSCG00000001775	7	62	3.53825	0.00164541	KIAA1024
ENSSSCG00000001775	7	95	3.72029	0.00142903	KIAA1024
ENSSSCG00000001775	7	120	4.2958	0.000914315	KIAA1024
ENSSSCG00000001775	7	56	4.15277	0.000175854	KIAA1024
ENSSSCG00000001776	7	44	3.72982	0.000243849
ENSSSCG00000001780	7	92	2.80074	0.00509856	FAH
ENSSSCG00000001887	7	8	-2.07252	0.0382172	SCAMP5
ENSSSCG00000002235	7	75	2.01213	0.0442059	LPCAT4
ENSSSCG00000002351	7	1	2.02004	0.0433794
ENSSSCG00000002351	7	3	2.09248	0.0363956
ENSSSCG00000002370	7	1	-2.60379	0.00921982	AREL1
ENSSSCG00000002374	7	1	-2.21831	0.0265339	DLST
ENSSSCG00000002410	7	1	-2.09434	0.03623	CEP128
ENSSSCG00000002410	7	1	-2.24089	0.0250334	CEP128
ENSSSCG00000024161	7	113	2.60931	0.0112072
ENSSSCG00000025593	7	31	2.46074	0.0416904
ENSSSCG00000027667	7	155	2.31619	0.0205477	EML1
ENSSSCG00000028462	7	1	3.26586	0.00109131	RF00026
ENSSSCG00000029474	7	18	-2.01032	0.0242108
ENSSSCG00000030197	7	10	2.22652	0.0259791
ENSSSCG00000031499	7	7	3.13472	0.0139842
ENSSSCG00000031615	7	68	-2.0556	0.0398214	SERPINB9
ENSSSCG00000031615	7	37	-2.06778	0.00983067	SERPINB9
ENSSSCG00000032430	7	79	2.15023	0.0464426	ANKRD34C
ENSSSCG00000032430	7	35	2.49088	0.0258558	ANKRD34C
ENSSSCG00000032779	7	2	2.45667	0.0140231
ENSSSCG00000033414	7	14	2.50831	0.012131
ENSSSCG00000033958	7	74	-2.1139	0.0202448
ENSSSCG00000033958	7	1	-2.00956	0.0444773
ENSSSCG00000033959	7	1	2.20073	0.0277555
ENSSSCG00000036733	7	11	2.83736	0.00988422
ENSSSCG00000036733	7	5	2.4057	0.0201299
ENSSSCG00000037307	7	14	2.09986	0.0388857
ENSSSCG00000037416	7	157	3.34997	0.0157059	CLIC5
ENSSSCG00000038570	7	5	3.10819	0.0153755
ENSSSCG00000038570	7	5	3.86072	0.000113053
ENSSSCG00000038708	7	104	4.2855	0.00176815
ENSSSCG00000038708	7	65	3.9651	0.000532571
ENSSSCG00000038708	7	77	3.40658	0.00308782
ENSSSCG00000038708	7	30	2.89786	0.00451298
ENSSSCG00000038708	7	45	2.69406	0.00705868
ENSSSCG00000038708	7	63	2.43185	0.015022
ENSSSCG00000038708	7	20	2.27448	0.0242247
ENSSSCG00000038708	7	84	2.44729	0.0466406
ENSSSCG00000038708	7	87	2.82842	0.0450191
ENSSSCG00000038708	7	90	2.95739	0.0174441
ENSSSCG00000038708	7	99	2.66002	0.00880489
ENSSSCG00000038708	7	23	2.12058	0.0342572
ENSSSCG00000038717	7	126	-2.00599	0.0218703	FARS2
ENSSSCG00000038892	7	3	3.57693	0.000347656
ENSSSCG00000039272	7	35	2.70307	0.018733	IP6K3
ENSSSCG00000039272	7	21	2.49722	0.0308551	IP6K3
ENSSSCG00000039272	7	47	4.36185	0.0099092	IP6K3
ENSSSCG00000040178	7	79	2.7115	0.0135814	E2F3
ENSSSCG00000040178	7	62	2.62848	0.00857675	E2F3
ENSSSCG00000040288	7	44	2.77261	0.0214045	ARNT2
ENSSSCG00000040288	7	17	2.70674	0.0289079	ARNT2
ENSSSCG00000040288	7	21	2.58612	0.0157871	ARNT2
ENSSSCG00000040288	7	86	2.57013	0.0193279	ARNT2
ENSSSCG00000040288	7	6	2.3172	0.0204929	ARNT2
ENSSSCG00000040548	7	3	-2.00941	0.0444938
ENSSSCG00000036745	7	29	-2.00361	0.0325247
ENSSSCG00000033935	7	3	2.89926	0.00374048	OR10C1
ENSSSCG00000001459	7	22	2.49138	0.0382974	HLA-DOB
ENSSSCG00000001503	7	28	2.92589	0.0155272	RPS18/B3GALT4/WDR46
ENSSSCG00000001505	7	27	2.97587	0.00918881	WDR46/RGL2
ENSSSCG00000001506	7	26	2.95141	0.0031633	WDR46/RGL2/TAPBP
ENSSSCG00000001518	7	13	2.89033	0.00531759	IP6K3/ITPR3/UQCC2
ENSSSCG00000001518	7	10	2.32521	0.0259817	IP6K3/ITPR3/UQCC2
ENSSSCG00000001231	7	249	3.57954	0.0229564
ENSSSCG00000001247	7	49	3.5499	0.0130515	MOG/ZFP57
ENSSSCG00000001254	7	11	3.79245	0.00156922	OR10C1
ENSSSCG00000001388	7	54	3.65924	0.0180251	VARS2/C6orf15
ENSSSCG00000001456	7	185	2.26987	0.0367895	SLA-DQB1
ENSSSCG00000001456	7	45	3.16865	0.0176633	SLA-DQB1
ENSSSCG00000001458	7	75	3.84771	0.00801596	HLA-DOB
ENSSSCG00000001459	7	36	3.23512	0.00240861	HLA-DOB
ENSSSCG00000001480	7	49	2.50728	0.0473006	HMGCLL1/GFRAL
ENSSSCG00000001497	7	17	3.52691	0.000600829	BAG2/ZNF451
ENSSSCG00000001498	7	9	2.57907	0.0155634	ZNF451/BEND6
ENSSSCG00000001502	7	39	3.82347	0.000967206	VPS52/RPS18
ENSSSCG00000001509	7	19	2.03146	0.0499812	TAPBP/DAXX
ENSSSCG00000001513	7	8	2.11841	0.0447412	KIFC1/SYNGAP1
ENSSSCG00000001518	7	36	2.97032	0.0234786	IP6K3/ITPR3
ENSSSCG00000001518	7	73	2.2469	0.0310804	IP6K3/ITPR3
ENSSSCG00000001518	7	43	2.95722	0.027211	IP6K3/ITPR3
ENSSSCG00000001716	7	39	2.76723	0.0436683	ENPP5/RCAN2
ENSSSCG00000002084	7	1	-2.318	0.0204492
ENSSSCG00000002375	7	1	-2.1114	0.034738	DLST/RPS6KL1
ENSSSCG00000002375	7	1	-2.45956	0.0139106	DLST/RPS6KL1
ENSSSCG00000019940	7	43	3.26705	0.00749741	PRIM2/RF00026
ENSSSCG00000020421	7	21	2.78265	0.0131066	DST/RF00139
ENSSSCG00000021130	7	23	2.70569	0.0134705	TRIM39/RPP21
ENSSSCG00000026951	7	41	2.14283	0.0481219	PSMB8
ENSSSCG00000030371	7	94	2.30115	0.0213833
ENSSSCG00000030668	7	18	2.22146	0.0406754	IP6K3/UQCC2
ENSSSCG00000030668	7	14	2.35231	0.0264837	IP6K3/UQCC2
ENSSSCG00000030903	7	48	2.83342	0.00460528	VARS2/CDSN
ENSSSCG00000032146	7	1	-2.61042	0.00904301	ELOVL2
ENSSSCG00000036230	7	48	2.3007	0.0341095	OR10C1
ENSSSCG00000038828	7	3	2.4336	0.0149494
ENSSSCG00000039272	7	9	2.95299	0.00736855	BAK1/IP6K3
ENSSSCG00000032379	7	29	-2.00361	0.0325247
ENSSSCG00000001254	7	3	2.89926	0.00374048	OR10C1
ENSSSCG00000001458	7	22	2.49138	0.0382974	HLA-DOB
ENSSSCG00000001504	7	28	2.92589	0.0155272	RPS18/B3GALT4/WDR46
ENSSSCG00000001506	7	27	2.97587	0.00918881	WDR46/RGL2
ENSSSCG00000001507	7	26	2.95141	0.0031633	WDR46/RGL2/TAPBP
ENSSSCG00000030668	7	13	2.89033	0.00531759	IP6K3/ITPR3/UQCC2
ENSSSCG00000030668	7	10	2.32521	0.0259817	IP6K3/ITPR3/UQCC2
ENSSSCG00000035163	7	29	-2.00361	0.0325247
ENSSSCG00000009234	8	54	2.69022	0.0276899	ABRAXAS1/MRPS18C/HELQ
ENSSSCG00000008985	8	80	-2.37661	0.0149878	SOWAHB/SEPT11
ENSSSCG00000028101	8	56	2.78496	0.0225444	SLC9B2
ENSSSCG00000008986	8	162	-2.4553	0.0025506	SEPT11/RF00003
ENSSSCG00000008750	8	1	-2.08376	0.0371823	PACRGL/KCNIP4
ENSSSCG00000034910	8	1	-2.14193	0.0321991
ENSSSCG00000022896	8	165	2.61742	0.0398515	CRMP1/EVC
ENSSSCG00000009172	8	6	2.07771	0.0433768	PPP3CA
ENSSSCG00000008709	8	123	2.4016	0.033102
ENSSSCG00000008709	8	167	2.70901	0.0118776
ENSSSCG00000008709	8	95	2.24379	0.0476127
ENSSSCG00000008712	8	127	3.02038	0.00400463
ENSSSCG00000008712	8	118	2.81599	0.0248228
ENSSSCG00000008725	8	132	2.24527	0.0247508	CYTL1
ENSSSCG00000008728	8	102	2.66668	0.0490118	ZBTB49
ENSSSCG00000008728	8	82	2.75404	0.0199532	ZBTB49
ENSSSCG00000008728	8	26	2.30954	0.023989	ZBTB49
ENSSSCG00000008729	8	157	3.56996	0.00844261	LYAR
ENSSSCG00000008730	8	190	2.51607	0.0490872	DRD5
ENSSSCG00000008731	8	112	2.08026	0.0417964	OTOP1
ENSSSCG00000008731	8	123	3.14695	0.0127057	OTOP1
ENSSSCG00000008768	8	87	3.45749	0.0310449	ARAP2
ENSSSCG00000008768	8	132	3.45441	0.0351418	ARAP2
ENSSSCG00000008768	8	97	2.90994	0.00361494	ARAP2
ENSSSCG00000008768	8	100	2.67988	0.0336173	ARAP2
ENSSSCG00000008768	8	62	2.75773	0.0319731	ARAP2
ENSSSCG00000008768	8	95	3.01609	0.0193527	ARAP2
ENSSSCG00000008770	8	68	2.81096	0.0293715	NWD2
ENSSSCG00000008771	8	158	2.22996	0.0257504	C4orf19
ENSSSCG00000008771	8	98	2.9518	0.00942947	C4orf19
ENSSSCG00000008771	8	84	2.13317	0.0458011	C4orf19
ENSSSCG00000008773	8	67	3.61765	0.0368243	PGM2
ENSSSCG00000008983	8	5	-2.30897	0.00238112	CCDC158
ENSSSCG00000008986	8	23	-2.38311	0.00717318	44085
ENSSSCG00000008986	8	36	-2.15859	0.0308819	44085
ENSSSCG00000008986	8	72	-2.08232	0.0224238	44085
ENSSSCG00000008986	8	83	-2.0798	0.0366153	44085
ENSSSCG00000008986	8	75	-2.27632	0.0132201	44085
ENSSSCG00000008986	8	14	-2.00182	0.0170106	44085
ENSSSCG00000008990	8	2	-2.22909	0.0258082
ENSSSCG00000009021	8	21	2.74826	0.0485883	LRBA
ENSSSCG00000009102	8	48	4.36798	0.00372304
ENSSSCG00000009102	8	34	2.8781	0.0269648
ENSSSCG00000009105	8	65	3.05522	0.033384
ENSSSCG00000009105	8	69	2.91224	0.00862366
ENSSSCG00000009111	8	62	2.371	0.038502	SYNPO2
ENSSSCG00000009111	8	69	2.90052	0.0105434	SYNPO2
ENSSSCG00000009112	8	59	2.06223	0.0391859	SEC24D
ENSSSCG00000009113	8	59	2.1341	0.0424576	METTL14
ENSSSCG00000009114	8	38	2.12178	0.0402472	PRSS12
ENSSSCG00000009120	8	1	-2.16461	0.0304176	ZGRF1
ENSSSCG00000009122	8	1	-2.15381	0.031255	ARSJ
ENSSSCG00000009122	8	1	-2.59056	0.00958209	ARSJ
ENSSSCG00000009125	8	2	-2.22322	0.026201	ANK2
ENSSSCG00000009134	8	63	2.66774	0.0134842	EGF
ENSSSCG00000009157	8	52	2.17514	0.0397179	TET2
ENSSSCG00000009166	8	124	3.09389	0.0413406	MANBA
ENSSSCG00000009166	8	123	2.16955	0.0300406	MANBA
ENSSSCG00000009229	8	75	2.23857	0.0467042	ARHGAP24
ENSSSCG00000009229	8	119	2.36946	0.0282233	ARHGAP24
ENSSSCG00000009230	8	62	2.46581	0.0270002	WDFY3
ENSSSCG00000009231	8	86	2.05053	0.0492466	CDS1
ENSSSCG00000021764	8	22	-2.0179	0.0428353	ARHGEF38
ENSSSCG00000021764	8	64	-2.12931	0.0310367	ARHGEF38
ENSSSCG00000021764	8	65	-2.09871	0.0150577	ARHGEF38
ENSSSCG00000021784	8	2	-2.14588	0.0316164	TBCK
ENSSSCG00000022194	8	133	2.91936	0.0206284
ENSSSCG00000022361	8	22	3.30915	0.000935785
ENSSSCG00000022448	8	102	2.29132	0.0443766	CLNK
ENSSSCG00000023548	8	3	-2.07981	0.0375426	GSTCD
ENSSSCG00000023934	8	2	-2.02367	0.0430042	KCNIP4
ENSSSCG00000024892	8	124	2.37694	0.0321417	NSG1
ENSSSCG00000024892	8	80	2.2713	0.0363708	NSG1
ENSSSCG00000028983	8	133	3.11476	0.0267479	TBC1D1
ENSSSCG00000028983	8	135	2.80084	0.0194706	TBC1D1
ENSSSCG00000029227	8	210	2.12568	0.0450806	LDB2
ENSSSCG00000029621	8	21	-2.07575	0.027993	BMPR1B
ENSSSCG00000029711	8	30	2.13213	0.043766	ZNF518B
ENSSSCG00000031700	8	136	3.09724	0.0139421	SLC2A9
ENSSSCG00000031700	8	88	2.96672	0.0118177	SLC2A9
ENSSSCG00000031700	8	131	3.35768	0.019958	SLC2A9
ENSSSCG00000031700	8	2	2.55572	0.0105968	SLC2A9
ENSSSCG00000031700	8	133	2.26658	0.0347624	SLC2A9
ENSSSCG00000031700	8	48	2.10648	0.0364439	SLC2A9
ENSSSCG00000031904	8	2	-2.02454	0.0429151	UGT8
ENSSSCG00000032738	8	8	3.3892	0.0237503
ENSSSCG00000033834	8	1	-2.0649	0.0389321	NDST4
ENSSSCG00000034122	8	99	2.66593	0.0240091	TMEM128
ENSSSCG00000035020	8	134	2.35475	0.0362697	STK32B
ENSSSCG00000035623	8	7	-2.03636	0.030038
ENSSSCG00000036773	8	78	-2.12669	0.0317135
ENSSSCG00000038385	8	141	2.60533	0.0116921
ENSSSCG00000038410	8	1	2.18867	0.0286207	CPEB2
ENSSSCG00000038042	8	54	2.69022	0.0276899	ABRAXAS1/MRPS18C/HELQ
ENSSSCG00000008986	8	80	-2.37661	0.0149878	SOWAHB/SEPT11
ENSSSCG00000009162	8	56	2.78496	0.0225444	SLC9B2
ENSSSCG00000019002	8	162	-2.4553	0.0025506	SEPT11/RF00003
ENSSSCG00000023934	8	1	-2.08376	0.0371823	PACRGL/KCNIP4
ENSSSCG00000031198	8	1	-2.14193	0.0321991
ENSSSCG00000032637	8	165	2.61742	0.0398515	CRMP1/EVC
ENSSSCG00000035088	8	6	2.07771	0.0433768	PPP3CA
ENSSSCG00000009236	8	54	2.69022	0.0276899	ABRAXAS1/MRPS18C/HELQ
ENSSSCG00000015100	9	42	2.08926	0.0366845	UPK2/FOXR1
ENSSSCG00000015117	9	48	2.10759	0.0478655	RNF26/MFRP
ENSSSCG00000035741	9	33	2.29619	0.0328374
ENSSSCG00000015345	9	1	2.34699	0.0189258	GLCCI1/UMAD1
ENSSSCG00000036543	9	58	3.70442	0.000929893
ENSSSCG00000036385	9	3	2.43379	0.0270448	BET1
ENSSSCG00000036385	9	1	2.09524	0.0361493	BET1
ENSSSCG00000014569	9	72	3.09193	0.00644967	RPL27A/RF00334
ENSSSCG00000031845	9	4	4.31997	0.000105537
ENSSSCG00000015108	9	26	2.58142	0.046825	HMBS
ENSSSCG00000014567	9	103	2.74356	0.0408834	TRIM66
ENSSSCG00000014567	9	66	3.67546	0.00754231	TRIM66
ENSSSCG00000014567	9	65	2.44537	0.0232158	TRIM66
ENSSSCG00000014567	9	86	2.37147	0.0203195	TRIM66
ENSSSCG00000014570	9	61	2.12222	0.0412646	NRIP3
ENSSSCG00000014570	9	44	2.47311	0.0440468	NRIP3
ENSSSCG00000014575	9	22	2.23757	0.0388629
ENSSSCG00000014575	9	18	2.18404	0.0435408
ENSSSCG00000014575	9	18	2.36833	0.0354443
ENSSSCG00000014577	9	37	2.44228	0.0145947	TMEM9B
ENSSSCG00000014884	9	18	3.556	0.0169832	INTS4
ENSSSCG00000014884	9	20	3.7032	0.000212898	INTS4
ENSSSCG00000014884	9	3	3.27162	0.00294235	INTS4
ENSSSCG00000014884	9	11	3.19766	0.00201184	INTS4
ENSSSCG00000014893	9	50	2.60598	0.0234902	NARS2
ENSSSCG00000014894	9	59	3.50098	0.0431099	TENM4
ENSSSCG00000014912	9	3	2.17123	0.0342001	CCDC83
ENSSSCG00000015010	9	4	2.03084	0.0422714	EXPH5
ENSSSCG00000015011	9	59	2.06673	0.0405791
ENSSSCG00000015022	9	7	2.019	0.0434874	LAYN
ENSSSCG00000015113	9	83	2.65055	0.048877	NLRX1
ENSSSCG00000015119	9	51	2.65822	0.0426959	MFRP
ENSSSCG00000015120	9	78	2.18569	0.0482147	USP2
ENSSSCG00000015120	9	71	2.75619	0.0388477	USP2
ENSSSCG00000015287	9	2	2.23083	0.0256922	TMCC2
ENSSSCG00000015307	9	3	2.06724	0.0410877	CDK14
ENSSSCG00000015307	9	1	2.26021	0.023808	CDK14
ENSSSCG00000015307	9	1	2.18619	0.0288019	CDK14
ENSSSCG00000015307	9	3	2.33999	0.0192844	CDK14
ENSSSCG00000015307	9	2	3.01996	0.00252811	CDK14
ENSSSCG00000015307	9	1	2.0888	0.0367259	CDK14
ENSSSCG00000015307	9	1	2.18578	0.0288314	CDK14
ENSSSCG00000015310	9	2	2.23034	0.025725	AKAP9
ENSSSCG00000015350	9	2	3.13918	0.0016942	THSD7A
ENSSSCG00000015350	9	1	2.97629	0.00291755	THSD7A
ENSSSCG00000015353	9	1	2.06891	0.0385546	SCIN
ENSSSCG00000015353	9	1	2.02916	0.0424416	SCIN
ENSSSCG00000015353	9	2	2.58705	0.00968005	SCIN
ENSSSCG00000015353	9	2	4.11753	7.77e-05	SCIN
ENSSSCG00000015355	9	1	2.30108	0.021387	DGKB
ENSSSCG00000015355	9	1	2.31095	0.0208354	DGKB
ENSSSCG00000015355	9	1	2.02592	0.0427735	DGKB
ENSSSCG00000015356	9	1	2.2426	0.0249229	AGMO
ENSSSCG00000015368	9	2	2.38803	0.0174528	HDAC9
ENSSSCG00000015373	9	1	2.35144	0.0187008
ENSSSCG00000015375	9	1	2.02385	0.0429858	ITGB8
ENSSSCG00000015378	9	2	3.39583	0.00471215	SP4
ENSSSCG00000015383	9	1	3.23128	0.00123237	RAPGEF5
ENSSSCG00000015383	9	1	2.76874	0.00562736	RAPGEF5
ENSSSCG00000015383	9	2	2.51838	0.0117895	RAPGEF5
ENSSSCG00000015383	9	1	3.84829	0.000118944	RAPGEF5
ENSSSCG00000015383	9	1	3.72604	0.000194509	RAPGEF5
ENSSSCG00000015383	9	1	3.28686	0.0010131	RAPGEF5
ENSSSCG00000015383	9	1	2.24084	0.0250365	RAPGEF5
ENSSSCG00000015384	9	2	3.39263	0.0022697	TOMM7
ENSSSCG00000015390	9	1	2.09045	0.0365775
ENSSSCG00000015394	9	2	2.83856	0.00453179	KIAA1324L
ENSSSCG00000015395	9	1	2.00798	0.0446459	GRM3
ENSSSCG00000015396	9	1	2.22552	0.026046	SEMA3D
ENSSSCG00000015398	9	1	2.55328	0.0106713	SEMA3A
ENSSSCG00000015398	9	1	2.52069	0.0117124	SEMA3A
ENSSSCG00000015398	9	1	2.55435	0.0106388	SEMA3A
ENSSSCG00000015398	9	2	2.59781	0.00938199	SEMA3A
ENSSSCG00000015398	9	4	2.4988	0.0124614	SEMA3A
ENSSSCG00000015398	9	10	2.43535	0.0439084	SEMA3A
ENSSSCG00000015398	9	51	2.92745	0.0193597	SEMA3A
ENSSSCG00000015398	9	16	2.62607	0.0132737	SEMA3A
ENSSSCG00000015398	9	1	2.67378	0.0075002	SEMA3A
ENSSSCG00000015398	9	2	2.90443	0.00696696	SEMA3A
ENSSSCG00000015398	9	1	2.76486	0.00569467	SEMA3A
ENSSSCG00000015398	9	32	2.56234	0.0133533	SEMA3A
ENSSSCG00000015398	9	12	2.71624	0.0103968	SEMA3A
ENSSSCG00000015398	9	11	2.15999	0.0312694	SEMA3A
ENSSSCG00000015398	9	2	2.13036	0.0340161	SEMA3A
ENSSSCG00000015398	9	1	2.45417	0.0141211	SEMA3A
ENSSSCG00000015398	9	2	2.49124	0.0127297	SEMA3A
ENSSSCG00000015398	9	2	2.35831	0.0183581	SEMA3A
ENSSSCG00000015398	9	4	2.58236	0.0145948	SEMA3A
ENSSSCG00000015399	9	68	2.74245	0.0245673	SEMA3E
ENSSSCG00000015399	9	21	2.83195	0.00617593	SEMA3E
ENSSSCG00000015399	9	3	2.00744	0.0484386	SEMA3E
ENSSSCG00000015399	9	60	2.47762	0.0364341	SEMA3E
ENSSSCG00000015399	9	1	2.11697	0.0342626	SEMA3E
ENSSSCG00000015399	9	4	2.85517	0.0298258	SEMA3E
ENSSSCG00000015399	9	2	3.75066	0.000176372	SEMA3E
ENSSSCG00000015399	9	2	2.44445	0.0187706	SEMA3E
ENSSSCG00000015401	9	82	4.25043	0.00503501
ENSSSCG00000015401	9	146	3.95927	0.00211507
ENSSSCG00000015401	9	9	2.56842	0.0102164
ENSSSCG00000015407	9	67	2.3109	0.0222992	GNAI1
ENSSSCG00000015407	9	47	2.16995	0.0313241	GNAI1
ENSSSCG00000015426	9	35	2.20599	0.0319021	RELN
ENSSSCG00000015426	9	6	2.08823	0.0367769	RELN
ENSSSCG00000015444	9	62	3.54555	0.0385349	LAMB1
ENSSSCG00000015513	9	87	-2.11247	0.034646	ASTN1
ENSSSCG00000015513	9	114	-2.66014	0.000486867	ASTN1
ENSSSCG00000015513	9	7	-2.0754	0.000612965	ASTN1
ENSSSCG00000015586	9	1	-2.0169	0.0437058	RPS6KC1
ENSSSCG00000015589	9	9	2.23989	0.0384738	VASH2
ENSSSCG00000015590	9	9	2.73166	0.0268595	FLVCR1
ENSSSCG00000015590	9	3	2.587	0.00968164	FLVCR1
ENSSSCG00000015590	9	6	2.72688	0.0205918	FLVCR1
ENSSSCG00000015590	9	6	2.41925	0.0229811	FLVCR1
ENSSSCG00000015645	9	26	2.04959	0.0404043
ENSSSCG00000015654	9	41	2.53618	0.011207	IL20
ENSSSCG00000021210	9	5	2.63961	0.00830022	HIKESHI
ENSSSCG00000021268	9	4	2.79898	0.0182523	RF00070
ENSSSCG00000021813	9	39	2.93293	0.0181223	SLC26A3
ENSSSCG00000021813	9	58	3.5469	0.000412391	SLC26A3
ENSSSCG00000021813	9	9	2.74789	0.00599799	SLC26A3
ENSSSCG00000022070	9	31	3.1129	0.0153382	ZNF143
ENSSSCG00000022070	9	17	2.13125	0.0336764	ZNF143
ENSSSCG00000023850	9	3	2.51845	0.0135531
ENSSSCG00000023850	9	2	2.09652	0.0360357
ENSSSCG00000024520	9	3	2.67431	0.00748828
ENSSSCG00000026153	9	5	2.78679	0.00532322	ACAT1
ENSSSCG00000027506	9	9	2.44157	0.0317564	POLD3
ENSSSCG00000028674	9	59	2.46476	0.031686
ENSSSCG00000030206	9	119	3.10289	0.00588906	STK33
ENSSSCG00000030206	9	95	2.9199	0.00436047	STK33
ENSSSCG00000030206	9	147	2.90611	0.00395488	STK33
ENSSSCG00000030206	9	93	3.59837	0.00963249	STK33
ENSSSCG00000030206	9	43	3.94903	0.0011492	STK33
ENSSSCG00000030206	9	25	2.43499	0.040296	STK33
ENSSSCG00000030206	9	34	2.48353	0.0178551	STK33
ENSSSCG00000030206	9	41	2.40183	0.0163133	STK33
ENSSSCG00000030484	9	1	2.05162	0.0402064	AHR
ENSSSCG00000031170	9	63	2.55037	0.0445218
ENSSSCG00000031285	9	120	4.47854	0.00170389
ENSSSCG00000031405	9	60	2.56761	0.0107577
ENSSSCG00000031405	9	2	2.19808	0.0279432
ENSSSCG00000031845	9	28	5.26222	1.42e-07
ENSSSCG00000031979	9	3	2.70019	0.00692996
ENSSSCG00000031979	9	16	3.48659	0.00147091
ENSSSCG00000031998	9	130	4.63949	0.0175685
ENSSSCG00000031998	9	154	4.16925	0.0132328
ENSSSCG00000032130	9	37	3.08384	0.031495
ENSSSCG00000032330	9	26	3.12516	0.0172253	THY1
ENSSSCG00000032665	9	127	4.58973	0.00400642
ENSSSCG00000033370	9	7	2.77695	0.0106787
ENSSSCG00000033822	9	23	3.10858	0.00404102	THRSP
ENSSSCG00000033930	9	91	2.66859	0.0483157
ENSSSCG00000036034	9	83	2.84837	0.00561097
ENSSSCG00000036240	9	79	4.08025	0.000245904
ENSSSCG00000036385	9	4	2.35485	0.0185301	BET1
ENSSSCG00000036399	9	147	4.11459	0.00182773
ENSSSCG00000036543	9	59	4.05735	0.0152883
ENSSSCG00000036830	9	50	2.31326	0.0355705
ENSSSCG00000036830	9	65	3.3262	0.0254084
ENSSSCG00000036830	9	64	3.0266	0.0046772
ENSSSCG00000036929	9	101	4.05253	0.0203702
ENSSSCG00000037207	9	2	2.97463	0.00293341	NXPH1
ENSSSCG00000037207	9	1	2.93348	0.00335182	NXPH1
ENSSSCG00000037330	9	1	2.26574	0.0234675
ENSSSCG00000037556	9	68	2.68228	0.00731215	COG5
ENSSSCG00000037902	9	58	2.42533	0.0329197	RF00026
ENSSSCG00000038093	9	35	3.11188	0.0459568
ENSSSCG00000039043	9	1	2.01368	0.0440429	RF00026
ENSSSCG00000039304	9	1	2.59348	0.00950102
ENSSSCG00000039369	9	2	4.08309	4.44e-05
ENSSSCG00000039468	9	7	4.60592	1.81e-05	SERPINH1
ENSSSCG00000040028	9	33	3.01935	0.00330977
ENSSSCG00000040028	9	44	2.57095	0.0106405
ENSSSCG00000040028	9	10	2.62548	0.0184679
ENSSSCG00000040028	9	14	3.2024	0.0084731
ENSSSCG00000040028	9	14	3.00088	0.00269213
ENSSSCG00000040028	9	47	4.36099	0.00293925
ENSSSCG00000040140	9	2	2.98828	0.0102189	CD3E
ENSSSCG00000040310	9	5	5.60632	2.07e-08
ENSSSCG00000040353	9	196	3.12293	0.00179058
ENSSSCG00000040547	9	39	2.49711	0.012521
ENSSSCG00000015101	9	42	2.08926	0.0366845	UPK2/FOXR1
ENSSSCG00000015119	9	48	2.10759	0.0478655	RNF26/MFRP
ENSSSCG00000029261	9	33	2.29619	0.0328374
ENSSSCG00000036169	9	1	2.34699	0.0189258	GLCCI1/UMAD1
ENSSSCG00000036687	9	58	3.70442	0.000929893
ENSSSCG00000037330	9	3	2.43379	0.0270448	BET1
ENSSSCG00000037330	9	1	2.09524	0.0361493	BET1
ENSSSCG00000039963	9	72	3.09193	0.00644967	RPL27A/RF00334
ENSSSCG00000040174	9	4	4.31997	0.000105537
ENSSSCG00000040684	9	26	2.58142	0.046825	HMBS
ENSSSCG00000010936	10	3	2.3069	0.0308199	HSD17B3
ENSSSCG00000031317	10	8	2.05721	0.0400859	SUV39H2
ENSSSCG00000011060	10	79	2.48732	0.0447765	GAD2/MYO3A
ENSSSCG00000038184	10	93	4.43178	0.00335542	ACBD7
ENSSSCG00000011049	10	11	2.30763	0.0242665	DCLRE1C
ENSSSCG00000011051	10	1	2.70218	0.00688875
ENSSSCG00000011071	10	48	2.27398	0.0397093	THNSL1/ENKUR
ENSSSCG00000036967	10	3	2.42343	0.0153747	ARL8A/PTPN7
ENSSSCG00000010809	10	133	-2.34658	0.00243304	BRINP3
ENSSSCG00000010866	10	88	2.28932	0.022061	SCCPDH
ENSSSCG00000010908	10	79	2.08826	0.0392437	PTPRC
ENSSSCG00000010937	10	4	2.11189	0.0346958	HSD17B3
ENSSSCG00000010949	10	51	2.11148	0.0422004	DAPK1
ENSSSCG00000010949	10	98	2.33445	0.0273398	DAPK1
ENSSSCG00000010957	10	44	3.02383	0.00249597	AGTPBP1
ENSSSCG00000010960	10	73	2.57385	0.0389993	SLC28A3
ENSSSCG00000011046	10	25	3.30098	0.0493825	ITGA8
ENSSSCG00000011046	10	88	3.46531	0.00114832	ITGA8
ENSSSCG00000011046	10	114	3.33144	0.00114905	ITGA8
ENSSSCG00000011046	10	122	2.21264	0.048326	ITGA8
ENSSSCG00000011046	10	76	2.97443	0.00591765	ITGA8
ENSSSCG00000011046	10	122	2.27844	0.0498864	ITGA8
ENSSSCG00000011046	10	88	3.95066	0.0340207	ITGA8
ENSSSCG00000011046	10	122	4.14149	0.0070791	ITGA8
ENSSSCG00000011046	10	81	4.12935	0.000624537	ITGA8
ENSSSCG00000011046	10	21	2.066	0.0388285	ITGA8
ENSSSCG00000011047	10	12	3.10062	0.0101628	FAM171A1
ENSSSCG00000011047	10	38	2.16718	0.0457058	FAM171A1
ENSSSCG00000011047	10	39	2.29218	0.0401116	FAM171A1
ENSSSCG00000011047	10	11	2.06433	0.0389866	FAM171A1
ENSSSCG00000011047	10	55	3.27625	0.0476341	FAM171A1
ENSSSCG00000011047	10	9	2.60993	0.0174288	FAM171A1
ENSSSCG00000011047	10	81	2.09627	0.0395482	FAM171A1
ENSSSCG00000011048	10	5	2.06041	0.0412771	SUV39H2
ENSSSCG00000011049	10	20	2.22777	0.0363628	DCLRE1C
ENSSSCG00000011049	10	32	2.8019	0.0292393	DCLRE1C
ENSSSCG00000011049	10	1	2.59564	0.00944142	DCLRE1C
ENSSSCG00000011053	10	1	3.33591	0.000850221	CDNF
ENSSSCG00000011053	10	1	2.65527	0.00792455	CDNF
ENSSSCG00000011059	10	88	2.24081	0.0472131	MYO3A
ENSSSCG00000011059	10	124	2.74263	0.0309021	MYO3A
ENSSSCG00000011059	10	125	4.06922	0.0248532	MYO3A
ENSSSCG00000011059	10	162	2.6126	0.0251368	MYO3A
ENSSSCG00000011060	10	69	3.06023	0.0355945	GAD2
ENSSSCG00000011068	10	4	-2.17003	0.0300045
ENSSSCG00000011071	10	17	2.3438	0.0261573	THNSL1
ENSSSCG00000011074	10	38	2.44407	0.0493969	ARHGAP21
ENSSSCG00000011078	10	63	2.45799	0.0139715	ARMC3
ENSSSCG00000011127	10	1	2.34015	0.0192763	TAF3
ENSSSCG00000011127	10	9	2.16505	0.0352985	TAF3
ENSSSCG00000011129	10	54	4.04063	0.00468753	ITIH5
ENSSSCG00000011129	10	3	2.56869	0.0338726	ITIH5
ENSSSCG00000011169	10	5	2.33545	0.0410465	PRXL2C
ENSSSCG00000026499	10	89	3.37491	0.0223387	NMT2
ENSSSCG00000026499	10	9	3.38921	0.00269245	NMT2
ENSSSCG00000026499	10	1	2.34208	0.0191766	NMT2
ENSSSCG00000027207	10	2	-2.22946	0.0257833	GPATCH2
ENSSSCG00000031978	10	17	2.31589	0.0346311
ENSSSCG00000032000	10	2	2.61343	0.00896388
ENSSSCG00000032444	10	2	2.36329	0.0181133	PLXDC2
ENSSSCG00000034119	10	1	2.15897	0.0308529	MEIG1
ENSSSCG00000034817	10	6	2.55363	0.0154791
ENSSSCG00000035956	10	3	2.47903	0.021791	HABP4
ENSSSCG00000038184	10	69	4.29694	0.00426239	ACBD7
ENSSSCG00000038536	10	77	2.90421	0.0353575	GPR158
ENSSSCG00000038536	10	79	2.65861	0.0093329	GPR158
ENSSSCG00000038536	10	140	3.56798	0.0264084	GPR158
ENSSSCG00000038536	10	106	3.92405	0.0211338	GPR158
ENSSSCG00000038536	10	71	2.61787	0.00884814	GPR158
ENSSSCG00000038536	10	97	2.30345	0.0318646	GPR158
ENSSSCG00000038536	10	52	2.30364	0.0454459	GPR158
ENSSSCG00000038536	10	124	2.73881	0.0177528	GPR158
ENSSSCG00000038536	10	119	2.26825	0.0464201	GPR158
ENSSSCG00000038536	10	134	2.25243	0.0303261	GPR158
ENSSSCG00000038536	10	53	2.41503	0.043383	GPR158
ENSSSCG00000038539	10	136	2.00419	0.0450501
ENSSSCG00000039325	10	65	2.41778	0.0396553
ENSSSCG00000039658	10	110	2.77886	0.0471799
ENSSSCG00000039658	10	48	2.33007	0.0469689
ENSSSCG00000039658	10	178	2.98091	0.0200048
ENSSSCG00000040615	10	96	2.57805	0.0187152	MALRD1
ENSSSCG00000040615	10	134	3.36747	0.00934745	MALRD1
ENSSSCG00000010937	10	3	2.3069	0.0308199	HSD17B3
ENSSSCG00000011048	10	8	2.05721	0.0400859	SUV39H2
ENSSSCG00000011059	10	79	2.48732	0.0447765	GAD2/MYO3A
ENSSSCG00000025759	10	93	4.43178	0.00335542	ACBD7
ENSSSCG00000031317	10	11	2.30763	0.0242665	DCLRE1C
ENSSSCG00000032239	10	1	2.70218	0.00688875
ENSSSCG00000032929	10	48	2.27398	0.0397093	THNSL1/ENKUR
ENSSSCG00000037669	10	3	2.42343	0.0153747	ARL8A/PTPN7
ENSSSCG00000009516	11	117	2.26438	0.0408551	UBAC2/GPR18
ENSSSCG00000009413	11	13	2.86062	0.00422819	CPB2/ZC3H13
ENSSSCG00000027851	11	71	3.38446	0.00667964
ENSSSCG00000009516	11	49	3.08465	0.00264207	UBAC2/GPR183
ENSSSCG00000009516	11	8	2.1207	0.04266	UBAC2/GPR183
ENSSSCG00000009516	11	83	2.32865	0.0331017	UBAC2/GPR18
ENSSSCG00000040538	11	53	4.00289	6.26e-05
ENSSSCG00000009293	11	244	3.89779	0.00344479
ENSSSCG00000009293	11	109	2.5728	0.0249765
ENSSSCG00000009293	11	137	2.76159	0.0377056
ENSSSCG00000009293	11	157	2.97252	0.0331855
ENSSSCG00000009413	11	95	2.3906	0.0282821	CPB2
ENSSSCG00000009413	11	42	4.98852	0.0150849	CPB2
ENSSSCG00000009413	11	77	5.56709	0.000133898	CPB2
ENSSSCG00000009413	11	12	3.87777	0.0075748	CPB2
ENSSSCG00000009414	11	15	2.51602	0.0181825	ZC3H13
ENSSSCG00000009414	11	8	3.13207	0.0168287	ZC3H13
ENSSSCG00000009414	11	6	2.67349	0.0116503	ZC3H13
ENSSSCG00000009414	11	10	2.52754	0.0181145	ZC3H13
ENSSSCG00000009414	11	99	3.69281	0.0047984	ZC3H13
ENSSSCG00000009414	11	75	4.02196	0.000711169	ZC3H13
ENSSSCG00000009414	11	86	2.96978	0.0218378	ZC3H13
ENSSSCG00000009414	11	51	2.04499	0.0408561	ZC3H13
ENSSSCG00000009440	11	7	-2.32365	0.00942127	ELF1
ENSSSCG00000009457	11	28	-2.50066	0.00524022	DACH1
ENSSSCG00000009457	11	24	-2.38692	0.0069947	DACH1
ENSSSCG00000009457	11	22	-2.40563	0.00766224	DACH1
ENSSSCG00000009457	11	13	-2.28552	0.0114219	DACH1
ENSSSCG00000009457	11	10	-2.19431	0.023816	DACH1
ENSSSCG00000009457	11	6	-2.28466	0.0223025	DACH1
ENSSSCG00000009457	11	25	-2.40084	0.00702246	DACH1
ENSSSCG00000009457	11	12	-2.55952	0.0104049	DACH1
ENSSSCG00000009457	11	28	-2.4698	0.00186949	DACH1
ENSSSCG00000009457	11	28	-2.66914	0.000443592	DACH1
ENSSSCG00000009457	11	19	-2.07276	0.00718125	DACH1
ENSSSCG00000009457	11	13	-2.16769	0.0301825	DACH1
ENSSSCG00000009457	11	31	-2.33126	0.0197399	DACH1
ENSSSCG00000009457	11	24	-2.48032	0.000600118	DACH1
ENSSSCG00000009457	11	30	-2.77372	0.0045397	DACH1
ENSSSCG00000009457	11	25	-2.105	0.00690684	DACH1
ENSSSCG00000009457	11	23	-2.37696	0.0174562	DACH1
ENSSSCG00000009457	11	51	-2.65097	0.00647513	DACH1
ENSSSCG00000009457	11	46	-2.67238	0.00753156	DACH1
ENSSSCG00000009457	11	23	-2.41721	0.000623638	DACH1
ENSSSCG00000009457	11	47	-2.79181	0.00282682	DACH1
ENSSSCG00000009457	11	12	-2.29441	0.00730669	DACH1
ENSSSCG00000009457	11	4	-2.46734	0.000604673	DACH1
ENSSSCG00000009457	11	20	-2.13001	0.0221298	DACH1
ENSSSCG00000009457	11	22	-2.15504	0.0311589	DACH1
ENSSSCG00000009457	11	12	-2.67803	0.00633395	DACH1
ENSSSCG00000009457	11	15	-3.01284	0.00050992	DACH1
ENSSSCG00000009457	11	28	-2.33402	0.00812868	DACH1
ENSSSCG00000009457	11	71	-3.00429	0.00139184	DACH1
ENSSSCG00000009457	11	17	-2.54171	0.000714558	DACH1
ENSSSCG00000009457	11	14	-2.52071	0.0107801	DACH1
ENSSSCG00000009457	11	14	-2.71009	0.00597026	DACH1
ENSSSCG00000009457	11	51	-2.99149	0.0016379	DACH1
ENSSSCG00000009457	11	33	-2.55611	0.00492447	DACH1
ENSSSCG00000009457	11	29	-2.55433	0.00665608	DACH1
ENSSSCG00000009457	11	71	-2.88517	0.000652478	DACH1
ENSSSCG00000009457	11	32	-2.8947	0.000999688	DACH1
ENSSSCG00000009457	11	44	-2.87636	0.000371565	DACH1
ENSSSCG00000009457	11	40	-2.65501	0.00177936	DACH1
ENSSSCG00000009457	11	20	-2.05732	0.011059	DACH1
ENSSSCG00000009497	11	80	3.75977	0.00395363
ENSSSCG00000009497	11	7	3.03756	0.00460241
ENSSSCG00000009497	11	79	2.07499	0.0379875
ENSSSCG00000009497	11	17	3.28851	0.00100718
ENSSSCG00000009497	11	10	3.76656	0.00770238
[truncated: 797 more rows]

## Sheet: XP-CLR_JNP
gene_id	chrom	xpclr	gene_name
ENSSSCG00000039315	5	52.9386	SOX10/POLR2F/C22orf23
ENSSSCG00000000240	5	63.9229	KRT85/KRT84
ENSSSCG00000032082	6	83.1144	NA/NA
ENSSSCG00000005621	1	111.849	CDK9/FPGS
ENSSSCG00000027595	1	57.1465	NA/NA
ENSSSCG00000040071	17	130.287	NA/MRPS26
ENSSSCG00000007452	17	52.3947	TP53RK/MMP9
ENSSSCG00000008239	3	50.1313	CAPG/ELMOD3
ENSSSCG00000013043	2	78.3227	MACROD1/FLRT1
ENSSSCG00000020018	9	90.6632	RF00026/RPS3
ENSSSCG00000035984	3	57.123	NA/RF00026
ENSSSCG00000024873	2	49.4958	PCDHB6/NA
ENSSSCG00000037616	3	48.2447	NA/SULT1C2
ENSSSCG00000039188	1	96.1893	AK8/SPACA9
ENSSSCG00000021764	8	55.9394	ARHGEF38/PPA2
ENSSSCG00000021764	8	51.1377	ARHGEF38/PPA2
ENSSSCG00000032195	2	49.6408	NA/UBE2L6
ENSSSCG00000032195	2	104.024	NA/UBE2L6
ENSSSCG00000007675	3	64.7048	EPHB4/SLC12A9
ENSSSCG00000031730	6	48.3001	NA/NA
ENSSSCG00000032082	6	69.3044	NA/NA
ENSSSCG00000034910	8	74.6567	NA/NA
ENSSSCG00000034910	8	51.055	NA/NA
ENSSSCG00000035045	14	49.061	DOCK1/NA
ENSSSCG00000037997	10	51.1064	NA/NA
ENSSSCG00000003601	6	49.4926	HCRTR1/PEF1
ENSSSCG00000008147	3	78.4529	FHL2/C2orf49
ENSSSCG00000039587	5	52.9741	NA/KRT7
ENSSSCG00000022947	6	76.6501	AFG3L2/TUBB6
ENSSSCG00000037324	17	103.749	NA/NA
ENSSSCG00000007454	17	72.4767	NA/NA
ENSSSCG00000000121	5	61.6217	GALR3
ENSSSCG00000000587	5	99.6371	AEBP2
ENSSSCG00000000722	5	111.963	RAD51AP1
ENSSSCG00000000916	5	48.7005	LUM
ENSSSCG00000000940	5	51.6574	PPFIA2
ENSSSCG00000000940	5	72.0891	PPFIA2
ENSSSCG00000000940	5	65.2148	PPFIA2
ENSSSCG00000000940	5	62.5298	PPFIA2
ENSSSCG00000000940	5	63.9055	PPFIA2
ENSSSCG00000001033	7	51.1402	SLC35B3
ENSSSCG00000001033	7	52.4515	SLC35B3
ENSSSCG00000001718	7	60.5192	CYP39A1
ENSSSCG00000001720	7	56.7339	SLC25A27
ENSSSCG00000001720	7	51.405	SLC25A27
ENSSSCG00000001725	7	55.9478	NA
ENSSSCG00000001725	7	57.9666	NA
ENSSSCG00000001867	7	49.6462	PSTPIP1
ENSSSCG00000001939	7	71.2136	TTC6
ENSSSCG00000002436	7	74.5561	TTC7B
ENSSSCG00000002451	7	63.4801	RIN3
ENSSSCG00000002701	6	60.0658	MON1B
ENSSSCG00000003482	6	52.2006	PADI3
ENSSSCG00000003599	6	49.3546	NA
ENSSSCG00000003604	6	52.9729	ADGRB2
ENSSSCG00000003619	6	51.0554	AZIN2
ENSSSCG00000003622	6	57.5955	CSMD2
ENSSSCG00000003622	6	49.516	CSMD2
ENSSSCG00000003622	6	49.3091	CSMD2
ENSSSCG00000003622	6	66.9825	CSMD2
ENSSSCG00000003640	6	49.366	GRIK3
ENSSSCG00000003640	6	53.2526	GRIK3
ENSSSCG00000003654	6	71.9999	MACF1
ENSSSCG00000003662	6	93.8749	NT5C1A
ENSSSCG00000003662	6	71.1104	NT5C1A
ENSSSCG00000003664	6	63.0214	PPIE
ENSSSCG00000003667	6	48.6488	NA
ENSSSCG00000003667	6	57.9209	NA
ENSSSCG00000003669	6	62.7599	MFSD2A
ENSSSCG00000003673	6	94.1312	CEP192
ENSSSCG00000003673	6	111.676	CEP192
ENSSSCG00000003673	6	82.414	CEP192
ENSSSCG00000003812	6	50.8766	PGM1
ENSSSCG00000003812	6	53.0362	PGM1
ENSSSCG00000003823	6	49.1369	C1orf87
ENSSSCG00000003833	6	64.551	DAB1
ENSSSCG00000004017	1	53.9435	FRMD1
ENSSSCG00000004027	1	58.1726	PDE10A
ENSSSCG00000004032	1	88.6428	PRKN
ENSSSCG00000004032	1	59.7253	PRKN
ENSSSCG00000004033	1	65.2378	AGPAT4
ENSSSCG00000004037	1	48.8669	MAP3K4
ENSSSCG00000004038	1	49.2302	PLG
ENSSSCG00000004039	1	80.4996	SLC22A3
ENSSSCG00000004064	1	48.6034	ARID1B
ENSSSCG00000004829	6	62.3393	CACHD1
ENSSSCG00000004829	6	68.9041	CACHD1
ENSSSCG00000004829	6	68.3858	CACHD1
ENSSSCG00000004840	1	95.3877	OTUD7A
ENSSSCG00000004907	1	77.9378	CCBE1
ENSSSCG00000004911	1	67.6601	NA
ENSSSCG00000005287	1	57.5149	PSAT1
ENSSSCG00000005305	1	50.5209	UNC13B
ENSSSCG00000005312	1	55.1759	SIT1
ENSSSCG00000005344	1	50.3152	MELK
ENSSSCG00000005344	1	51.4021	MELK
ENSSSCG00000005349	1	50.3169	GRHPR
ENSSSCG00000005607	1	64.5651	RALGPS1
ENSSSCG00000005609	1	64.969	GARNL3
ENSSSCG00000005614	1	84.5108	FAM129B
ENSSSCG00000005617	1	140	STXBP1
ENSSSCG00000005617	1	114.873	STXBP1
ENSSSCG00000005626	1	54.434	FPGS
ENSSSCG00000005737	1	55.4366	GFI1B
ENSSSCG00000006023	4	48.6279	SYBU
ENSSSCG00000006063	4	65.9933	NA
ENSSSCG00000006174	4	48.5573	JPH1
ENSSSCG00000006183	4	53.7961	SBSPON
ENSSSCG00000006199	4	84.5721	PREX2
ENSSSCG00000006266	4	54.1458	ST18
ENSSSCG00000007163	17	56.5686	AVP
ENSSSCG00000007166	17	99.4199	PTPRA
ENSSSCG00000007391	17	58.839	MATN4
ENSSSCG00000007453	17	100.488	EYA2
ENSSSCG00000007453	17	60.1086	EYA2
ENSSSCG00000007453	17	125.638	EYA2
ENSSSCG00000007453	17	57.9445	EYA2
ENSSSCG00000007453	17	67.0792	EYA2
ENSSSCG00000007454	17	90.2348	NA
ENSSSCG00000007454	17	52.8959	NA
ENSSSCG00000007454	17	123.431	NA
ENSSSCG00000007454	17	122.093	NA
ENSSSCG00000007454	17	50.2718	NA
ENSSSCG00000007590	3	113.039	PMS2
ENSSSCG00000007601	3	83.1427	TECPR1
ENSSSCG00000008134	3	68.0119	EDAR
ENSSSCG00000008134	3	58.4539	EDAR
ENSSSCG00000008134	3	64.435	EDAR
ENSSSCG00000008134	3	87.7185	EDAR
ENSSSCG00000008143	3	51.9392	UXS1
ENSSSCG00000008143	3	85.3843	UXS1
ENSSSCG00000008143	3	62.3504	UXS1
ENSSSCG00000008143	3	89.4683	UXS1
ENSSSCG00000008143	3	66.2654	UXS1
ENSSSCG00000008144	3	57.3594	NCK2
ENSSSCG00000008144	3	52.6474	NCK2
ENSSSCG00000008147	3	67.6286	FHL2
ENSSSCG00000008147	3	59.0217	FHL2
ENSSSCG00000008147	3	80.9658	FHL2
ENSSSCG00000008147	3	50.9815	FHL2
ENSSSCG00000008165	3	59.2286	RFX8
ENSSSCG00000008254	3	53.6982	NA
ENSSSCG00000008710	8	56.9678	JAKMIP1
ENSSSCG00000008745	8	94.996	PROM1
ENSSSCG00000009186	8	51.2908	METAP1
ENSSSCG00000009192	8	50.6263	PDLIM5
ENSSSCG00000009229	8	53.0576	ARHGAP24
ENSSSCG00000009309	11	49.2104	NA
ENSSSCG00000009338	11	87.1617	FRY
ENSSSCG00000009338	11	107.735	FRY
ENSSSCG00000009440	11	48.4922	ELF1
ENSSSCG00000010765	14	55.5258	INPP5A
ENSSSCG00000010768	14	54.5603	CFAP46
ENSSSCG00000010770	14	57.1976	KNDC1
ENSSSCG00000010957	10	51.2975	AGTPBP1
ENSSSCG00000010962	10	59.0372	FRMD3
ENSSSCG00000011022	10	59.5373	SVIL
ENSSSCG00000011039	10	94.1737	SLC39A12
ENSSSCG00000011039	10	70.585	SLC39A12
ENSSSCG00000011039	10	78.0549	SLC39A12
ENSSSCG00000011039	10	57.6129	SLC39A12
ENSSSCG00000011069	10	54.3601	ARMC4
ENSSSCG00000011070	10	65.6772	MPP7
ENSSSCG00000011070	10	68.8216	MPP7
ENSSSCG00000011070	10	51.1745	MPP7
ENSSSCG00000011178	13	50.9512	NA
ENSSSCG00000011183	13	56.5312	ATP2C1
ENSSSCG00000011199	13	50.7917	TBC1D5
ENSSSCG00000011199	13	80.3571	TBC1D5
ENSSSCG00000011199	13	82.7637	TBC1D5
ENSSSCG00000011199	13	52.1527	TBC1D5
ENSSSCG00000011199	13	58.7747	TBC1D5
ENSSSCG00000011199	13	57.4614	TBC1D5
ENSSSCG00000011199	13	48.6949	TBC1D5
ENSSSCG00000011199	13	52.8884	TBC1D5
ENSSSCG00000011199	13	50.2384	TBC1D5
ENSSSCG00000011199	13	60.3937	TBC1D5
ENSSSCG00000011204	13	70.1944	KCNH8
ENSSSCG00000011204	13	83.0033	KCNH8
ENSSSCG00000011204	13	111.011	KCNH8
ENSSSCG00000011204	13	89.9655	KCNH8
ENSSSCG00000011204	13	69.0052	KCNH8
ENSSSCG00000011208	13	48.3802	ZNF385D
ENSSSCG00000013048	2	53.1527	SPINDOC
ENSSSCG00000013072	2	76.7367	FADS2
ENSSSCG00000014124	2	55.6327	ANKRD34B
ENSSSCG00000014126	2	77.5349	MSH3
ENSSSCG00000014255	2	62.4247	SLC12A2
ENSSSCG00000014822	9	52.3489	ARHGEF17
ENSSSCG00000014822	9	76.4668	ARHGEF17
ENSSSCG00000014827	9	50.0384	PLEKHB1
ENSSSCG00000014838	9	90.5943	PGM2L1
ENSSSCG00000014838	9	49.8911	PGM2L1
ENSSSCG00000014840	9	62.0391	P4HA3
ENSSSCG00000014852	9	51.1289	ARRB1
ENSSSCG00000014852	9	107.42	ARRB1
ENSSSCG00000014853	9	163.246	GDPD5
ENSSSCG00000014853	9	62.6737	GDPD5
ENSSSCG00000014860	9	148.925	MAP6
ENSSSCG00000014943	9	48.9489	DEUP1
ENSSSCG00000015135	9	59.1613	SORL1
ENSSSCG00000015543	9	65.2767	CACNA1E
ENSSSCG00000015607	9	61.2988	HHAT
ENSSSCG00000015626	9	65.9903	VWC2
ENSSSCG00000015626	9	56.5069	VWC2
ENSSSCG00000015626	9	55.3031	VWC2
ENSSSCG00000015844	15	50.9831	GSR
ENSSSCG00000015854	15	56.1294	OCA2
ENSSSCG00000016151	15	51.4138	MAP2
ENSSSCG00000016153	15	75.0246	UNC80
ENSSSCG00000016166	15	49.1137	NA
ENSSSCG00000016230	15	71.234	EPHA4
ENSSSCG00000016262	15	55.6724	NA
ENSSSCG00000016716	18	50.6025	GSDME
ENSSSCG00000016780	16	77.9968	CTNND2
ENSSSCG00000016956	16	49.2491	MAST4
ENSSSCG00000017204	12	55.7126	ITGB4
ENSSSCG00000017578	12	53.704	ITGA3
ENSSSCG00000019568	1	78.6919	RF00026
ENSSSCG00000020717	8	57.6692	FAM160A1
ENSSSCG00000020764	2	48.314	CABP2
ENSSSCG00000020856	9	72.6747	PPME1
ENSSSCG00000021132	10	50.0572	PLD5
ENSSSCG00000021132	10	75.6044	PLD5
ENSSSCG00000021132	10	110.821	PLD5
ENSSSCG00000021132	10	49.5342	PLD5
ENSSSCG00000021562	18	79.5853	PLXNA4
ENSSSCG00000021562	18	48.196	PLXNA4
ENSSSCG00000021738	6	54.361	NA
ENSSSCG00000021897	10	72.101	CRB1
ENSSSCG00000021906	2	75.7208	SYT7
ENSSSCG00000022009	9	68.6466	DDC
ENSSSCG00000022034	10	72.3017	SMYD3
ENSSSCG00000022153	3	64.3277	SULT1C2
ENSSSCG00000022250	1	63.7337	SPACA9
ENSSSCG00000022788	8	106.328	PPA2
ENSSSCG00000022788	8	106.384	PPA2
ENSSSCG00000022788	8	90.4957	PPA2
ENSSSCG00000022788	8	78.2107	PPA2
ENSSSCG00000022830	15	50.5585	KANSL1L
ENSSSCG00000022947	6	50.6412	AFG3L2
ENSSSCG00000022986	8	54.2028	CCSER1
ENSSSCG00000023243	6	55.898	NFIA
ENSSSCG00000023285	6	74.7825	RF00026
ENSSSCG00000023322	6	85.1239	NA
ENSSSCG00000023322	6	75.7084	NA
ENSSSCG00000023322	6	57.7483	NA
ENSSSCG00000023460	6	52.1288	HPCAL4
ENSSSCG00000023630	5	52.9854	CPM
ENSSSCG00000023630	5	56.3775	CPM
ENSSSCG00000023934	8	49.6288	KCNIP4
ENSSSCG00000023934	8	49.9671	KCNIP4
ENSSSCG00000024136	9	66.6751	AMPH
ENSSSCG00000024136	9	71.9406	AMPH
ENSSSCG00000024614	13	60.1568	ITSN1
ENSSSCG00000024636	3	61.337	TGFBRAP1
ENSSSCG00000024636	3	74.0427	TGFBRAP1
ENSSSCG00000025034	6	61.5441	LAPTM5
ENSSSCG00000025214	6	87.6434	TSHZ3
ENSSSCG00000025295	2	59.7007	NDFIP1
ENSSSCG00000025993	15	56.6319	SGPP2
ENSSSCG00000026781	14	63.9061	ANKLE2
ENSSSCG00000027007	6	83.119	NA
ENSSSCG00000027007	6	90.7885	NA
ENSSSCG00000027176	13	56.1155	SACM1L
ENSSSCG00000027207	10	63.8778	GPATCH2
ENSSSCG00000027207	10	77.2555	GPATCH2
ENSSSCG00000027356	9	49.2288	NA
ENSSSCG00000027417	6	130.429	LDLRAD4
ENSSSCG00000027417	6	86.5632	LDLRAD4
ENSSSCG00000027417	6	57.7707	LDLRAD4
ENSSSCG00000027417	6	112.552	LDLRAD4
ENSSSCG00000027417	6	116.187	LDLRAD4
ENSSSCG00000027457	7	51.8254	FBXO22
ENSSSCG00000027595	1	71.4571	NA
ENSSSCG00000027935	6	65.5156	FHOD3
ENSSSCG00000027935	6	52.0589	FHOD3
ENSSSCG00000027935	6	50.2564	FHOD3
ENSSSCG00000028192	13	88.4061	DNAJC28
ENSSSCG00000028536	2	49.2338	LHFPL2
ENSSSCG00000028536	2	58.1853	LHFPL2
ENSSSCG00000028536	2	67.9264	LHFPL2
ENSSSCG00000028536	2	54.0316	LHFPL2
ENSSSCG00000028629	17	48.9144	NA
ENSSSCG00000028691	3	50.8107	SULT1C3
ENSSSCG00000029281	2	60.69	NA
ENSSSCG00000029331	14	60.2551	PALLD
ENSSSCG00000029331	14	54.7139	PALLD
ENSSSCG00000029468	2	120.408	P2RX3
ENSSSCG00000029468	2	80.4409	P2RX3
ENSSSCG00000029596	9	49.7531	NA
ENSSSCG00000029813	8	48.4251	TSPAN5
ENSSSCG00000030209	5	232.069	MFNG
ENSSSCG00000030217	9	68.6122	COLGALT2
ENSSSCG00000030469	3	81.9688	NA
ENSSSCG00000030469	3	60.6332	NA
ENSSSCG00000030502	10	64.2308	CEP170
ENSSSCG00000030502	10	48.3547	CEP170
ENSSSCG00000030502	10	52.7508	CEP170
ENSSSCG00000030502	10	66.553	CEP170
ENSSSCG00000030655	1	84.3404	MAMDC2
ENSSSCG00000030655	1	52.1189	MAMDC2
ENSSSCG00000030707	12	67.9829	INPP5K
ENSSSCG00000031119	18	55.0458	NA
ENSSSCG00000031730	6	56.319	NA
ENSSSCG00000031789	14	54.3169	ACSL5
ENSSSCG00000032000	10	58.7689	NA
ENSSSCG00000032000	10	71.9282	NA
ENSSSCG00000032000	10	62.9527	NA
ENSSSCG00000032082	6	72.6545	NA
ENSSSCG00000032082	6	121.769	NA
ENSSSCG00000032082	6	92.6443	NA
ENSSSCG00000032101	10	49.4684	NA
ENSSSCG00000032176	12	52.2494	SMURF2
ENSSSCG00000032549	3	55.4187	GNA12
ENSSSCG00000032549	3	72.0801	GNA12
ENSSSCG00000032549	3	56.4775	GNA12
ENSSSCG00000032667	11	62.3423	NA
ENSSSCG00000032968	14	52.6688	VTI1A
ENSSSCG00000032968	14	49.5851	VTI1A
ENSSSCG00000033051	14	69.0585	POLE
ENSSSCG00000033120	1	56.9592	PALM2
ENSSSCG00000033120	1	49.4909	PALM2
ENSSSCG00000033175	1	60.8209	SASH1
ENSSSCG00000033714	16	87.9013	RF00026
ENSSSCG00000033998	2	99.8979	SLC43A3
ENSSSCG00000033998	2	76.0078	SLC43A3
ENSSSCG00000034390	3	48.5931	CARD11
ENSSSCG00000034390	3	51.0615	CARD11
ENSSSCG00000034390	3	67.086	CARD11
ENSSSCG00000034480	7	55.7012	NA
ENSSSCG00000034480	7	58.8028	NA
ENSSSCG00000034496	2	53.0091	CCDC192
ENSSSCG00000034765	6	56.9796	NA
ENSSSCG00000034765	6	49.3163	NA
ENSSSCG00000034765	6	66.4891	NA
ENSSSCG00000034765	6	53.0825	NA
ENSSSCG00000034765	6	73.3622	NA
ENSSSCG00000034765	6	52.2671	NA
ENSSSCG00000034765	6	69.3144	NA
ENSSSCG00000034765	6	55.7436	NA
ENSSSCG00000034765	6	126.702	NA
ENSSSCG00000034838	10	56.3077	MAP1LC3C
ENSSSCG00000035045	14	106.383	DOCK1
ENSSSCG00000035045	14	56.813	DOCK1
ENSSSCG00000035045	14	109.128	DOCK1
ENSSSCG00000035045	14	56.8707	DOCK1
ENSSSCG00000035283	17	48.9506	NA
ENSSSCG00000035984	3	54.5417	NA
ENSSSCG00000035984	3	48.7931	NA
ENSSSCG00000035984	3	72.4134	NA
ENSSSCG00000035984	3	64.4354	NA
ENSSSCG00000035984	3	60.7111	NA
ENSSSCG00000036086	1	59.4241	PAX5
ENSSSCG00000036086	1	105.77	PAX5
ENSSSCG00000036086	1	70.4061	PAX5
ENSSSCG00000036086	1	53.1815	PAX5
ENSSSCG00000036086	1	65.8956	PAX5
ENSSSCG00000036359	2	103.68	SLC43A1
ENSSSCG00000036359	2	134.968	SLC43A1
ENSSSCG00000036381	13	64.8881	RBMS3
ENSSSCG00000036381	13	61.227	RBMS3
ENSSSCG00000036381	13	52.4753	RBMS3
ENSSSCG00000036387	16	49.471	FAM173B
ENSSSCG00000036505	6	62.1362	NA
ENSSSCG00000036505	6	48.58	NA
ENSSSCG00000036505	6	60.1449	NA
ENSSSCG00000036549	2	48.5037	DPYSL3
ENSSSCG00000036622	4	52.2328	NA
ENSSSCG00000036781	6	85.9759	PRELID3A
ENSSSCG00000036916	11	51.906	NA
ENSSSCG00000037106	3	84.4727	C2orf40
ENSSSCG00000037383	3	55.7526	NA
ENSSSCG00000037616	3	64.7351	NA
ENSSSCG00000037846	3	57.3492	ACOXL
ENSSSCG00000037997	10	50.6798	NA
ENSSSCG00000037997	10	74.7091	NA
ENSSSCG00000038066	10	48.8657	USH2A
ENSSSCG00000038228	3	60.3111	NA
ENSSSCG00000038296	3	48.961	NA
ENSSSCG00000038296	3	50.6728	NA
ENSSSCG00000038296	3	59.2417	NA
ENSSSCG00000038535	2	69.1694	ARSB
ENSSSCG00000038684	3	59.4368	NA
ENSSSCG00000038956	6	134.313	HEYL
ENSSSCG00000039129	1	48.6159	NA
ENSSSCG00000039188	1	71.0846	AK8
ENSSSCG00000039188	1	56.4681	AK8
ENSSSCG00000039188	1	139.298	AK8
ENSSSCG00000039188	1	130.691	AK8
ENSSSCG00000039188	1	57.7476	AK8
ENSSSCG00000039468	9	71.9614	SERPINH1
ENSSSCG00000039769	6	66.4663	NA
ENSSSCG00000039983	6	54.4441	GJA4
ENSSSCG00000039996	9	59.4851	FAM168A
ENSSSCG00000040071	17	57.7153	NA
ENSSSCG00000040405	11	67.1683	SERP2
ENSSSCG00000040650	9	90.7191	NA
ENSSSCG00000040650	9	49.3629	NA
ENSSSCG00000040650	9	48.4003	NA
ENSSSCG00000040919	2	70.7028	RTN4RL2
ENSSSCG00000000116	5	52.9386	SOX10/POLR2F/C22orf23
ENSSSCG00000000241	5	63.9229	KRT85/KRT84
ENSSSCG00000003666	6	83.1144	NA/NA
ENSSSCG00000005626	1	111.849	CDK9/FPGS
ENSSSCG00000005735	1	57.1465	NA/NA
ENSSSCG00000007165	17	130.287	NA/MRPS26
ENSSSCG00000007436	17	52.3947	TP53RK/MMP9
ENSSSCG00000008238	3	50.1313	CAPG/ELMOD3
ENSSSCG00000013044	2	78.3227	MACROD1/FLRT1
ENSSSCG00000014855	9	90.6632	RF00026/RPS3
ENSSSCG00000018380	3	57.123	NA/RF00026
ENSSSCG00000021414	2	49.4958	PCDHB6/NA
ENSSSCG00000022153	3	48.2447	NA/SULT1C2
ENSSSCG00000022250	1	96.1893	AK8/SPACA9
ENSSSCG00000022788	8	55.9394	ARHGEF38/PPA2
ENSSSCG00000022788	8	51.1377	ARHGEF38/PPA2
ENSSSCG00000023379	2	49.6408	NA/UBE2L6
ENSSSCG00000023379	2	104.024	NA/UBE2L6
ENSSSCG00000023619	3	64.7048	EPHB4/SLC12A9
ENSSSCG00000027007	6	48.3001	NA/NA
ENSSSCG00000029705	6	69.3044	NA/NA
ENSSSCG00000031198	8	74.6567	NA/NA
ENSSSCG00000031198	8	51.055	NA/NA
ENSSSCG00000031345	14	49.061	DOCK1/NA
ENSSSCG00000033745	10	51.1064	NA/NA
ENSSSCG00000034810	6	49.4926	HCRTR1/PEF1
ENSSSCG00000035390	3	78.4529	FHL2/C2orf49
ENSSSCG00000038966	5	52.9741	NA/KRT7
ENSSSCG00000038992	6	76.6501	AFG3L2/TUBB6
ENSSSCG00000040071	17	103.749	NA/NA
ENSSSCG00000040392	17	72.4767	NA/NA
ENSSSCG00000000117	5	52.9386	SOX10/POLR2F/C22orf23

## Sheet: XP-EHH_JNP
gene_id	chr	xpehh	pvalue	gene_name
ENSSSCG00000033104	7	-2.7641	0.00570794	NA/NA/NA/NA/NA
ENSSSCG00000033104	7	-2.84005	0.00451064	NA/NA/NA/NA
ENSSSCG00000033006	7	-2.2293	0.0257941	NA/CHMP4A/NA/TSSK4
ENSSSCG00000014058	2	-2.11725	0.0294314	CLTB/NA/HIGD2A/NA
ENSSSCG00000033104	7	-2.44523	0.00510982	NA/NA/NA/NA
ENSSSCG00000001655	7	2.63607	0.0364383	MEA1/KLHDC3/RRP36
ENSSSCG00000001999	7	-2.23325	0.0255323	NA/TSSK4/IPO4
ENSSSCG00000002029	7	-2.51331	0.00156998	MYH7/NA/CMTM5
ENSSSCG00000003965	6	2.40517	0.0359174	NA/PPCS/ZMYND12
ENSSSCG00000003979	6	2.6576	0.00786987	ZNF684/EXO5/ZFP69B
ENSSSCG00000006876	4	3.06502	0.0246285	PLPPR5/NA/SNX7
ENSSSCG00000009768	14	2.60329	0.0228225	TCTN2/NA/GTF2H3
ENSSSCG00000009822	14	2.48485	0.0129605	FAM216A/VPS29/RAD9B
ENSSSCG00000037051	14	-2.15024	0.022121	RF00015/RF00015/SIRT4
ENSSSCG00000012952	2	2.10165	0.0434828	TMEM151A/YIF1A/KLC2
ENSSSCG00000012971	2	2.42973	0.0214334	EFEMP2/MUS81/CFL1
ENSSSCG00000012973	2	2.3942	0.0194617	MUS81/CFL1/SNX32
ENSSSCG00000039740	2	3.04309	0.0023416	NA/SYVN1/MRPL49
ENSSSCG00000022114	2	3.68758	0.0199049	NA/NA/MS4A7
ENSSSCG00000035426	3	2.4073	0.0170128	NA/ACYP2/NA
ENSSSCG00000031723	9	2.26338	0.023612	RAB39A/NA/NA
ENSSSCG00000027826	18	-2.1145	0.0344722	NA/NA/NA
ENSSSCG00000003976	6	2.18245	0.0338284	NFYC/ssc-mir-30c-1/ssc-mir-30e
ENSSSCG00000008147	3	-2.59585	0.00943579	FHL2/C2orf49/TGFBRAP1
ENSSSCG00000019315	2	4.04854	0.000680615	RF00026/NA/SYVN1
ENSSSCG00000031685	5	-2.43785	0.00740386	NA/NA/HOXC11
ENSSSCG00000036765	14	-2.28253	0.00361257	NA/PLA2G1B/MSI1
ENSSSCG00000009290	11	-2.00655	0.00670771	MIPEP/NA/NA
ENSSSCG00000035343	5	-2.50699	0.000819281	RF01904/RF01905/RF01906
ENSSSCG00000033104	7	-2.65052	0.000466981	NA/NA/NA
ENSSSCG00000037614	2	2.51136	0.0120268	RF01957/RF01956/RF01955
ENSSSCG00000031623	6	2.35918	0.0318254	NA/NA/NA
ENSSSCG00000017812	12	3.1082	0.0458754	VPS53/NA/RPH3AL
ENSSSCG00000033104	7	-2.03023	0.0193611	NA/NA/NA
ENSSSCG00000039980	7	-2.0062	0.0129921	TRAV26-2/TRAV36DV7/NA
ENSSSCG00000008205	3	2.83059	0.00570426	NA/NA/NA
ENSSSCG00000027565	2	-2.06555	0.0247416	ARHGAP45/ABCA7/CNN2
ENSSSCG00000023920	6	2.47726	0.0257321	P3H1/NA/NA
ENSSSCG00000002029	7	-2.5901	0.00959487	MYH7/MIR208A/NA
ENSSSCG00000024474	5	-2.79078	0.00525819	NA/KRT85
ENSSSCG00000039566	5	2.77182	0.0146053	NA/NA
ENSSSCG00000040465	5	2.67267	0.0442002	KLRK1/NA
ENSSSCG00000040465	5	3.22253	0.00818175	KLRK1/NA
ENSSSCG00000040743	5	2.18745	0.0453734	M6PR/PHC1
ENSSSCG00000000893	5	2.3786	0.0411158	AMDHD1/CCDC38
ENSSSCG00000001001	7	2.47275	0.0215803	NA/ECI2
ENSSSCG00000001001	7	2.69707	0.0335568	NA/ECI2
ENSSSCG00000033935	7	2.26261	0.0270534	OR10C1/NA
ENSSSCG00000001532	7	2.56266	0.0476258	UHRF1BP1/ANKS1A
ENSSSCG00000001654	7	3.31209	0.00152893	PPP2R5D/MEA1
ENSSSCG00000001656	7	4.55625	0.00528326	RRP36/CUL7
ENSSSCG00000001836	7	-2.27743	0.0227606	RLBP1/FANCI
ENSSSCG00000001917	7	-2.37895	0.017362	CD276/INSYN1
ENSSSCG00000001983	7	-2.2946	0.021756	SDR39U1/KHNYN
ENSSSCG00000001984	7	-2.10891	0.0349524	KHNYN/CBLN3
ENSSSCG00000002051	7	-2.00302	0.0357935	ABHD4/DAD1
ENSSSCG00000039980	7	-2.45696	0.000361364	TRAV26-2/NA
ENSSSCG00000036513	7	-2.89509	0.00224968	NA/NA
ENSSSCG00000034721	6	2.2488	0.0474654	NA/NA
ENSSSCG00000034721	6	3.0276	0.0433765	NA/NA
ENSSSCG00000039235	6	2.59793	0.00937863	PSMC4/ZNF546
ENSSSCG00000002990	6	2.80955	0.00496104	CNTD2/AKT2
ENSSSCG00000039052	6	3.28859	0.0393638	ZNF397/ZSCAN30
ENSSSCG00000003740	6	2.3221	0.0202273	ZSCAN30/NA
ENSSSCG00000027660	6	2.73732	0.0147372	IFI44L/ADGRL4
ENSSSCG00000027660	6	3.30225	0.015138	IFI44L/ADGRL4
ENSSSCG00000003885	6	-2.36544	0.0177605	NA/STIL
ENSSSCG00000030177	6	2.11606	0.03434	EBNA1BP2/FAM183A
ENSSSCG00000003964	6	2.37318	0.0331647	PPIH/NA
ENSSSCG00000037852	6	3.177	0.00485267	NA/SCMH1
ENSSSCG00000004101	1	3.58622	0.00147121	LRP11/PCMT1
ENSSSCG00000033508	1	2.19164	0.0284054	NA/PHIP
ENSSSCG00000004918	1	-2.88847	0.00387115	ALPK2/NEDD4L
ENSSSCG00000004946	1	-2.39225	0.0167456	ZWILCH/LCTL
ENSSSCG00000005308	1	-2.06416	0.0390027	RUSC2/FAM166B
ENSSSCG00000032297	1	2.12082	0.0468638	NA/RAB14
ENSSSCG00000005518	1	2.06668	0.0423917	NA/NA
ENSSSCG00000005607	1	-2.6904	0.00713654	RALGPS1/GARNL3
ENSSSCG00000005621	1	-2.01565	0.0438369	CDK9/FPGS
ENSSSCG00000006039	4	-2.3885	0.000364359	LRP12/DPYS
ENSSSCG00000006840	4	2.18729	0.0482418	WDR47/CLCC1
ENSSSCG00000006887	4	2.17969	0.0426595	NA/SLC44A3
ENSSSCG00000037549	4	2.75158	0.0100139	GCLM/DNTTIP2
ENSSSCG00000007094	17	-2.1955	0.0128162	DZANK1/POLR3F
ENSSSCG00000007575	3	2.55629	0.0116352	RADIL/AP5Z1
ENSSSCG00000035725	3	2.90517	0.0283307	NA/NA
ENSSSCG00000008414	3	2.1784	0.0293764	ERLEC1/NA
ENSSSCG00000008414	3	2.26365	0.0235954	ERLEC1/NA
ENSSSCG00000033106	3	2.95273	0.00838166	NA/NA
ENSSSCG00000033106	3	2.55093	0.0223848	NA/NA
ENSSSCG00000033106	3	2.47593	0.0132889	NA/NA
ENSSSCG00000008422	3	2.45463	0.0439834	NA/PPP1R21
ENSSSCG00000008422	3	2.47175	0.033223	NA/PPP1R21
ENSSSCG00000008422	3	2.31975	0.0385045	NA/PPP1R21
ENSSSCG00000008422	3	2.56839	0.0318644	NA/PPP1R21
ENSSSCG00000008422	3	2.23642	0.0270711	NA/PPP1R21
ENSSSCG00000008510	3	2.96727	0.00584486	LTBP1/NA
ENSSSCG00000008747	8	-2.18472	0.0289097	NCAPG/LCORL
ENSSSCG00000008747	8	-2.01453	0.0127289	NCAPG/LCORL
ENSSSCG00000028101	8	3.21234	0.0160431	SLC9B2/NA
ENSSSCG00000028101	8	2.42565	0.0152811	SLC9B2/NA
ENSSSCG00000009181	8	3.55357	0.00899381	C4orf17/NA
ENSSSCG00000009181	8	2.98968	0.00484692	C4orf17/NA
ENSSSCG00000009181	8	2.06421	0.0464354	C4orf17/NA
ENSSSCG00000009181	8	2.00443	0.0450244	C4orf17/NA
ENSSSCG00000027851	11	3.91672	0.00566799	NA/NA
ENSSSCG00000027851	11	3.77744	0.00556353	NA/NA
ENSSSCG00000027851	11	4.03035	0.0102832	NA/NA
ENSSSCG00000009555	11	2.60774	0.00911429	LAMP1/GRTP1
ENSSSCG00000009770	14	2.06701	0.0470722	NA/DDX55
ENSSSCG00000009801	14	2.44176	0.016219	BCL7A/WDR66
ENSSSCG00000009801	14	2.21759	0.0367655	BCL7A/WDR66
ENSSSCG00000009815	14	2.93191	0.00463905	CAMKK2/P2RX7
ENSSSCG00000009817	14	4.02766	0.0018414	P2RX7/IFT81
ENSSSCG00000009817	14	3.18865	0.00142941	P2RX7/IFT81
ENSSSCG00000009817	14	3.14232	0.00477659	P2RX7/IFT81
ENSSSCG00000009817	14	2.89152	0.00693941	P2RX7/IFT81
ENSSSCG00000009817	14	2.58003	0.0107774	P2RX7/IFT81
ENSSSCG00000009817	14	2.88668	0.0137672	P2RX7/IFT81
ENSSSCG00000009820	14	2.25618	0.0482183	GPN3/FAM216A
ENSSSCG00000009822	14	3.16453	0.034723	FAM216A/VPS29
ENSSSCG00000009824	14	2.25879	0.0452067	RAD9B/PPTC7
ENSSSCG00000009826	14	3.29476	0.00172511	TCTN1/HVCN1
ENSSSCG00000009826	14	2.97522	0.0227324	TCTN1/HVCN1
ENSSSCG00000009839	14	2.06006	0.0393924	NA/PRKAB1
ENSSSCG00000009852	14	2.28044	0.0386671	VSIG10/WSB2
ENSSSCG00000009853	14	2.584	0.0322767	WSB2/RFC5
ENSSSCG00000009853	14	2.56956	0.0144147	WSB2/RFC5
ENSSSCG00000009854	14	2.34242	0.0202292	RFC5/KSR2
ENSSSCG00000011157	10	2.25149	0.0382585	PITRM1/PFKP
ENSSSCG00000011157	10	2.15442	0.036147	PITRM1/PFKP
ENSSSCG00000029602	10	2.05262	0.0401096	WDR37/ADARB2
ENSSSCG00000029602	10	2.15762	0.0365985	WDR37/ADARB2
ENSSSCG00000011163	10	2.13306	0.0384942	DIP2C/NA
ENSSSCG00000011256	13	2.71715	0.00658462	SLC22A13/XYLB
ENSSSCG00000011450	13	2.30309	0.021274	ITIH1/ITIH3
ENSSSCG00000011603	13	2.74413	0.0292914	TMEM43/CHCHD4
ENSSSCG00000032760	2	2.62172	0.0191106	NA/GAL
ENSSSCG00000012939	2	2.30077	0.0338971	BRMS1/RIN1
ENSSSCG00000012966	2	2.02244	0.0431312	C11orf68/DRAP1
ENSSSCG00000012967	2	2.13755	0.0325533	FOSL1/CCDC85B
ENSSSCG00000012970	2	2.34231	0.0193287	CTSW/EFEMP2
ENSSSCG00000012982	2	3.08285	0.00205029	SIPA1/PCNX3
ENSSSCG00000012985	2	2.44706	0.0144028	NA/NA
ENSSSCG00000037531	2	2.51758	0.0146406	MAP3K11/KCNK7
ENSSSCG00000012994	2	2.51856	0.0132257	TIGD3/DPF2
ENSSSCG00000012999	2	2.7111	0.0169309	CAPN1/NA
ENSSSCG00000012999	2	2.66144	0.0137206	CAPN1/NA
ENSSSCG00000012999	2	2.99421	0.00275158	CAPN1/NA
ENSSSCG00000012999	2	2.69744	0.0108987	CAPN1/NA
ENSSSCG00000012999	2	2.87193	0.00408985	CAPN1/NA
ENSSSCG00000013017	2	2.1533	0.0312949	EHD1/CDC42BPG
ENSSSCG00000037683	2	2.7924	0.0141688	NA/SCGB1A1
ENSSSCG00000013101	2	4.06783	0.0457985	NA/MS4A7
ENSSSCG00000013101	2	3.29521	0.0146573	NA/MS4A7
ENSSSCG00000013101	2	3.60226	0.000978746	NA/MS4A7
ENSSSCG00000013119	2	3.00971	0.00291986	STX3/MRPL16
ENSSSCG00000013119	2	2.78582	0.00964402	STX3/MRPL16
ENSSSCG00000013326	2	-2.1938	0.0282498	DCDC1/NA
ENSSSCG00000036597	2	2.12093	0.0339273	NA/NA
ENSSSCG00000015342	9	2.24939	0.0244876	COL28A1/MIOS
ENSSSCG00000035257	9	2.25031	0.024429	NA/RAPGEF5
ENSSSCG00000015998	15	2.48973	0.0372607	PJVK/FKBP7
ENSSSCG00000016370	15	-2.20548	0.0053329	NA/FARP2
ENSSSCG00000016379	15	-2.15617	0.0264415	HDLBP/NA
ENSSSCG00000016368	15	-2.11175	0.0329834	FARP2/STK25
ENSSSCG00000016368	15	-2.41847	0.00860705	FARP2/STK25
ENSSSCG00000032797	16	3.30665	0.00442317	NA/SLC45A2
ENSSSCG00000016835	16	2.67646	0.00993214	SKP2/NADK2
ENSSSCG00000016960	16	-2.46162	0.013831	RAD17/MARVELD2
ENSSSCG00000023948	16	-2.06868	0.0291064	UBTD2/EFCAB9
ENSSSCG00000017462	12	-2.0878	0.0224771	KRT27/KRT26
ENSSSCG00000032652	12	2.43717	0.0179127	NA/UNC45B
ENSSSCG00000018052	12	2.42113	0.0190128	NT5M/COPS3
ENSSSCG00000009855	14	3.35764	0.0118204	KSR2/NA
ENSSSCG00000025408	13	2.10623	0.0351844	ULK4/RF00026
ENSSSCG00000016218	15	2.95636	0.0031129	PTPRN/MIR153-1
ENSSSCG00000006892	4	2.63351	0.00857865	DNTTIP2/MIR760
ENSSSCG00000031031	4	-2.28098	0.0225496	CSMD3/RF00100
ENSSSCG00000028406	1	-2.22042	0.0263904	FOCAD/RF00415
ENSSSCG00000004918	1	-2.77359	0.00554419	ALPK2/ssc-mir-122
ENSSSCG00000028018	14	-2.12008	0.0339995	EP400/RF00562
ENSSSCG00000016841	16	2.62867	0.0462109	SLC1A3/RF00026
ENSSSCG00000000675	5	2.60259	0.0276066	C1R/RF00156
ENSSSCG00000007485	17	3.26328	0.00257079	BCAS1/RF00619
ENSSSCG00000025448	6	2.90349	0.00369033	SERTAD3/BLVRB
ENSSSCG00000021946	6	2.01739	0.0436548	NA/NA
ENSSSCG00000039980	7	-2.1303	0.0331472	TRAV26-2/TRDC
ENSSSCG00000039980	7	-2.1563	0.0310605	TRAV26-2/TRDC
ENSSSCG00000023371	6	2.40931	0.0248623	EHD2/NOP53
ENSSSCG00000021764	8	-2.58755	0.00685551	ARHGEF38/PPA2
ENSSSCG00000021764	8	-3.752	0.000175426	ARHGEF38/PPA2
ENSSSCG00000034117	10	3.63186	0.00687013	RF00026/GREM2
ENSSSCG00000023684	6	2.39908	0.0492657	MT1A/NA
ENSSSCG00000037852	6	3.11719	0.00471409	NA/RF00026
ENSSSCG00000040548	7	-2.72625	0.000576933	NA/NA
ENSSSCG00000040548	7	-2.85895	0.00295858	NA/NA
ENSSSCG00000008750	8	-2.07962	0.0375606	PACRGL/KCNIP4
ENSSSCG00000033446	1	-2.74962	0.00596639	NA/RF00026
ENSSSCG00000027016	6	2.51907	0.0117664	C19orf47/PLD3
ENSSSCG00000035426	3	2.76684	0.00566018	NA/ACYP2
ENSSSCG00000032078	6	-2.74548	0.00604219	ZNF362/PHC2
ENSSSCG00000039847	5	2.64675	0.0200216	C1S/LPCAT3
ENSSSCG00000024648	1	2.51499	0.0173672	PRPF4/RNF183
ENSSSCG00000039914	6	2.15853	0.047187	ZNF470/ZFP28
ENSSSCG00000016365	15	-2.03306	0.0394295	ANKMY1/DUSP28
ENSSSCG00000009739	14	-2.52087	0.0117065	NOC4L/DDX51
ENSSSCG00000030030	10	2.11078	0.0347914	FBH1/ANKRD16
ENSSSCG00000031406	2	2.20228	0.0276455	NA/PPP2R2B
ENSSSCG00000031406	2	2.26042	0.0321497	NA/PPP2R2B
ENSSSCG00000031406	2	2.29872	0.0215206	NA/PPP2R2B
ENSSSCG00000031406	2	2.05649	0.0399686	NA/PPP2R2B
ENSSSCG00000031406	2	2.37266	0.0176606	NA/PPP2R2B
ENSSSCG00000031406	2	2.31243	0.0304475	NA/PPP2R2B
ENSSSCG00000031406	2	2.4126	0.0158392	NA/PPP2R2B
ENSSSCG00000031406	2	2.41701	0.0156487	NA/PPP2R2B
ENSSSCG00000031406	2	2.45039	0.0142703	NA/PPP2R2B
ENSSSCG00000029602	10	2.50978	0.0120808	WDR37/NA
ENSSSCG00000036765	14	-2.06837	0.038605	NA/PLA2G1B
ENSSSCG00000023276	6	2.68433	0.0313522	ZNF24/ZNF396
ENSSSCG00000023276	6	2.26846	0.030217	ZNF24/ZNF396
ENSSSCG00000037254	4	3.31417	0.00091915	RNPC3/NA
ENSSSCG00000002483	7	2.31074	0.0208474	NA/NA
ENSSSCG00000004919	1	-3.36297	0.000446528	NEDD4L/RF00100
ENSSSCG00000021436	6	2.18734	0.0391517	DFFB/C1orf174
ENSSSCG00000034910	8	-2.53704	0.0111795	NA/NA
ENSSSCG00000034910	8	-2.02028	0.0433545	NA/NA
ENSSSCG00000033104	7	-2.69662	0.00183947	NA/NA
ENSSSCG00000034149	5	3.93549	0.000107892	NA/NA
ENSSSCG00000017728	12	2.20938	0.0485762	MYO1D/RF00026
ENSSSCG00000002029	7	-3.12032	0.00180657	MYH7/NA
ENSSSCG00000014401	2	3.91841	0.000812699	NR3C1/NA
ENSSSCG00000014401	2	2.36716	0.031857	NR3C1/NA
ENSSSCG00000010267	14	2.37625	0.0174897	LRRC20/NA
ENSSSCG00000013341	2	2.35983	0.0258604	NA/NA
ENSSSCG00000040639	9	2.35411	0.0185669	NA/GVQW3
ENSSSCG00000008205	3	2.06438	0.0389814	NA/NA
ENSSSCG00000040538	11	3.84445	0.000120822	NA/NA
ENSSSCG00000014097	2	-2.51875	0.0117771	NA/NA
ENSSSCG00000014058	2	-2.20392	0.018848	CLTB/NA
ENSSSCG00000040393	8	-2.15112	0.0213152	DCAF16/NA
ENSSSCG00000005611	1	-2.1141	0.0345066	ZNF79/NA
ENSSSCG00000023537	2	3.62195	0.00187654	SYT8/TNNI2
ENSSSCG00000008512	3	3.48484	0.00264248	TTC27/NA
ENSSSCG00000016821	16	3.60974	0.00773985	SLC45A2/NA
ENSSSCG00000018046	12	4.22619	0.000296372	NA/SLC47A1
ENSSSCG00000011245	13	2.59217	0.0103903	ITGA9/NA
ENSSSCG00000036224	3	3.70795	0.0381071	NA/NA
ENSSSCG00000037997	10	-2.16791	0.0124994	NA/NA
ENSSSCG00000034040	12	3.64358	0.0491963	TMEM11/NATD1
ENSSSCG00000003429	6	2.46504	0.0325902	CLCN6/RF02156
ENSSSCG00000016401	15	-2.12513	0.0184148	NA/NA
ENSSSCG00000016401	15	-2.39072	0.0167235	NA/NA
ENSSSCG00000016401	15	-2.16405	0.00500916	NA/NA
ENSSSCG00000003747	6	2.43355	0.0149516	KIAA1328/NA
ENSSSCG00000040178	7	2.26907	0.0247295	E2F3/NA
ENSSSCG00000033762	12	3.1902	0.0388164	NATD1/MAP2K3
ENSSSCG00000013012	2	3.22851	0.00124437	SNX15/NA
ENSSSCG00000034480	7	-2.88802	0.00314707	NA/NA
ENSSSCG00000032965	7	-2.46042	0.00176762	NA/NA
ENSSSCG00000038531	5	2.94556	0.017122	NA/NA
ENSSSCG00000009290	11	-2.41258	0.0158402	MIPEP/ssc-mir-9814
ENSSSCG00000023406	4	2.05014	0.0468512	NA/NA
ENSSSCG00000009824	14	3.17548	0.0497895	RAD9B/NA
ENSSSCG00000037494	6	2.57857	0.00992102	SPTBN4/NA
ENSSSCG00000040134	12	2.47015	0.045256	TNFRSF13B/USP22
ENSSSCG00000032371	7	-2.61675	0.00757939	TRAV17/NA
ENSSSCG00000021026	6	2.64918	0.0302093	TMEM51/NA
ENSSSCG00000033104	7	-2.88561	0.000284708	NA/NA
ENSSSCG00000000352	5	3.9384	8.2e-05	NA/NA
ENSSSCG00000033890	4	-2.40861	0.0160132	NA/NA
ENSSSCG00000028662	5	-2.61322	0.00896939	PDE3A/NA
ENSSSCG00000029231	6	2.79586	0.0134757	NA/NA
ENSSSCG00000027051	7	-2.10463	0.0353235	EMC7/CHRM5
ENSSSCG00000006876	4	2.54152	0.0428167	PLPPR5/NA
ENSSSCG00000006876	4	3.11502	0.0321654	PLPPR5/NA
ENSSSCG00000006876	4	3.03671	0.0278845	PLPPR5/NA
ENSSSCG00000006876	4	3.31139	0.0298333	PLPPR5/NA
ENSSSCG00000009901	14	-2.50275	0.0100383	SIRT4/NA
ENSSSCG00000009901	14	-2.60942	0.00408407	SIRT4/NA
ENSSSCG00000009842	14	2.34582	0.0274228	CCDC60/NA
ENSSSCG00000029803	14	2.97318	0.00294733	KDM2B/NA
ENSSSCG00000039980	7	-2.00256	0.0448345	TRAV26-2/NA
ENSSSCG00000008415	3	2.2117	0.0269877	NA/CHAC2
ENSSSCG00000008415	3	2.4121	0.0158611	NA/CHAC2
ENSSSCG00000039980	7	-2.0812	0.0204069	TRAV26-2/NA
ENSSSCG00000000228	5	-2.07217	0.000662542	SCN8A/NA
ENSSSCG00000031397	5	4.10594	0.00190363	NA/NA
ENSSSCG00000029803	14	3.04236	0.0179927	KDM2B/RNF34
ENSSSCG00000036452	9	2.12139	0.0361641	LRRC17/FBXL13
ENSSSCG00000036610	13	2.83599	0.00456846	ARMC8/NA
ENSSSCG00000021386	1	2.07985	0.0375395	PTGR1/GNG10
ENSSSCG00000034386	14	4.16857	0.000392469	ATP2A2/NA
ENSSSCG00000034386	14	3.89789	0.00346867	ATP2A2/NA
ENSSSCG00000013385	2	2.73807	0.0106769	INSC/NA
ENSSSCG00000008432	3	2.77094	0.0247096	STPG4/NA
ENSSSCG00000008432	3	2.38739	0.0193224	STPG4/NA
ENSSSCG00000021917	6	2.33325	0.0196349	HIPK4/PRX
ENSSSCG00000004322	1	2.53841	0.0167554	ANKRD6/RF00024
ENSSSCG00000031818	9	2.16978	0.0313467	NA/RF00614
ENSSSCG00000018051	12	2.55692	0.0317112	COPS3/NA
ENSSSCG00000018051	12	2.78435	0.0411866	COPS3/NA
ENSSSCG00000037408	1	3.32044	0.0261908	RF00001/RF00156
ENSSSCG00000009802	14	2.11517	0.0360462	WDR66/RF00026
ENSSSCG00000036918	7	-2.57265	0.0100923	NA/NA
ENSSSCG00000003738	6	3.20986	0.00589105	MAPRE2/NA
ENSSSCG00000003738	6	3.44603	0.00449848	MAPRE2/NA
ENSSSCG00000003738	6	2.92018	0.023073	MAPRE2/NA
ENSSSCG00000003738	6	3.57184	0.00829133	MAPRE2/NA
ENSSSCG00000003738	6	2.95431	0.00328532	MAPRE2/NA
ENSSSCG00000003738	6	2.73596	0.0113738	MAPRE2/NA
ENSSSCG00000003738	6	2.95661	0.00867612	MAPRE2/NA
ENSSSCG00000003738	6	2.08011	0.0457839	MAPRE2/NA
ENSSSCG00000003738	6	2.21401	0.0384125	MAPRE2/NA
ENSSSCG00000031436	2	3.01978	0.0025296	NA/NA
ENSSSCG00000040546	14	-2.12888	0.0332643	PXN/NA
ENSSSCG00000012926	2	2.03994	0.0413559	PC/LRFN4
ENSSSCG00000033104	7	-2.16062	0.0307246	NA/NA
ENSSSCG00000022305	6	3.70762	0.000543868	WDR78/NA
ENSSSCG00000011349	13	2.01842	0.0435475	NPG3/NA
ENSSSCG00000034506	2	3.28591	0.00244831	MS4A2/OOSP2
ENSSSCG00000009464	11	2.0707	0.0469618	COMMD6/NA
ENSSSCG00000009829	14	2.78173	0.00540706	CCDC63/MYL2
ENSSSCG00000011178	13	-2.35586	0.00588828	NA/NA
ENSSSCG00000038301	9	3.62229	0.00569808	NA/NA
ENSSSCG00000031899	2	-2.23109	0.015364	NA/NA
ENSSSCG00000033104	7	-2.02948	0.0337661	NA/NA
ENSSSCG00000024373	15	2.19635	0.0392704	TRIP12/NA
ENSSSCG00000000018	5	2.11055	0.0348113	KIAA0930
ENSSSCG00000000194	5	2.2351	0.0491615	NA
ENSSSCG00000000199	5	2.54141	0.0116487	NA
ENSSSCG00000000228	5	-2.13135	0.0242579	SCN8A
ENSSSCG00000000231	5	-2.14746	0.0317567	ANKRD33
ENSSSCG00000000233	5	-2.57831	0.0091333	ACVR1B
ENSSSCG00000000234	5	-2.17735	0.00723823	GRASP
ENSSSCG00000000265	5	-2.21441	0.0152572	ESPL1
ENSSSCG00000000268	5	-2.18404	0.0206558	AAAS
ENSSSCG00000000279	5	-2.14397	0.0299577	HOXC13
ENSSSCG00000000281	5	-2.46372	0.00447028	HOXC12
ENSSSCG00000000333	5	3.95529	0.000381452	NA
ENSSSCG00000000333	5	2.66775	0.0266394	NA
ENSSSCG00000000478	5	2.47577	0.0193093	GRIP1
ENSSSCG00000000499	5	2.03508	0.0418431	BEST3
ENSSSCG00000000559	5	-2.27126	0.00974199	RASSF8
ENSSSCG00000000559	5	-2.18881	0.0121564	RASSF8
ENSSSCG00000000559	5	-2.4368	0.014818	RASSF8
ENSSSCG00000000559	5	-2.44493	0.0144879	RASSF8
ENSSSCG00000000588	5	-2.44123	0.0123149	PLEKHA5
ENSSSCG00000000588	5	-2.58159	0.00114993	PLEKHA5
ENSSSCG00000000591	5	-3.79732	0.000146271	PIK3C2G
ENSSSCG00000000614	5	2.91165	0.0339929	GRIN2B
ENSSSCG00000000614	5	2.05834	0.0489274	GRIN2B
ENSSSCG00000000631	5	3.0482	0.00586675	TAS2R9
ENSSSCG00000000633	5	3.05704	0.0265602	YBX3
ENSSSCG00000000638	5	2.26166	0.0339209	NA
ENSSSCG00000000639	5	2.94616	0.0189609	NA
ENSSSCG00000000642	5	3.1736	0.00464963	NA
ENSSSCG00000000647	5	2.39306	0.0366521	OLR1
ENSSSCG00000000712	5	3.1577	0.0461898	VWF
ENSSSCG00000000712	5	2.35191	0.0318626	VWF
ENSSSCG00000000730	5	2.78398	0.0157464	PRMT8
ENSSSCG00000000730	5	2.81799	0.0339319	PRMT8
ENSSSCG00000000730	5	3.67465	0.00266448	PRMT8
ENSSSCG00000000730	5	2.74102	0.0147718	PRMT8
ENSSSCG00000000730	5	2.93533	0.0265775	PRMT8
ENSSSCG00000000730	5	2.921	0.00597917	PRMT8
ENSSSCG00000000730	5	2.29703	0.040587	PRMT8
ENSSSCG00000000732	5	3.84553	0.036229	CRACR2A
ENSSSCG00000000732	5	2.68202	0.0231624	CRACR2A
ENSSSCG00000000732	5	2.55148	0.0141916	CRACR2A
ENSSSCG00000000732	5	2.61365	0.0326528	CRACR2A
ENSSSCG00000000734	5	3.17557	0.00629386	NA
ENSSSCG00000000734	5	2.7645	0.0462542	NA
ENSSSCG00000000734	5	2.60452	0.0192296	NA
ENSSSCG00000000736	5	2.00382	0.0450891	TEAD4
ENSSSCG00000000736	5	2.67807	0.00740468	TEAD4
ENSSSCG00000000774	5	2.35732	0.0202519	USP18
ENSSSCG00000000838	5	4.0741	0.00652473	SLC41A2
ENSSSCG00000000936	5	2.07686	0.0457486	SLC6A15
ENSSSCG00000000936	5	3.28918	0.00100481	SLC6A15
ENSSSCG00000000936	5	2.77976	0.0301173	SLC6A15
ENSSSCG00000000948	5	3.00963	0.012669	SYT1
ENSSSCG00000000948	5	2.60371	0.0478681	SYT1
ENSSSCG00000000958	5	4.31764	1.58e-05	DYRK2
ENSSSCG00000001000	7	2.167	0.0403675	ECI2
ENSSSCG00000001024	7	2.34945	0.0201822	RIOK1
ENSSSCG00000001080	7	2.17793	0.0392871	CDKAL1
ENSSSCG00000001080	7	2.2325	0.0306185	CDKAL1
ENSSSCG00000001080	7	3.2014	0.0107623	CDKAL1
ENSSSCG00000001080	7	2.17768	0.0294297	CDKAL1
ENSSSCG00000001080	7	2.46792	0.0283018	CDKAL1
ENSSSCG00000001080	7	2.606	0.00916056	CDKAL1
ENSSSCG00000001080	7	3.08079	0.00206453	CDKAL1
ENSSSCG00000001083	7	3.59036	0.00537401	NA
ENSSSCG00000001478	7	2.48834	0.0487171	BMP5
ENSSSCG00000001493	7	2.83623	0.0196767	PRIM2
ENSSSCG00000001554	7	2.5845	0.00975196	SRPK1
ENSSSCG00000001588	7	3.25596	0.00117792	DNAH8
ENSSSCG00000001588	7	2.2788	0.039675	DNAH8
ENSSSCG00000001588	7	3.20728	0.0353855	DNAH8
ENSSSCG00000001588	7	2.5073	0.0292695	DNAH8
ENSSSCG00000001594	7	2.09543	0.036133	NA
ENSSSCG00000001594	7	2.2741	0.0229602	NA
ENSSSCG00000001657	7	2.1249	0.0432548	CUL7
ENSSSCG00000001823	7	-2.17202	0.0298538	UROC1
ENSSSCG00000001823	7	-2.19131	0.0124025	UROC1
ENSSSCG00000001823	7	-2.88363	0.00393125	UROC1
ENSSSCG00000001823	7	-2.00497	0.0449661	UROC1
ENSSSCG00000001824	7	-3.49978	0.000465645	ZXDC
ENSSSCG00000001825	7	-2.49456	0.0126113	SLC41A3
ENSSSCG00000001825	7	-2.56422	0.0103409	SLC41A3
ENSSSCG00000001825	7	-2.04176	0.0411751	SLC41A3
ENSSSCG00000001835	7	-2.13503	0.0327589	ABHD2
ENSSSCG00000001977	7	-2.05739	0.0396489	STXBP6
ENSSSCG00000001977	7	-2.19104	0.028449	STXBP6
ENSSSCG00000001977	7	-2.09595	0.0241585	STXBP6
ENSSSCG00000001977	7	-2.12697	0.0119762	STXBP6
ENSSSCG00000002014	7	-2.15045	0.0315196	JPH4
ENSSSCG00000002016	7	-2.23619	0.0253394	THTPA
ENSSSCG00000002029	7	-2.41548	0.0157145	MYH7
ENSSSCG00000002032	7	-2.08794	0.0310503	SLC7A8
ENSSSCG00000002032	7	-2.60065	0.00414931	SLC7A8
ENSSSCG00000002032	7	-2.54126	0.0110452	SLC7A8
ENSSSCG00000002042	7	-2.41295	0.0158239	OXA1L
ENSSSCG00000002050	7	-2.65817	0.00471351	DAD1
ENSSSCG00000002050	7	-2.28828	0.0221214	DAD1
ENSSSCG00000002051	7	-2.20009	0.0278002	ABHD4
ENSSSCG00000002051	7	-2.1119	0.0255489	ABHD4
ENSSSCG00000002143	7	-2.45266	0.0141805	PARP2
ENSSSCG00000002235	7	2.07021	0.0384329	LPCAT4
ENSSSCG00000002245	7	-2.16669	0.0254992	KATNBL1
ENSSSCG00000002245	7	-2.955	0.00312666	KATNBL1
ENSSSCG00000002245	7	-2.57514	0.01002	KATNBL1
ENSSSCG00000002285	7	3.82596	0.000130261	GPHN
ENSSSCG00000002306	7	3.63657	0.0114925	GALNT16
ENSSSCG00000002309	7	2.62562	0.00864909	PLEKHD1
ENSSSCG00000002310	7	2.12301	0.0337527	CCDC177
ENSSSCG00000002314	7	2.1763	0.029533	SMOC1
ENSSSCG00000002315	7	3.06588	0.00302828	SLC8A3
ENSSSCG00000002386	7	2.48106	0.0431505	IFT43
ENSSSCG00000002423	7	2.60156	0.0433153	KCNK10
ENSSSCG00000002425	7	2.53895	0.0168348	PTPN21
ENSSSCG00000002425	7	2.9283	0.0473321	PTPN21
ENSSSCG00000002425	7	3.49536	0.00762143	PTPN21
ENSSSCG00000002425	7	2.74351	0.0487985	PTPN21
ENSSSCG00000002427	7	2.69403	0.0106425	EML5
ENSSSCG00000002427	7	2.96674	0.00322118	EML5
ENSSSCG00000002427	7	2.64153	0.0095001	EML5
ENSSSCG00000002427	7	2.39481	0.0166291	EML5
ENSSSCG00000002429	7	2.34634	0.018959	FOXN3
ENSSSCG00000002431	7	2.48005	0.0446924	TDP1
ENSSSCG00000002474	7	2.17788	0.029415	PPP4R4
ENSSSCG00000002684	6	2.0828	0.0493052	CDH13
ENSSSCG00000002684	6	2.50009	0.0465041	CDH13
ENSSSCG00000002701	6	-2.1357	0.011358	MON1B
ENSSSCG00000002815	6	2.39322	0.0168969	ADGRG1
ENSSSCG00000002854	6	-2.29727	0.00998814	POP4
ENSSSCG00000002877	6	2.13842	0.0324827	NA
ENSSSCG00000002987	6	2.41831	0.0272963	DLL3
ENSSSCG00000002988	6	2.23491	0.0254231	ZNF546
ENSSSCG00000002989	6	2.17084	0.0299429	AKT2
ENSSSCG00000003055	6	2.25053	0.0244153	XRCC1
ENSSSCG00000003111	6	2.0007	0.0454244	SAE1
ENSSSCG00000003111	6	2.20795	0.0492105	SAE1
ENSSSCG00000003112	6	2.57488	0.0100274	NA
ENSSSCG00000003350	6	2.07264	0.0382059	MIB2
ENSSSCG00000003398	6	2.55616	0.0343408	UBE4B
ENSSSCG00000003398	6	2.39433	0.0406947	UBE4B
ENSSSCG00000003417	6	2.1867	0.0302313	DISP3
ENSSSCG00000003429	6	2.57536	0.0264752	CLCN6
ENSSSCG00000003435	6	2.10317	0.0460921	MIIP
ENSSSCG00000003435	6	2.03293	0.0420596	MIIP
ENSSSCG00000003451	6	2.46969	0.0151307	NA
ENSSSCG00000003451	6	2.76836	0.0277923	NA
ENSSSCG00000003606	6	-2.0426	0.0410919	SPOCD1
ENSSSCG00000003622	6	-2.72291	0.00647103	CSMD2
ENSSSCG00000003622	6	-2.49403	0.0126301	CSMD2
ENSSSCG00000003622	6	-2.3741	0.0122702	CSMD2
ENSSSCG00000003622	6	-2.00914	0.020445	CSMD2
ENSSSCG00000003622	6	-2.13917	0.0324221	CSMD2
ENSSSCG00000003622	6	-2.02846	0.00738514	CSMD2
ENSSSCG00000003622	6	-2.16934	0.030057	CSMD2
ENSSSCG00000003622	6	-2.29847	0.00436529	CSMD2
ENSSSCG00000003622	6	-2.45415	0.014122	CSMD2
ENSSSCG00000003622	6	-2.14439	0.0320017	CSMD2
ENSSSCG00000003622	6	-3.10247	0.0019191	CSMD2
ENSSSCG00000003622	6	-2.74746	0.00600582	CSMD2
ENSSSCG00000003622	6	-3.01377	0.0025802	CSMD2
ENSSSCG00000003622	6	-3.08855	0.00201136	CSMD2
ENSSSCG00000003622	6	-2.0467	0.0406879	CSMD2
ENSSSCG00000003622	6	-2.98296	0.00285475	CSMD2
ENSSSCG00000003630	6	-2.07965	0.0375581	AGO3
ENSSSCG00000003630	6	-2.22804	0.0258778	AGO3
ENSSSCG00000003640	6	-2.07582	0.0379108	GRIK3
ENSSSCG00000003640	6	-2.06305	0.0132392	GRIK3
ENSSSCG00000003667	6	-2.29864	0.0215253	NA
ENSSSCG00000003667	6	-2.76885	0.00562542	NA
ENSSSCG00000003670	6	-2.01771	0.0436213	RLF
ENSSSCG00000003682	6	3.07937	0.025052	ANKRD12
ENSSSCG00000003699	6	-2.39615	0.0165684	GREB1L
ENSSSCG00000003736	6	2.12361	0.0356266	ASXL3
ENSSSCG00000003736	6	2.30142	0.0298503	ASXL3
ENSSSCG00000003736	6	2.21407	0.0341753	ASXL3
ENSSSCG00000003737	6	2.10709	0.0412094	NOL4
ENSSSCG00000003737	6	3.474	0.000512754	NOL4
ENSSSCG00000003737	6	3.53389	0.000547949	NOL4
ENSSSCG00000003737	6	4.79418	0.000137263	NOL4
ENSSSCG00000003737	6	3.28481	0.00176777	NOL4
ENSSSCG00000003737	6	3.3867	0.00138387	NOL4
ENSSSCG00000003737	6	3.81195	0.00154506	NOL4
ENSSSCG00000003737	6	2.34966	0.0187907	NOL4
ENSSSCG00000003737	6	2.08495	0.0390323	NOL4
ENSSSCG00000003737	6	2.96545	0.0479605	NOL4
ENSSSCG00000003737	6	2.03168	0.0427236	NOL4
ENSSSCG00000003737	6	2.03214	0.0442273	NOL4
ENSSSCG00000003737	6	2.32325	0.032979	NOL4
ENSSSCG00000003738	6	3.22956	0.0243573	MAPRE2
ENSSSCG00000003738	6	3.20636	0.00413193	MAPRE2
ENSSSCG00000003738	6	2.9189	0.00351264	MAPRE2
ENSSSCG00000003738	6	2.91319	0.00911233	MAPRE2
ENSSSCG00000003738	6	2.93758	0.00621312	MAPRE2
ENSSSCG00000003740	6	2.67616	0.0251361	ZSCAN30
ENSSSCG00000003743	6	2.33797	0.0227755	GALNT1
ENSSSCG00000003743	6	2.74831	0.0196416	GALNT1
ENSSSCG00000003743	6	2.30331	0.0296782	GALNT1
ENSSSCG00000003743	6	2.41873	0.0269673	GALNT1
ENSSSCG00000003743	6	2.2443	0.049433	GALNT1
ENSSSCG00000003743	6	2.14594	0.0361365	GALNT1
ENSSSCG00000003743	6	2.08986	0.0393562	GALNT1
ENSSSCG00000003743	6	2.30063	0.0470534	GALNT1
ENSSSCG00000003743	6	2.12167	0.0369991	GALNT1
ENSSSCG00000003747	6	2.61504	0.00892163	KIAA1328
ENSSSCG00000003747	6	2.4159	0.0156966	KIAA1328
ENSSSCG00000003747	6	2.40418	0.016209	KIAA1328
ENSSSCG00000003747	6	2.38677	0.0169971	KIAA1328
ENSSSCG00000003747	6	2.22709	0.0259414	KIAA1328
ENSSSCG00000003747	6	2.90508	0.00516295	KIAA1328
ENSSSCG00000003747	6	2.97576	0.00419064	KIAA1328
ENSSSCG00000003747	6	2.49749	0.0126641	KIAA1328
ENSSSCG00000003747	6	2.41709	0.0156453	KIAA1328
ENSSSCG00000003747	6	2.11105	0.034768	KIAA1328
ENSSSCG00000003748	6	2.98912	0.0199105	CELF4
ENSSSCG00000003748	6	2.80251	0.00729064	CELF4
ENSSSCG00000003748	6	2.49812	0.0180885	CELF4
ENSSSCG00000003748	6	2.16596	0.0350352	CELF4
ENSSSCG00000003803	6	2.33134	0.041964	C1orf141
ENSSSCG00000003831	6	2.04368	0.0409847	OMA1
ENSSSCG00000003831	6	2.25432	0.0241763	OMA1
ENSSSCG00000003831	6	2.14314	0.0321016	OMA1
ENSSSCG00000003831	6	2.19271	0.0283284	OMA1
ENSSSCG00000003885	6	-2.14796	0.0132448	NA
ENSSSCG00000003885	6	-2.14585	0.00955922	NA
ENSSSCG00000003885	6	-2.29605	0.0180398	NA
ENSSSCG00000003888	6	-2.28557	0.00397054	STIL
ENSSSCG00000003888	6	-2.42262	0.0117978	STIL
ENSSSCG00000003888	6	-2.22025	0.012359	STIL
ENSSSCG00000003888	6	-2.12425	0.0227425	STIL
ENSSSCG00000003888	6	-2.12423	0.0336508	STIL
ENSSSCG00000003888	6	-2.2714	0.0183291	STIL
ENSSSCG00000003888	6	-2.32562	0.00643917	STIL
ENSSSCG00000003965	6	3.08327	0.021904	NA
ENSSSCG00000003965	6	2.6557	0.0178922	NA
ENSSSCG00000003965	6	4.7811	0.0134995	NA
ENSSSCG00000003965	6	4.27474	2.3e-05	NA
ENSSSCG00000003965	6	5.27109	0.000343682	NA
ENSSSCG00000003965	6	3.60166	0.0132909	NA
ENSSSCG00000003965	6	3.96432	0.000673032	NA
ENSSSCG00000003965	6	3.35528	0.00142263	NA
ENSSSCG00000003967	6	3.01742	0.0207234	ZMYND12
ENSSSCG00000003967	6	2.30546	0.0274509	ZMYND12
ENSSSCG00000003967	6	2.18414	0.0339364	ZMYND12
ENSSSCG00000003968	6	2.2065	0.0275963	RIMKLA
ENSSSCG00000003968	6	3.42271	0.00738318	RIMKLA
ENSSSCG00000003970	6	2.27357	0.0229921	GUCA2B
ENSSSCG00000003971	6	3.52967	0.00173801	SCMH1
ENSSSCG00000003971	6	3.63973	0.00112141	SCMH1
ENSSSCG00000003971	6	3.23935	0.00158698	SCMH1
ENSSSCG00000003971	6	2.86743	0.00436614	SCMH1
ENSSSCG00000003971	6	2.36085	0.0202499	SCMH1
ENSSSCG00000003971	6	2.35624	0.0207744	SCMH1
ENSSSCG00000003971	6	2.44696	0.0153089	SCMH1
ENSSSCG00000003971	6	2.54624	0.0170125	SCMH1
ENSSSCG00000003971	6	2.68704	0.0117495	SCMH1
ENSSSCG00000003971	6	3.00188	0.00762018	SCMH1
ENSSSCG00000003971	6	2.74572	0.0074137	SCMH1
ENSSSCG00000003971	6	2.3662	0.0179718	SCMH1
ENSSSCG00000003975	6	2.86041	0.00807626	KCNQ4
ENSSSCG00000003975	6	2.52601	0.0142971	KCNQ4
ENSSSCG00000003975	6	2.79589	0.00628966	KCNQ4
ENSSSCG00000003975	6	2.63845	0.0213359	KCNQ4
ENSSSCG00000003975	6	2.53625	0.0313494	KCNQ4
ENSSSCG00000003975	6	2.73895	0.020737	KCNQ4
ENSSSCG00000003975	6	2.34299	0.0191299	KCNQ4
ENSSSCG00000003976	6	2.25753	0.0316807	NFYC
ENSSSCG00000003976	6	2.21796	0.0413266	NFYC
ENSSSCG00000003976	6	2.14623	0.0318547	NFYC
ENSSSCG00000003976	6	2.1447	0.0332443	NFYC
ENSSSCG00000003976	6	2.07995	0.0375302	NFYC
ENSSSCG00000003979	6	2.41786	0.015612	ZNF684
ENSSSCG00000003979	6	2.71647	0.0187089	ZNF684
ENSSSCG00000003979	6	2.68555	0.0152404	ZNF684
ENSSSCG00000003981	6	2.47857	0.013191	ZFP69B
ENSSSCG00000003981	6	2.85561	0.0134275	ZFP69B
ENSSSCG00000003981	6	3.26927	0.00394363	ZFP69B
ENSSSCG00000003981	6	3.06834	0.00215254	ZFP69B
ENSSSCG00000003981	6	3.15078	0.00578042	ZFP69B
ENSSSCG00000003983	6	2.68341	0.00728752	SMAP2
ENSSSCG00000003983	6	3.12133	0.00425631	SMAP2
ENSSSCG00000003983	6	2.90663	0.0108257	SMAP2
ENSSSCG00000003983	6	2.50359	0.012294	SMAP2
ENSSSCG00000003983	6	2.62302	0.00871545	SMAP2
ENSSSCG00000004001	6	2.23042	0.0257196	A1BG
ENSSSCG00000004013	1	2.75193	0.0211246	SMOC2
ENSSSCG00000004022	1	2.98401	0.00578638	RPS6KA2
ENSSSCG00000004022	1	2.90844	0.00506653	RPS6KA2
ENSSSCG00000004022	1	2.24852	0.024543	RPS6KA2
ENSSSCG00000004022	1	2.94822	0.00322743	RPS6KA2
ENSSSCG00000004022	1	2.51608	0.0186575	RPS6KA2
ENSSSCG00000004022	1	2.72705	0.0211921	RPS6KA2
ENSSSCG00000004022	1	3.5088	0.00544064	RPS6KA2
ENSSSCG00000004027	1	3.71976	0.012327	PDE10A
ENSSSCG00000004027	1	3.17287	0.00564497	PDE10A
ENSSSCG00000004027	1	3.79681	0.00202313	PDE10A
ENSSSCG00000004027	1	2.56191	0.0355168	PDE10A
ENSSSCG00000004027	1	2.71799	0.031917	PDE10A
ENSSSCG00000004032	1	2.62549	0.0121466	PRKN
ENSSSCG00000004032	1	3.39193	0.0203735	PRKN
ENSSSCG00000004032	1	3.23345	0.0303103	PRKN
ENSSSCG00000004032	1	2.09023	0.0431648	PRKN
ENSSSCG00000004032	1	2.24922	0.0244988	PRKN
ENSSSCG00000004032	1	2.6232	0.0157911	PRKN
ENSSSCG00000004032	1	2.59682	0.0159959	PRKN
ENSSSCG00000004032	1	2.56453	0.0238569	PRKN
ENSSSCG00000004074	1	2.32049	0.0293582	OPRM1
ENSSSCG00000004074	1	3.12346	0.0312523	OPRM1
ENSSSCG00000004092	1	3.35699	0.0195242	MTHFD1L
ENSSSCG00000004092	1	3.02938	0.0024506	MTHFD1L
ENSSSCG00000004094	1	2.47907	0.0169033	PPP1R14C
ENSSSCG00000004094	1	2.3558	0.0277199	PPP1R14C
ENSSSCG00000004094	1	2.4705	0.0134926	PPP1R14C
ENSSSCG00000004114	1	2.26513	0.0244577	RAB32
ENSSSCG00000004114	1	2.01249	0.0487618	RAB32
ENSSSCG00000004121	1	2.21138	0.0323758	FBXO30
ENSSSCG00000004121	1	2.22216	0.0408861	FBXO30
ENSSSCG00000004123	1	2.14542	0.0332331	UTRN
ENSSSCG00000004123	1	2.14783	0.0317274	UTRN
ENSSSCG00000004123	1	2.33214	0.0209366	UTRN
ENSSSCG00000004123	1	2.1678	0.0453019	UTRN
ENSSSCG00000004123	1	2.53076	0.0113816	UTRN
ENSSSCG00000004127	1	2.10159	0.0355896	PLAGL1
ENSSSCG00000004132	1	2.17427	0.0296846	PHACTR2
ENSSSCG00000004132	1	2.13644	0.0385852	PHACTR2
ENSSSCG00000004132	1	2.15709	0.0433693	PHACTR2
ENSSSCG00000004132	1	2.35921	0.0363936	PHACTR2
ENSSSCG00000004132	1	2.3127	0.0418285	PHACTR2
ENSSSCG00000004132	1	2.62103	0.044271	PHACTR2
ENSSSCG00000004132	1	2.61283	0.00897972	PHACTR2
ENSSSCG00000004132	1	2.45392	0.0141306	PHACTR2
ENSSSCG00000004132	1	2.58244	0.0414785	PHACTR2
ENSSSCG00000004132	1	2.12831	0.0333111	PHACTR2
ENSSSCG00000004136	1	2.08999	0.0488339	AIG1
ENSSSCG00000004138	1	2.21001	0.0323697	HIVEP2
ENSSSCG00000004138	1	2.34123	0.0367273	HIVEP2
ENSSSCG00000004138	1	2.86609	0.0197605	HIVEP2
ENSSSCG00000004138	1	2.07879	0.0400826	HIVEP2
ENSSSCG00000004138	1	2.21394	0.0479535	HIVEP2
ENSSSCG00000004148	1	2.22729	0.0447631	CCDC28A
ENSSSCG00000004157	1	2.6235	0.00870309	IL20RA
ENSSSCG00000004157	1	2.96421	0.0113008	IL20RA
ENSSSCG00000004157	1	2.72745	0.00638259	IL20RA
ENSSSCG00000004165	1	-2.09742	0.0251904	PDE7B
ENSSSCG00000004165	1	-2.07318	0.0213612	PDE7B
ENSSSCG00000004254	1	-2.03781	0.0415685	DCBLD1
ENSSSCG00000004280	1	-2.06157	0.0348242	RIMS1
ENSSSCG00000004358	1	-2.01759	0.0330677	ASCC3
ENSSSCG00000004469	1	2.03186	0.0472736	LCA5
ENSSSCG00000004469	1	2.30879	0.0483714	LCA5
ENSSSCG00000004472	1	2.03484	0.0418667	IRAK1BP1
ENSSSCG00000004473	1	2.35076	0.0268522	PHIP
ENSSSCG00000004473	1	2.05439	0.0399384	PHIP
ENSSSCG00000004473	1	2.72773	0.041487	PHIP
ENSSSCG00000004473	1	3.03366	0.00364227	PHIP
ENSSSCG00000004473	1	2.28488	0.0230664	PHIP
ENSSSCG00000004473	1	2.19355	0.0370586	PHIP
ENSSSCG00000004473	1	2.10769	0.0350581	PHIP
ENSSSCG00000004473	1	2.56099	0.0109969	PHIP
ENSSSCG00000004473	1	2.01533	0.0438696	PHIP
ENSSSCG00000004516	1	2.16071	0.0307177	MBD1
ENSSSCG00000004541	1	2.13257	0.0412558	FECH
ENSSSCG00000004542	1	2.46534	0.0146057	NARS
ENSSSCG00000004542	1	2.1352	0.032745	NARS
ENSSSCG00000004811	1	-2.04512	0.0408428	PGPEP1L
ENSSSCG00000004811	1	-2.49286	0.00319576	PGPEP1L
ENSSSCG00000004903	1	-2.28811	0.0221313	CDH20
ENSSSCG00000004907	1	-2.00753	0.0322392	CCBE1
ENSSSCG00000004907	1	-2.10281	0.0335212	CCBE1
ENSSSCG00000004909	1	-2.00241	0.0452407	CPLX4
ENSSSCG00000004911	1	-2.55674	0.00783447	NA
ENSSSCG00000004911	1	-2.2366	0.0216158	NA
ENSSSCG00000004911	1	-2.2293	0.0146506	NA
ENSSSCG00000004911	1	-2.21349	0.00031623	NA
ENSSSCG00000004917	1	-3.57157	0.000354842	MALT1
ENSSSCG00000004917	1	-2.96169	0.00165859	MALT1
ENSSSCG00000004917	1	-2.51626	0.00243079	MALT1
ENSSSCG00000004917	1	-2.29644	0.0149805	MALT1
ENSSSCG00000004917	1	-2.71007	0.0067269	MALT1
ENSSSCG00000004917	1	-2.47073	0.00870813	MALT1
ENSSSCG00000004917	1	-2.43098	0.0128722	MALT1
ENSSSCG00000004917	1	-2.36647	0.0179588	MALT1
ENSSSCG00000004918	1	-2.23896	0.0215922	ALPK2
ENSSSCG00000004918	1	-2.41144	0.0158898	ALPK2
ENSSSCG00000004918	1	-2.85158	0.00370458	ALPK2
ENSSSCG00000004918	1	-3.18228	0.00106469	ALPK2
ENSSSCG00000004918	1	-3.46955	0.000521334	ALPK2
ENSSSCG00000004918	1	-2.83107	0.0046392	ALPK2
ENSSSCG00000004918	1	-3.2315	0.00123142	ALPK2
ENSSSCG00000004918	1	-2.9302	0.00338742	ALPK2
ENSSSCG00000004918	1	-3.18739	0.00143561	ALPK2
ENSSSCG00000004918	1	-2.89843	0.0037504	ALPK2
ENSSSCG00000004918	1	-2.82634	0.00463495	ALPK2
ENSSSCG00000004918	1	-2.88621	0.0028267	ALPK2
ENSSSCG00000004918	1	-2.79866	0.00387116	ALPK2
ENSSSCG00000004918	1	-2.76118	0.00517085	ALPK2
ENSSSCG00000004918	1	-2.92073	0.00340496	ALPK2
ENSSSCG00000004918	1	-3.20517	0.00134982	ALPK2
ENSSSCG00000004919	1	-2.54514	0.0109234	NEDD4L
ENSSSCG00000004919	1	-2.62283	0.00872026	NEDD4L
ENSSSCG00000004919	1	-2.53406	0.0112748	NEDD4L
ENSSSCG00000004919	1	-2.54729	0.0102874	NEDD4L
ENSSSCG00000004919	1	-2.29502	0.021732	NEDD4L
ENSSSCG00000004919	1	-2.28904	0.0220768	NEDD4L
ENSSSCG00000004919	1	-2.25882	0.0238945	NEDD4L
ENSSSCG00000004919	1	-2.51013	0.0120688	NEDD4L
ENSSSCG00000004919	1	-3.27634	0.00105162	NEDD4L
ENSSSCG00000004919	1	-2.94807	0.00319768	NEDD4L
ENSSSCG00000004919	1	-2.24629	0.0246856	NEDD4L
ENSSSCG00000004919	1	-2.56895	0.0102008	NEDD4L
ENSSSCG00000004919	1	-3.13484	0.00171947	NEDD4L
ENSSSCG00000004919	1	-2.50204	0.0123481	NEDD4L
ENSSSCG00000004946	1	-2.21073	0.0270547	ZWILCH
ENSSSCG00000005178	1	2.14791	0.0317206	CNTLN
ENSSSCG00000005178	1	2.92718	0.0034205	CNTLN
ENSSSCG00000005194	1	-2.39912	0.0164346	PTPRD
ENSSSCG00000005194	1	-2.68066	0.00370582	PTPRD
ENSSSCG00000005194	1	-2.61954	0.00880472	PTPRD
ENSSSCG00000005194	1	-2.95844	0.00309204	PTPRD
ENSSSCG00000005194	1	-3.29396	0.000987882	PTPRD
ENSSSCG00000005194	1	-2.93437	0.000867915	PTPRD
ENSSSCG00000005194	1	-2.10373	0.0354022	PTPRD
ENSSSCG00000005194	1	-2.80359	0.00195733	PTPRD
ENSSSCG00000005194	1	-2.79757	0.00514882	PTPRD
ENSSSCG00000005194	1	-2.17475	0.00496987	PTPRD
ENSSSCG00000005194	1	-2.33141	0.00629002	PTPRD
ENSSSCG00000005296	1	-2.06566	0.0388607	PHF24
ENSSSCG00000005305	1	-2.49289	0.0126708	UNC13B
ENSSSCG00000005308	1	-2.28316	0.0224212	RUSC2
ENSSSCG00000005311	1	-2.49676	0.0125335	NA
ENSSSCG00000005338	1	-2.25758	0.0239718	RECK
ENSSSCG00000005344	1	-2.31294	0.0097798	MELK
ENSSSCG00000005346	1	-2.02879	0.04248	ZCCHC7
ENSSSCG00000005346	1	-2.14463	0.0319828	ZCCHC7
ENSSSCG00000005346	1	-2.03957	0.0364884	ZCCHC7
ENSSSCG00000005346	1	-2.04787	0.0405724	ZCCHC7
ENSSSCG00000005349	1	-2.90778	0.00124773	GRHPR
ENSSSCG00000005436	1	2.6522	0.0367011	NA
ENSSSCG00000005455	1	3.12394	0.0338804	SVEP1
ENSSSCG00000005455	1	3.00544	0.0035753	SVEP1
ENSSSCG00000005457	1	2.0901	0.036609	NA
ENSSSCG00000005465	1	3.15652	0.0106411	SUSD1
ENSSSCG00000005465	1	3.40651	0.0162799	SUSD1
ENSSSCG00000005465	1	2.24151	0.04461	SUSD1
ENSSSCG00000005467	1	2.80981	0.0374869	HSDL2
ENSSSCG00000005471	1	2.1115	0.0358528	SNX30
ENSSSCG00000005484	1	2.40527	0.0364791	ZNF618
ENSSSCG00000005498	1	2.39671	0.0178727	PAPPA
ENSSSCG00000005502	1	2.83305	0.0226189	ASTN2
ENSSSCG00000005502	1	2.11181	0.0347029	ASTN2
ENSSSCG00000005514	1	3.17091	0.0293839	RAB14
ENSSSCG00000005524	1	2.37834	0.0238549	DAB2IP
ENSSSCG00000005558	1	4.15921	0.0430843	NA
ENSSSCG00000005578	1	5.48161	9.76e-05	NA
ENSSSCG00000005607	1	-2.02381	0.00489057	RALGPS1
ENSSSCG00000005607	1	-3.1587	0.00158476	RALGPS1
ENSSSCG00000005607	1	-2.33176	0.00730758	RALGPS1
ENSSSCG00000005609	1	-2.29987	0.0183074	GARNL3
ENSSSCG00000005609	1	-3.17829	0.00148145	GARNL3
ENSSSCG00000005610	1	-2.34585	0.00144874	SLC2A8
ENSSSCG00000005614	1	-2.27269	0.0230451	FAM129B
ENSSSCG00000005614	1	-2.16167	0.0306433	FAM129B
ENSSSCG00000005627	1	-2.17281	0.00158169	AK1
ENSSSCG00000005648	1	2.81192	0.0395438	SLC27A4
ENSSSCG00000005652	1	2.16167	0.0306434	GLE1
ENSSSCG00000005659	1	4.44802	0.0299048	ZER1
ENSSSCG00000005659	1	3.7395	0.00048675	ZER1
ENSSSCG00000005659	1	2.9859	0.00333901	ZER1
ENSSSCG00000005659	1	2.2907	0.0393124	ZER1
ENSSSCG00000005660	1	2.9983	0.0240042	TBC1D13
ENSSSCG00000005663	1	2.80938	0.0316882	KYAT1
ENSSSCG00000005667	1	2.32188	0.0291481	NUP188
ENSSSCG00000005669	1	3.33581	0.00224999	MIGA2
ENSSSCG00000005669	1	3.87563	0.00190289	MIGA2
ENSSSCG00000005680	1	2.24862	0.0480328	PRRX2
ENSSSCG00000005680	1	2.26572	0.0439984	PRRX2
ENSSSCG00000005740	1	2.69062	0.0257603	SARDH
ENSSSCG00000005740	1	3.55427	0.030272	SARDH
ENSSSCG00000005740	1	2.71424	0.0102709	SARDH
ENSSSCG00000005743	1	2.83583	0.0393838	VAV2
ENSSSCG00000005790	1	3.45835	0.0005435	NA
ENSSSCG00000005938	4	3.1049	0.0189727	NA
ENSSSCG00000005938	4	3.47822	0.00915928	NA
ENSSSCG00000005938	4	3.49684	0.0312202	NA
ENSSSCG00000005938	4	3.15606	0.00538701	NA
ENSSSCG00000005938	4	2.44466	0.0384328	NA
ENSSSCG00000005938	4	2.83528	0.0361519	NA
ENSSSCG00000005938	4	2.1622	0.0306029	NA
ENSSSCG00000005939	4	2.57302	0.0392666	FAM135B
ENSSSCG00000005939	4	2.75725	0.0201244	FAM135B
ENSSSCG00000005939	4	3.53867	0.0218092	FAM135B
ENSSSCG00000005939	4	3.11085	0.0457406	FAM135B
ENSSSCG00000005939	4	3.03289	0.00966703	FAM135B
ENSSSCG00000005939	4	3.48178	0.00357507	FAM135B
ENSSSCG00000005953	4	2.16992	0.0345477	KCNQ3
ENSSSCG00000006023	4	-2.21249	0.0101356	SYBU
ENSSSCG00000006023	4	-2.14377	0.0187037	SYBU
ENSSSCG00000006059	4	-2.269	0.0126778	NCALD
ENSSSCG00000006059	4	-2.00123	0.0269519	NCALD
ENSSSCG00000006060	4	-2.09765	0.0359356	GRHL2
ENSSSCG00000006106	4	2.01186	0.0442345	CDH17
ENSSSCG00000006106	4	2.24645	0.0246751	CDH17
ENSSSCG00000006199	4	-2.52706	0.0115022	PREX2
ENSSSCG00000006218	4	-2.15558	0.0311165	PDE7A
ENSSSCG00000006235	4	-2.19411	0.0242495	TOX
ENSSSCG00000006235	4	-2.26412	0.0235668	TOX
ENSSSCG00000006267	4	2.43735	0.0147955	PCMTD1
ENSSSCG00000006337	4	2.67191	0.0277948	HSD17B7
ENSSSCG00000006337	4	2.54493	0.0243689	HSD17B7
ENSSSCG00000006720	4	2.43499	0.0148923	HAO2
ENSSSCG00000006726	4	2.66097	0.0355714	SPAG17
ENSSSCG00000006731	4	-2.08321	0.0362093	VTCN1
ENSSSCG00000006840	4	3.63408	0.0217078	WDR47
ENSSSCG00000006840	4	2.67661	0.00934514	WDR47
ENSSSCG00000006841	4	2.1234	0.0391248	CLCC1
ENSSSCG00000006848	4	3.65243	0.00269143	SLC25A24
ENSSSCG00000006864	4	2.29007	0.0244914	CDC14A
ENSSSCG00000006864	4	3.07031	0.0497612	CDC14A
ENSSSCG00000006877	4	3.02691	0.00593554	SNX7
ENSSSCG00000006888	4	2.2208	0.0378371	SLC44A3
ENSSSCG00000006888	4	2.39285	0.031846	SLC44A3
ENSSSCG00000006888	4	2.13758	0.0381131	SLC44A3
ENSSSCG00000006890	4	2.14998	0.0328795	ABCA4
ENSSSCG00000006890	4	2.64043	0.0384469	ABCA4
ENSSSCG00000006890	4	2.97553	0.00458188	ABCA4
ENSSSCG00000006890	4	2.5339	0.0179293	ABCA4
ENSSSCG00000006890	4	2.63283	0.0280916	ABCA4
ENSSSCG00000006890	4	3.40309	0.00846636	ABCA4
ENSSSCG00000006890	4	2.95756	0.00718998	ABCA4
ENSSSCG00000006890	4	2.94267	0.00893554	ABCA4
ENSSSCG00000006890	4	2.53751	0.0420123	ABCA4
ENSSSCG00000006892	4	3.13668	0.0195896	DNTTIP2
ENSSSCG00000006893	4	3.46147	0.00973033	BCAR3
ENSSSCG00000006893	4	3.21514	0.017622	BCAR3
ENSSSCG00000006893	4	2.17438	0.040241	BCAR3
ENSSSCG00000006911	4	2.72039	0.0137993	TGFBR3
ENSSSCG00000006911	4	3.18217	0.0485766	TGFBR3
ENSSSCG00000006911	4	2.42493	0.0394463	TGFBR3
ENSSSCG00000006911	4	2.4247	0.0153212	TGFBR3
ENSSSCG00000006969	17	2.29871	0.0218884	TRMT9B
ENSSSCG00000006970	17	2.21053	0.0405734	DLC1
ENSSSCG00000006970	17	2.13875	0.0492287	DLC1
ENSSSCG00000006970	17	2.58409	0.046757	DLC1
ENSSSCG00000006970	17	2.43244	0.0391411	DLC1
ENSSSCG00000006970	17	2.79613	0.00831781	DLC1
ENSSSCG00000007001	17	2.19894	0.0278824	NA
ENSSSCG00000007058	17	2.13632	0.0326534	PLCB4
ENSSSCG00000007061	17	2.02016	0.0433669	PAK5
ENSSSCG00000007061	17	2.91162	0.033565	PAK5
ENSSSCG00000007061	17	2.3889	0.0431021	PAK5
ENSSSCG00000007061	17	2.32521	0.0245246	PAK5
ENSSSCG00000007080	17	2.49091	0.0127415	NA
ENSSSCG00000007083	17	-2.21217	0.0269548	PCSK2
ENSSSCG00000007083	17	-2.62906	0.0085621	PCSK2
ENSSSCG00000007085	17	-2.02452	0.0429168	NA
ENSSSCG00000007087	17	-2.30182	0.021345	BANF2
ENSSSCG00000007094	17	-2.47926	0.0131656	DZANK1
ENSSSCG00000007094	17	-2.10533	0.0352628	DZANK1
ENSSSCG00000007094	17	-2.55591	0.00357907	DZANK1
ENSSSCG00000007094	17	-2.37171	0.0161799	DZANK1
ENSSSCG00000007094	17	-2.19351	0.0282709	DZANK1
ENSSSCG00000007095	17	-2.77765	0.00332162	POLR3F
ENSSSCG00000007097	17	-2.14156	0.0322289	SEC23B
ENSSSCG00000007121	17	2.5665	0.0199286	CSTL1
ENSSSCG00000007125	17	3.24017	0.0131771	NA
ENSSSCG00000007130	17	2.59847	0.0215632	SYNDIG1
ENSSSCG00000007203	17	-2.19966	0.0278312	NA
ENSSSCG00000007212	17	-2.04236	0.0411159	C20orf96
ENSSSCG00000007462	17	2.46776	0.0438631	KCNB1
ENSSSCG00000007462	17	2.5354	0.0263843	KCNB1
ENSSSCG00000007462	17	2.10565	0.0352347	KCNB1
ENSSSCG00000007485	17	3.47138	0.0336836	BCAS1
ENSSSCG00000007485	17	2.71099	0.0410424	BCAS1
ENSSSCG00000007485	17	3.15614	0.00159874	BCAS1
ENSSSCG00000007485	17	3.75228	0.000388707	BCAS1
ENSSSCG00000007485	17	2.64556	0.00982489	BCAS1
ENSSSCG00000007485	17	4.20916	0.0303512	BCAS1
ENSSSCG00000007485	17	2.68696	0.0174485	BCAS1
ENSSSCG00000007486	17	2.7187	0.00655381	CYP24A1
ENSSSCG00000007486	17	2.57355	0.0233961	CYP24A1
ENSSSCG00000007487	17	2.47516	0.0133178	PFDN4
ENSSSCG00000007490	17	-2.04385	0.00924302	CBLN4
ENSSSCG00000007510	17	2.93234	0.0246308	C20orf85
ENSSSCG00000007606	3	4.38003	0.000164324	TRRAP
ENSSSCG00000007606	3	3.87941	0.000676079	TRRAP
ENSSSCG00000007730	3	2.24067	0.0466696	CALN1
ENSSSCG00000007737	3	2.28298	0.0256645	TPST1
ENSSSCG00000007743	3	3.29395	0.0325945	NA
ENSSSCG00000007826	3	2.77146	0.0230253	NA
ENSSSCG00000007826	3	2.88957	0.0391677	NA
ENSSSCG00000007826	3	2.88479	0.0100483	NA
ENSSSCG00000007914	3	2.68865	0.0344207	METTL22
ENSSSCG00000008134	3	-2.17273	0.029801	EDAR
ENSSSCG00000008134	3	-2.12065	0.0220368	EDAR
ENSSSCG00000008137	3	-2.46631	0.0136514	NA
ENSSSCG00000008143	3	-2.8115	0.00493108	UXS1
ENSSSCG00000008143	3	-3.85522	0.000115624	UXS1
ENSSSCG00000008144	3	-2.75583	0.00249533	NCK2
ENSSSCG00000008144	3	-2.20904	0.00162225	NCK2
ENSSSCG00000008144	3	-2.02414	0.0429558	NCK2
ENSSSCG00000008144	3	-2.53475	0.0112526	NCK2
ENSSSCG00000008144	3	-3.02644	0.00247455	NCK2
ENSSSCG00000008144	3	-3.38926	0.000700828	NCK2
ENSSSCG00000008144	3	-2.91278	0.00358232	NCK2
ENSSSCG00000008144	3	-3.23669	0.000685829	NCK2
ENSSSCG00000008144	3	-2.23052	0.000359172	NCK2
ENSSSCG00000008144	3	-2.3941	0.0121608	NCK2
ENSSSCG00000008144	3	-2.56409	0.00879624	NCK2
ENSSSCG00000008144	3	-2.66496	0.0019805	NCK2
ENSSSCG00000008144	3	-2.63818	0.00548982	NCK2
ENSSSCG00000008147	3	-2.69612	0.00349067	FHL2
ENSSSCG00000008147	3	-3.05113	0.00227978	FHL2
ENSSSCG00000008179	3	-2.04591	0.0309898	REV1
ENSSSCG00000008396	3	2.46408	0.0137365	CCDC85A
ENSSSCG00000008396	3	2.3132	0.0408667	CCDC85A
ENSSSCG00000008415	3	2.4889	0.0128138	NA
ENSSSCG00000008415	3	2.47042	0.0134953	NA
ENSSSCG00000008415	3	2.48193	0.0140304	NA
ENSSSCG00000008415	3	3.87166	0.000108096	NA
ENSSSCG00000008415	3	2.56202	0.0113339	NA
ENSSSCG00000008415	3	2.33585	0.021569	NA
ENSSSCG00000008415	3	2.43235	0.0232828	NA
ENSSSCG00000008415	3	2.21601	0.0266905	NA
ENSSSCG00000008423	3	2.15557	0.0463087	PPP1R21
ENSSSCG00000008427	3	2.27489	0.0484475	KCNK12
ENSSSCG00000008432	3	2.89964	0.0345174	STPG4
ENSSSCG00000008432	3	2.5428	0.014066	STPG4
ENSSSCG00000008432	3	2.32147	0.0202617	STPG4
ENSSSCG00000008433	3	2.36206	0.0419417	CALM2
ENSSSCG00000008434	3	2.03965	0.0435092	TTC7A
ENSSSCG00000008501	3	2.46147	0.03504	VIT
ENSSSCG00000008501	3	2.70928	0.0446407	VIT
ENSSSCG00000008509	3	3.32561	0.0356753	RASGRP3
ENSSSCG00000008509	3	2.34447	0.0234766	RASGRP3
ENSSSCG00000008509	3	2.12629	0.0370327	RASGRP3
ENSSSCG00000008509	3	2.38233	0.0412418	RASGRP3
ENSSSCG00000008509	3	3.45694	0.0298239	RASGRP3
ENSSSCG00000008510	3	2.40713	0.0287042	LTBP1
ENSSSCG00000008510	3	3.46022	0.0264696	LTBP1
ENSSSCG00000008510	3	2.84362	0.0198258	LTBP1
ENSSSCG00000008510	3	3.37387	0.00669548	LTBP1
ENSSSCG00000008510	3	2.14558	0.039574	LTBP1
ENSSSCG00000008510	3	2.13387	0.0489924	LTBP1
ENSSSCG00000008510	3	2.19525	0.0426509	LTBP1
ENSSSCG00000008510	3	2.30623	0.0259245	LTBP1
ENSSSCG00000008510	3	3.6317	0.0215106	LTBP1
ENSSSCG00000008510	3	2.31447	0.0276918	LTBP1
ENSSSCG00000008510	3	2.40751	0.0287329	LTBP1
ENSSSCG00000008510	3	2.33636	0.0233459	LTBP1
ENSSSCG00000008510	3	2.75027	0.0246072	LTBP1
ENSSSCG00000008510	3	2.92741	0.00341799	LTBP1
ENSSSCG00000008510	3	2.49857	0.0293625	LTBP1
ENSSSCG00000008510	3	2.67041	0.0207426	LTBP1
ENSSSCG00000008510	3	2.11318	0.0389517	LTBP1
ENSSSCG00000008510	3	2.52989	0.0454619	LTBP1
ENSSSCG00000008510	3	4.45944	0.000316759	LTBP1
ENSSSCG00000008510	3	4.35996	0.000420297	LTBP1
ENSSSCG00000008510	3	5.20835	0.00033138	LTBP1
ENSSSCG00000008510	3	4.6796	0.000204758	LTBP1
ENSSSCG00000008510	3	2.59786	0.00938069	LTBP1
ENSSSCG00000008510	3	2.2989	0.0382754	LTBP1
ENSSSCG00000008512	3	3.29979	0.0412615	TTC27
ENSSSCG00000008512	3	2.51152	0.0120211	TTC27
ENSSSCG00000008575	3	2.26526	0.0234967	ASXL2
ENSSSCG00000008575	3	2.2908	0.0219747	ASXL2
ENSSSCG00000008575	3	2.08411	0.0371506	ASXL2
ENSSSCG00000008575	3	2.11149	0.0347301	ASXL2
ENSSSCG00000008575	3	2.1347	0.0327853	ASXL2
ENSSSCG00000008576	3	4.078	0.00103197	NA
ENSSSCG00000008576	3	4.54013	0.000498373	NA
ENSSSCG00000008576	3	3.5808	0.000796174	NA
ENSSSCG00000008576	3	3.7142	0.000203847	NA
ENSSSCG00000008576	3	3.81003	0.00283653	NA
ENSSSCG00000008576	3	3.6027	0.000314926	NA
ENSSSCG00000008576	3	3.07315	0.00211812	NA
ENSSSCG00000008576	3	4.63655	0.00103079	NA
ENSSSCG00000008576	3	4.55948	0.000225702	NA
ENSSSCG00000008576	3	4.28511	1.83e-05	NA
ENSSSCG00000008581	3	2.02889	0.0424699	NCOA1
ENSSSCG00000008635	3	2.16627	0.0429489	NOL10
ENSSSCG00000008635	3	2.1457	0.0318967	NOL10
ENSSSCG00000008731	8	2.75321	0.0259068	OTOP1
ENSSSCG00000008747	8	-2.06822	0.00346869	NCAPG
ENSSSCG00000008747	8	-2.42424	0.0116464	NCAPG
ENSSSCG00000008747	8	-2.26094	0.0112305	NCAPG
ENSSSCG00000008748	8	-2.15165	0.0314249	LCORL
ENSSSCG00000008748	8	-2.23681	0.0239629	LCORL
ENSSSCG00000008771	8	2.69893	0.00695622	C4orf19
ENSSSCG00000008771	8	2.3131	0.036772	C4orf19
ENSSSCG00000008848	14	2.41916	0.0224191	NA
ENSSSCG00000008848	14	2.11287	0.0403232	NA
ENSSSCG00000008919	8	2.16242	0.0443075	EPHA5
ENSSSCG00000008919	8	2.49843	0.0299697	EPHA5
ENSSSCG00000008919	8	2.75144	0.0345531	EPHA5
ENSSSCG00000008919	8	2.74154	0.0224655	EPHA5
ENSSSCG00000008919	8	2.45699	0.0217334	EPHA5
ENSSSCG00000008919	8	2.46444	0.0197885	EPHA5
ENSSSCG00000008919	8	2.84555	0.0178558	EPHA5
ENSSSCG00000008919	8	2.44931	0.0191322	EPHA5
ENSSSCG00000008919	8	2.4128	0.0217288	EPHA5
ENSSSCG00000008919	8	2.29217	0.0264218	EPHA5
ENSSSCG00000008919	8	2.26559	0.046773	EPHA5
ENSSSCG00000008919	8	2.36181	0.0270715	EPHA5
ENSSSCG00000008919	8	2.18122	0.0293133	EPHA5
ENSSSCG00000008919	8	2.05862	0.0479403	EPHA5
ENSSSCG00000008921	8	2.36514	0.0187945	CENPC
ENSSSCG00000009134	8	2.86808	0.0120434	EGF
ENSSSCG00000009157	8	2.43222	0.0150068	TET2
ENSSSCG00000009160	8	2.82912	0.00466757	TACR3
ENSSSCG00000009160	8	2.54204	0.0110208	TACR3
ENSSSCG00000009160	8	2.24711	0.0383865	TACR3
ENSSSCG00000009160	8	2.35054	0.0198944	TACR3
ENSSSCG00000009160	8	2.39616	0.0165677	TACR3
ENSSSCG00000009166	8	3.5227	0.012592	MANBA
ENSSSCG00000009166	8	2.84019	0.0216839	MANBA
ENSSSCG00000009166	8	3.79869	0.00840386	MANBA
ENSSSCG00000009166	8	3.57014	0.0238513	MANBA
ENSSSCG00000009166	8	3.68058	0.00460945	MANBA
ENSSSCG00000009177	8	2.11429	0.0344908	DNAJB14
ENSSSCG00000009177	8	2.01661	0.043736	DNAJB14
ENSSSCG00000009229	8	2.30249	0.0332444	ARHGAP24
ENSSSCG00000009283	11	-2.89291	0.00381689	TNFRSF19
ENSSSCG00000009283	11	-2.44041	0.0115383	TNFRSF19
ENSSSCG00000009283	11	-2.3023	0.00940975	TNFRSF19
ENSSSCG00000009283	11	-2.03083	0.00721343	TNFRSF19
ENSSSCG00000009283	11	-2.23164	0.00175232	TNFRSF19
ENSSSCG00000009290	11	-2.55045	0.0107583	MIPEP
ENSSSCG00000009290	11	-2.09737	0.0359607	MIPEP
ENSSSCG00000009290	11	-2.81823	0.00438338	MIPEP
ENSSSCG00000009290	11	-2.21465	0.00327439	MIPEP
ENSSSCG00000009327	11	2.86253	0.0362308	NA
ENSSSCG00000009338	11	-2.28389	0.0216752	FRY
ENSSSCG00000009338	11	-2.57236	0.0101008	FRY
ENSSSCG00000009400	11	2.48775	0.0457868	RCBTB2
ENSSSCG00000009400	11	2.19843	0.0429234	RCBTB2
ENSSSCG00000009468	11	2.18708	0.0287364	KCTD12
ENSSSCG00000009468	11	2.40225	0.0162945	KCTD12
ENSSSCG00000009490	11	2.08798	0.0367997	DCT
ENSSSCG00000009490	11	2.78417	0.0290756	DCT
ENSSSCG00000009497	11	2.79451	0.0272253	NA
ENSSSCG00000009497	11	3.58084	0.0249656	NA
ENSSSCG00000009497	11	3.81728	0.0194497	NA
ENSSSCG00000009497	11	2.72067	0.0106427	NA
ENSSSCG00000009497	11	3.03577	0.00239921	NA
ENSSSCG00000009497	11	4.49947	0.041751	NA
ENSSSCG00000009497	11	4.3085	2.57e-05	NA
ENSSSCG00000009497	11	3.71959	0.000199546	NA
ENSSSCG00000009497	11	3.49776	0.00339291	NA
ENSSSCG00000009497	11	3.26022	0.00461045	NA
ENSSSCG00000009498	11	3.30734	0.000941851	NA
ENSSSCG00000009498	11	3.5698	0.000442235	NA
ENSSSCG00000009498	11	4.08534	0.000148397	NA
ENSSSCG00000009498	11	3.75987	0.00531176	NA
ENSSSCG00000009498	11	2.92266	0.0036164	NA
ENSSSCG00000009498	11	4.43305	0.011423	NA
ENSSSCG00000009498	11	3.42683	0.00150166	NA
ENSSSCG00000009500	11	2.76469	0.0056977	NA
ENSSSCG00000009500	11	3.41038	0.0260164	NA
ENSSSCG00000009500	11	2.25245	0.0351288	NA
ENSSSCG00000009500	11	3.30837	0.0493311	NA
ENSSSCG00000009505	11	2.45449	0.0156145	MBNL2
ENSSSCG00000009505	11	3.01629	0.0154738	MBNL2
ENSSSCG00000009505	11	2.29444	0.0220838	MBNL2
ENSSSCG00000009505	11	3.00091	0.0113538	MBNL2
ENSSSCG00000009509	11	-2.31244	0.0102174	IPO5
ENSSSCG00000009509	11	-2.53956	0.0106465	IPO5
ENSSSCG00000009543	11	2.08472	0.0398898	MYO16
ENSSSCG00000009543	11	2.17168	0.0435604	MYO16
ENSSSCG00000009543	11	2.99819	0.0106702	MYO16
ENSSSCG00000009543	11	3.02317	0.0114575	MYO16
ENSSSCG00000009543	11	2.23215	0.0373614	MYO16
ENSSSCG00000009543	11	2.53053	0.0453539	MYO16
ENSSSCG00000009543	11	2.09592	0.0463868	MYO16
ENSSSCG00000009543	11	2.74385	0.0475228	MYO16
ENSSSCG00000009543	11	2.49611	0.0390668	MYO16
ENSSSCG00000009543	11	2.75469	0.0437958	MYO16
ENSSSCG00000009543	11	2.43205	0.0227753	MYO16
ENSSSCG00000009553	11	2.10046	0.0498171	TUBGCP3
ENSSSCG00000009684	14	-2.06933	0.0385149	MSRA
ENSSSCG00000009699	14	2.02182	0.0432966	HPGD
ENSSSCG00000009738	14	-2.35094	0.0187258	GALNT9
ENSSSCG00000009738	14	-2.05409	0.0142918	GALNT9
ENSSSCG00000009739	14	-2.06788	0.00446728	NOC4L
ENSSSCG00000009744	14	-2.11785	0.0341878	SFSWAP
ENSSSCG00000009753	14	2.11004	0.0348545	TMEM132C
ENSSSCG00000009777	14	2.01219	0.0441999	KMT5A
ENSSSCG00000009789	14	2.84073	0.00744404	HCAR1
ENSSSCG00000009794	14	2.29421	0.0217787	MLXIP
ENSSSCG00000009794	14	2.37526	0.0175365	MLXIP
ENSSSCG00000009794	14	2.27261	0.0230496	MLXIP
ENSSSCG00000009794	14	2.51526	0.014784	MLXIP
ENSSSCG00000009794	14	2.30403	0.0253342	MLXIP
ENSSSCG00000009796	14	2.44263	0.0145807	LRRC43
ENSSSCG00000009801	14	3.04475	0.00851961	BCL7A
ENSSSCG00000009801	14	3.27959	0.00372764	BCL7A
ENSSSCG00000009801	14	2.66393	0.0121673	BCL7A
ENSSSCG00000009802	14	2.53939	0.0303839	WDR66
ENSSSCG00000009802	14	2.42247	0.0201674	WDR66
ENSSSCG00000009802	14	2.38276	0.0354632	WDR66
ENSSSCG00000009802	14	3.20324	0.0308031	WDR66
ENSSSCG00000009802	14	2.47992	0.0138131	WDR66
ENSSSCG00000009802	14	2.31879	0.0448392	WDR66
ENSSSCG00000009808	14	2.06314	0.0419622	TMEM120B
ENSSSCG00000009808	14	2.75377	0.0118393	TMEM120B
ENSSSCG00000009808	14	2.28657	0.0299556	TMEM120B
ENSSSCG00000009809	14	2.09149	0.0364838	MORN3
ENSSSCG00000009815	14	3.11225	0.00185669	CAMKK2
ENSSSCG00000009815	14	2.66315	0.0139788	CAMKK2
ENSSSCG00000009817	14	2.57249	0.0134216	P2RX7
ENSSSCG00000009817	14	3.88089	0.00315984	P2RX7
ENSSSCG00000009817	14	4.14637	0.00100257	P2RX7
ENSSSCG00000009817	14	3.3534	0.00853609	P2RX7
ENSSSCG00000009817	14	3.68378	0.00503531	P2RX7
ENSSSCG00000009818	14	4.0478	0.00328765	IFT81
ENSSSCG00000009818	14	3.87067	0.000622577	IFT81
ENSSSCG00000009818	14	3.67024	0.00045565	IFT81
ENSSSCG00000009818	14	3.55563	0.00174302	IFT81
ENSSSCG00000009818	14	2.52967	0.017341	IFT81
ENSSSCG00000009818	14	2.97285	0.0121839	IFT81
ENSSSCG00000009818	14	2.1977	0.0336086	IFT81
ENSSSCG00000009818	14	2.86902	0.011764	IFT81
ENSSSCG00000009818	14	3.03708	0.028326	IFT81
ENSSSCG00000009818	14	3.27721	0.00109343	IFT81
ENSSSCG00000009818	14	2.45103	0.0142447	IFT81
ENSSSCG00000009818	14	2.87652	0.0244381	IFT81
ENSSSCG00000009818	14	2.82763	0.0293829	IFT81
ENSSSCG00000009818	14	2.82531	0.0176013	IFT81
ENSSSCG00000009820	14	2.82765	0.0105147	GPN3
ENSSSCG00000009821	14	3.09646	0.00798627	ARPC3
ENSSSCG00000009821	14	3.0283	0.00518576	ARPC3
ENSSSCG00000009824	14	2.81254	0.0117357	RAD9B
ENSSSCG00000009824	14	2.486	0.0279569	RAD9B
ENSSSCG00000009825	14	2.45332	0.0141545	PPTC7
ENSSSCG00000009825	14	2.42998	0.0328071	PPTC7
ENSSSCG00000009825	14	4.35073	0.0111571	PPTC7
ENSSSCG00000009825	14	2.99321	0.00830271	PPTC7
ENSSSCG00000009826	14	2.37059	0.0396285	TCTN1
ENSSSCG00000009826	14	2.62665	0.0180452	TCTN1
ENSSSCG00000009826	14	3.35539	0.0081369	TCTN1
ENSSSCG00000009827	14	3.14676	0.0016807	HVCN1
ENSSSCG00000009827	14	2.81377	0.0053717	HVCN1
ENSSSCG00000009827	14	5.12948	0.0294901	HVCN1
ENSSSCG00000009828	14	3.62594	0.000287911	PPP1CC
ENSSSCG00000009828	14	3.02241	0.00946117	PPP1CC
ENSSSCG00000009828	14	2.55568	0.0105981	PPP1CC
ENSSSCG00000009828	14	2.8512	0.00981233	PPP1CC
ENSSSCG00000009829	14	2.70567	0.00681671	CCDC63
ENSSSCG00000009829	14	2.51715	0.0118309	CCDC63
ENSSSCG00000009829	14	3.09535	0.0165946	CCDC63
ENSSSCG00000009829	14	3.1586	0.00209868	CCDC63
ENSSSCG00000009831	14	2.27465	0.0229272	CUX2
ENSSSCG00000009831	14	3.40791	0.000654617	CUX2
ENSSSCG00000009831	14	2.65316	0.00797417	CUX2
ENSSSCG00000009839	14	2.24425	0.0248162	NA
ENSSSCG00000009839	14	2.64853	0.00883181	NA
ENSSSCG00000009839	14	2.48503	0.0129542	NA
ENSSSCG00000009839	14	2.20787	0.0405682	NA
ENSSSCG00000009839	14	2.72101	0.0121404	NA
ENSSSCG00000009840	14	2.15949	0.0308121	PRKAB1
ENSSSCG00000009842	14	2.5966	0.00941519	CCDC60
ENSSSCG00000009842	14	2.75192	0.00592467	CCDC60
ENSSSCG00000009842	14	3.04346	0.0032071	CCDC60
ENSSSCG00000009842	14	2.30553	0.0211367	CCDC60
ENSSSCG00000009842	14	2.38236	0.024519	CCDC60
ENSSSCG00000009842	14	2.8395	0.00451846	CCDC60
ENSSSCG00000009842	14	2.07111	0.0383487	CCDC60
ENSSSCG00000009842	14	2.72067	0.00651502	CCDC60
ENSSSCG00000009842	14	2.26265	0.0236573	CCDC60
ENSSSCG00000009842	14	4.33752	1.44e-05	CCDC60
ENSSSCG00000009842	14	3.79847	0.000145593	CCDC60
ENSSSCG00000009842	14	2.42986	0.0151046	CCDC60
ENSSSCG00000009844	14	2.06163	0.0416662	HSPB8
ENSSSCG00000009844	14	2.25777	0.0239597	HSPB8
ENSSSCG00000009845	14	3.08106	0.00206263	SRRM4
ENSSSCG00000009845	14	2.65032	0.0169168	SRRM4
ENSSSCG00000009845	14	2.58613	0.00970608	SRRM4
ENSSSCG00000009845	14	3.11252	0.00185498	SRRM4
ENSSSCG00000009845	14	2.37949	0.0173368	SRRM4
ENSSSCG00000009845	14	2.47963	0.0131518	SRRM4
ENSSSCG00000009845	14	2.81962	0.00480798	SRRM4
ENSSSCG00000009845	14	2.15088	0.031486	SRRM4
ENSSSCG00000009845	14	2.07694	0.0454419	SRRM4
ENSSSCG00000009848	14	2.71683	0.00659109	NA
ENSSSCG00000009849	14	3.4361	0.0398749	SUDS3
ENSSSCG00000009849	14	2.12188	0.0389126	SUDS3
ENSSSCG00000009850	14	2.83252	0.0110577	TAOK3
ENSSSCG00000009850	14	2.6594	0.0279197	TAOK3
ENSSSCG00000009850	14	2.34211	0.0210445	TAOK3
ENSSSCG00000009850	14	3.31794	0.0227909	TAOK3
ENSSSCG00000009850	14	2.487	0.0128827	TAOK3
ENSSSCG00000009850	14	2.2204	0.0356823	TAOK3
ENSSSCG00000009850	14	2.15486	0.0442046	TAOK3
ENSSSCG00000009850	14	2.15449	0.0312016	TAOK3
ENSSSCG00000009850	14	2.3277	0.0337464	TAOK3
ENSSSCG00000009850	14	2.50374	0.0304947	TAOK3
ENSSSCG00000009850	14	2.4983	0.0185733	TAOK3
ENSSSCG00000009850	14	2.31154	0.0218991	TAOK3
ENSSSCG00000009850	14	2.7071	0.0445922	TAOK3
ENSSSCG00000009851	14	2.50587	0.0228236	NA
ENSSSCG00000009851	14	3.00573	0.00393579	NA
ENSSSCG00000009852	14	2.14278	0.0449444	VSIG10
ENSSSCG00000009852	14	2.62415	0.0272827	VSIG10
ENSSSCG00000009854	14	2.54868	0.0132875	RFC5
ENSSSCG00000009854	14	2.65724	0.0164886	RFC5
ENSSSCG00000009854	14	2.88157	0.0134633	RFC5
ENSSSCG00000009855	14	2.53104	0.0450901	KSR2
ENSSSCG00000009855	14	2.76999	0.0149944	KSR2
ENSSSCG00000009855	14	3.69854	0.0230048	KSR2
ENSSSCG00000009855	14	4.19321	0.00522974	KSR2
ENSSSCG00000009855	14	4.18827	0.00168649	KSR2
ENSSSCG00000009855	14	3.3966	0.000682296	KSR2
ENSSSCG00000009855	14	3.07578	0.00341913	KSR2
ENSSSCG00000009855	14	2.44639	0.0359881	KSR2
ENSSSCG00000009855	14	2.09928	0.0357921	KSR2
ENSSSCG00000009855	14	2.03137	0.0422178	KSR2
ENSSSCG00000009855	14	2.59373	0.0108814	KSR2
ENSSSCG00000009855	14	2.55238	0.0421703	KSR2
ENSSSCG00000009855	14	4.70975	0.0151877	KSR2
ENSSSCG00000009855	14	2.89611	0.00871744	KSR2
ENSSSCG00000009855	14	3.19796	0.00625549	KSR2
ENSSSCG00000009855	14	3.9263	0.00912781	KSR2
ENSSSCG00000009855	14	4.18647	0.00075892	KSR2
ENSSSCG00000009855	14	4.22109	0.000851773	KSR2
ENSSSCG00000009855	14	4.77294	0.0002296	KSR2
ENSSSCG00000009855	14	4.47725	6.42e-05	KSR2
ENSSSCG00000009855	14	4.03309	0.00303383	KSR2
ENSSSCG00000009856	14	3.44564	0.0182064	NOS1
ENSSSCG00000009856	14	3.55845	0.0339672	NOS1
ENSSSCG00000009856	14	4.68366	0.00342746	NOS1
ENSSSCG00000009856	14	2.74947	0.0192573	NOS1
ENSSSCG00000009856	14	4.61208	0.0499652	NOS1
ENSSSCG00000009856	14	3.10143	0.00511317	NOS1
ENSSSCG00000009856	14	3.20703	0.00308468	NOS1
ENSSSCG00000009856	14	2.71366	0.0294733	NOS1
ENSSSCG00000009856	14	3.13072	0.00294392	NOS1
ENSSSCG00000009856	14	4.16141	0.00514578	NOS1
ENSSSCG00000009856	14	3.59432	0.00125975	NOS1
ENSSSCG00000009856	14	3.46618	0.00727567	NOS1
ENSSSCG00000009856	14	3.71166	0.0103997	NOS1
ENSSSCG00000009856	14	3.57118	0.0115369	NOS1
ENSSSCG00000009859	14	2.17745	0.0471539	TESC
ENSSSCG00000009859	14	2.94073	0.0362472	TESC
ENSSSCG00000009860	14	3.14869	0.00164002	FBXW8
ENSSSCG00000009860	14	2.55424	0.0106418	FBXW8
ENSSSCG00000009889	14	-2.0569	0.0355013	ALDH2
ENSSSCG00000009896	14	-2.10629	0.029693	BICDL1
ENSSSCG00000009913	14	-2.01684	0.0437125	CABP1
ENSSSCG00000009925	14	-2.05064	0.0249316	GIT2
ENSSSCG00000009927	14	-2.19003	0.0249439	FAM222A
ENSSSCG00000009929	14	-2.1863	0.0268815	TRPV4
ENSSSCG00000010142	14	2.24922	0.0244982	RYR2
ENSSSCG00000010142	14	2.97323	0.00294684	RYR2
ENSSSCG00000010142	14	2.12347	0.0337148	RYR2
ENSSSCG00000010180	14	2.01902	0.0434856	TTC13
ENSSSCG00000010183	14	2.09093	0.0365343	COG2
ENSSSCG00000010183	14	2.51582	0.0118756	COG2
ENSSSCG00000010256	14	2.67181	0.00754431	COL13A1
ENSSSCG00000010256	14	2.73502	0.00623757	COL13A1
ENSSSCG00000010261	14	2.4839	0.0129952	PPA1
ENSSSCG00000010272	14	2.28745	0.0303691	ADAMTS14
ENSSSCG00000010272	14	2.09897	0.0439274	ADAMTS14
ENSSSCG00000010377	14	2.44626	0.0297069	NA
ENSSSCG00000010377	14	2.15821	0.0309114	NA
ENSSSCG00000010379	14	2.55344	0.0106665	FRMPD2
ENSSSCG00000010379	14	2.10088	0.0356516	FRMPD2
ENSSSCG00000010379	14	2.46988	0.0135159	FRMPD2
ENSSSCG00000010380	14	2.44914	0.0143198	MAPK8
ENSSSCG00000010426	14	2.48123	0.0225904	PCDH15
ENSSSCG00000010509	14	-2.20733	0.0272909	PIK3AP1
ENSSSCG00000010638	14	2.5412	0.0145404	TCF7L2
ENSSSCG00000010651	14	2.69325	0.0268157	ABLIM1
ENSSSCG00000010651	14	2.39893	0.0164432	ABLIM1
ENSSSCG00000010651	14	2.42577	0.0219631	ABLIM1
ENSSSCG00000010652	14	2.05583	0.0397993	FAM160B1
ENSSSCG00000010653	14	2.71357	0.00665634	TRUB1
ENSSSCG00000010653	14	2.01189	0.0442311	TRUB1
ENSSSCG00000010654	14	2.42154	0.0470912	ATRNL1
ENSSSCG00000010654	14	2.24825	0.0391247	ATRNL1
ENSSSCG00000010654	14	2.38645	0.0477109	ATRNL1
ENSSSCG00000010654	14	2.54662	0.0292092	ATRNL1
ENSSSCG00000010654	14	2.70301	0.0407117	ATRNL1
ENSSSCG00000010654	14	2.29806	0.0350764	ATRNL1
ENSSSCG00000010691	14	2.69346	0.0339503	PLPP4
ENSSSCG00000010691	14	2.34513	0.0354969	PLPP4
ENSSSCG00000010691	14	2.22348	0.0475313	PLPP4
ENSSSCG00000010691	14	3.49435	0.000770881	PLPP4
ENSSSCG00000010691	14	2.59461	0.0149099	PLPP4
ENSSSCG00000010691	14	2.28608	0.0237159	PLPP4
ENSSSCG00000010692	14	2.24996	0.0244512	WDR11
ENSSSCG00000010698	14	2.27083	0.0231572	FGFR2
ENSSSCG00000010698	14	2.09546	0.0497624	FGFR2
ENSSSCG00000010756	14	2.16261	0.0315406	MGMT
ENSSSCG00000010757	14	3.03837	0.00512283	EBF3
ENSSSCG00000010757	14	2.92672	0.0087757	EBF3
ENSSSCG00000010802	10	-2.12397	0.0058136	UCHL5
ENSSSCG00000010831	10	-2.45045	0.0133069	DUSP10
ENSSSCG00000010840	10	-2.23654	0.0158207	RGS7
ENSSSCG00000010840	10	-2.09901	0.0111632	RGS7
ENSSSCG00000010840	10	-2.11781	0.031104	RGS7
ENSSSCG00000010866	10	2.62448	0.00867806	SCCPDH
ENSSSCG00000010908	10	2.66335	0.00773664	PTPRC
ENSSSCG00000010908	10	2.37765	0.048046	PTPRC
ENSSSCG00000010908	10	2.5154	0.0140974	PTPRC
ENSSSCG00000010949	10	2.09108	0.0390293	DAPK1
ENSSSCG00000011041	10	-2.05315	0.0220917	NSUN6
ENSSSCG00000011069	10	-2.1545	0.0234371	ARMC4
ENSSSCG00000011069	10	-2.01991	0.0433931	ARMC4
ENSSSCG00000011069	10	-2.17682	0.0294937	ARMC4
ENSSSCG00000011075	10	2.89966	0.0254543	KIAA1217
ENSSSCG00000011075	10	2.42501	0.0207153	KIAA1217
ENSSSCG00000011078	10	2.53937	0.0111052	ARMC3
ENSSSCG00000011080	10	2.12897	0.0332569	SPAG6
ENSSSCG00000011111	10	2.36985	0.0312241	CAMK1D
ENSSSCG00000011111	10	2.76028	0.0180844	CAMK1D
ENSSSCG00000011111	10	2.18097	0.0291859	CAMK1D
ENSSSCG00000011129	10	4.02576	0.000607414	ITIH5
ENSSSCG00000011129	10	4.12936	0.0031383	ITIH5
ENSSSCG00000011129	10	3.88458	0.0205159	ITIH5
ENSSSCG00000011131	10	2.82851	0.0226103	PRKCQ
ENSSSCG00000011131	10	2.67926	0.00737843	PRKCQ
ENSSSCG00000011131	10	2.33082	0.0354485	PRKCQ
ENSSSCG00000011131	10	3.49772	0.0134336	PRKCQ
ENSSSCG00000011131	10	3.41346	0.000674447	PRKCQ
ENSSSCG00000011131	10	2.43056	0.0150753	PRKCQ
ENSSSCG00000011133	10	2.97625	0.0147289	PFKFB3
ENSSSCG00000011133	10	2.06878	0.0385668	PFKFB3
ENSSSCG00000011136	10	2.92376	0.0457831	FAM208B
ENSSSCG00000011136	10	2.71475	0.0100934	FAM208B
ENSSSCG00000011136	10	2.50516	0.0441053	FAM208B
ENSSSCG00000011136	10	3.17842	0.0274148	FAM208B
ENSSSCG00000011140	10	2.0188	0.0435084	NA
ENSSSCG00000011145	10	2.328	0.0312334	ASB13
ENSSSCG00000011145	10	2.2747	0.0229237	ASB13
ENSSSCG00000011157	10	2.13907	0.0333295	PITRM1
ENSSSCG00000011163	10	2.00793	0.0474822	DIP2C
ENSSSCG00000011178	13	-2.16344	0.0305075	NA
ENSSSCG00000011178	13	-2.55917	0.0104921	NA
ENSSSCG00000011178	13	-3.15184	0.00162243	NA
ENSSSCG00000011178	13	-2.23329	0.0255295	NA
ENSSSCG00000011178	13	-2.36706	0.0179302	NA
ENSSSCG00000011178	13	-2.09632	0.0271101	NA
ENSSSCG00000011178	13	-2.04621	0.0407356	NA
ENSSSCG00000011178	13	-2.42645	0.0152472	NA
ENSSSCG00000011178	13	-2.3461	0.0160485	NA
ENSSSCG00000011178	13	-2.87659	0.00274823	NA
ENSSSCG00000011178	13	-2.07339	0.00942677	NA
ENSSSCG00000011178	13	-2.67809	0.0074043	NA
ENSSSCG00000011178	13	-2.7445	0.00606028	NA
ENSSSCG00000011178	13	-2.01348	0.0234206	NA
ENSSSCG00000011181	13	-2.22273	0.00868181	NEK11
ENSSSCG00000011192	13	2.92462	0.0163347	HACL1
ENSSSCG00000011192	13	2.00257	0.0452237	HACL1
ENSSSCG00000011204	13	-2.13744	0.0325622	KCNH8
ENSSSCG00000011218	13	3.05947	0.0387933	SLC4A7
ENSSSCG00000011218	13	3.26684	0.0364377	SLC4A7
ENSSSCG00000011218	13	3.16334	0.0300441	SLC4A7
ENSSSCG00000011230	13	2.86149	0.00421651	OSBPL10
ENSSSCG00000011230	13	2.75116	0.0324833	OSBPL10
ENSSSCG00000011230	13	2.66219	0.0243037	OSBPL10
ENSSSCG00000011230	13	2.59086	0.0342576	OSBPL10
ENSSSCG00000011234	13	2.60866	0.0151705	NA
ENSSSCG00000011234	13	2.36429	0.0202057	NA
ENSSSCG00000011236	13	2.20604	0.0438663	CLASP2
ENSSSCG00000011236	13	3.91962	0.0315066	CLASP2
ENSSSCG00000011236	13	3.21728	0.0148057	CLASP2
ENSSSCG00000011236	13	3.34461	0.00841077	CLASP2
ENSSSCG00000011236	13	3.33015	0.0015721	CLASP2
ENSSSCG00000011236	13	3.49663	0.0325584	CLASP2
ENSSSCG00000011236	13	3.39978	0.0389008	CLASP2
ENSSSCG00000011236	13	3.53577	0.0450457	CLASP2
ENSSSCG00000011236	13	3.62796	0.00827417	CLASP2
ENSSSCG00000011236	13	3.08714	0.0124716	CLASP2
ENSSSCG00000011236	13	2.34054	0.0202973	CLASP2
ENSSSCG00000011237	13	2.13976	0.032374	NA
ENSSSCG00000011238	13	3.35559	0.0152505	ARPP21
ENSSSCG00000011238	13	3.6631	0.0202196	ARPP21
ENSSSCG00000011238	13	2.19713	0.040664	ARPP21
ENSSSCG00000011238	13	2.67729	0.0476157	ARPP21
ENSSSCG00000011238	13	2.25409	0.0325911	ARPP21
ENSSSCG00000011239	13	2.78725	0.0303697	NA
ENSSSCG00000011240	13	2.61164	0.0166742	NA
ENSSSCG00000011241	13	2.61546	0.0246376	DCLK3
ENSSSCG00000011243	13	2.94895	0.0376749	GOLGA4
ENSSSCG00000011243	13	2.1573	0.0363979	GOLGA4
ENSSSCG00000011243	13	2.63185	0.0207611	GOLGA4
ENSSSCG00000011245	13	2.27161	0.0448331	ITGA9
ENSSSCG00000011245	13	2.78872	0.0356385	ITGA9
ENSSSCG00000011245	13	2.66434	0.0244981	ITGA9
ENSSSCG00000011245	13	3.07848	0.00556945	ITGA9
ENSSSCG00000011245	13	2.85914	0.00589743	ITGA9
ENSSSCG00000011245	13	3.0435	0.0130564	ITGA9
ENSSSCG00000011245	13	2.85906	0.00454519	ITGA9
ENSSSCG00000011245	13	3.90052	0.00602645	ITGA9
ENSSSCG00000011245	13	3.62053	0.000294003	ITGA9
ENSSSCG00000011245	13	3.22687	0.00519318	ITGA9
ENSSSCG00000011245	13	3.77493	0.00289619	ITGA9
ENSSSCG00000011245	13	2.68314	0.0115324	ITGA9
ENSSSCG00000011245	13	2.90741	0.0291597	ITGA9
ENSSSCG00000011261	13	2.05716	0.0471061	WDR48
ENSSSCG00000011269	13	2.79067	0.0104448	MYRIP
ENSSSCG00000011269	13	2.42784	0.0151889	MYRIP
ENSSSCG00000011269	13	2.37169	0.0183865	MYRIP
ENSSSCG00000011269	13	2.2409	0.0489139	MYRIP
ENSSSCG00000011269	13	2.43617	0.0148437	MYRIP
ENSSSCG00000011269	13	2.23798	0.0401402	MYRIP
ENSSSCG00000011269	13	2.42772	0.0462549	MYRIP
ENSSSCG00000011269	13	2.18666	0.0369355	MYRIP
ENSSSCG00000011269	13	2.2162	0.0442403	MYRIP
ENSSSCG00000011269	13	2.64137	0.0368895	MYRIP
ENSSSCG00000011274	13	2.35831	0.0270636	CTNNB1
ENSSSCG00000011274	13	2.00246	0.0452358	CTNNB1
ENSSSCG00000011294	13	2.70898	0.0179123	FAM198A
ENSSSCG00000011294	13	2.19578	0.0327886	FAM198A
ENSSSCG00000011312	13	2.8847	0.0434692	LARS2
ENSSSCG00000011313	13	2.20541	0.0322911	LIMD1
ENSSSCG00000011313	13	3.08661	0.0398574	LIMD1
ENSSSCG00000011313	13	3.07124	0.0130826	LIMD1
ENSSSCG00000011313	13	2.52339	0.0119101	LIMD1
ENSSSCG00000011340	13	2.39267	0.0499433	SMARCC1
ENSSSCG00000011340	13	2.30979	0.0303161	SMARCC1
ENSSSCG00000011340	13	2.31359	0.0301249	SMARCC1
ENSSSCG00000011340	13	2.40237	0.031208	SMARCC1
ENSSSCG00000011357	13	2.17099	0.0404348	SHISA5
ENSSSCG00000011384	13	2.02727	0.0426346	BSN
ENSSSCG00000011442	13	2.03336	0.0420164	NISCH
ENSSSCG00000011455	13	2.39677	0.040311	CACNA1D
ENSSSCG00000011455	13	2.31478	0.0262885	CACNA1D
ENSSSCG00000011455	13	2.18088	0.0466192	CACNA1D
ENSSSCG00000011455	13	2.31839	0.033	CACNA1D
ENSSSCG00000011455	13	2.6815	0.0299101	CACNA1D
ENSSSCG00000011455	13	3.01829	0.0133967	CACNA1D
ENSSSCG00000011455	13	3.58454	0.0034227	CACNA1D
ENSSSCG00000011455	13	3.17918	0.00287526	CACNA1D
ENSSSCG00000011455	13	2.22512	0.0355844	CACNA1D
ENSSSCG00000011455	13	2.20209	0.0287884	CACNA1D
ENSSSCG00000011455	13	2.50309	0.0326687	CACNA1D
ENSSSCG00000011455	13	2.1438	0.0477658	CACNA1D
ENSSSCG00000011455	13	2.02953	0.042404	CACNA1D
ENSSSCG00000011455	13	2.21301	0.0373001	CACNA1D
ENSSSCG00000011455	13	2.14017	0.0410011	CACNA1D
ENSSSCG00000011482	13	2.529	0.0127355	C3orf67
ENSSSCG00000011489	13	2.5707	0.0101494	NA
ENSSSCG00000011497	13	2.40216	0.0183103	MAGI1
ENSSSCG00000011497	13	2.3339	0.0196011	MAGI1
ENSSSCG00000011497	13	2.35715	0.0184159	MAGI1
ENSSSCG00000011497	13	2.2086	0.0272024	MAGI1
ENSSSCG00000011497	13	2.00058	0.0454374	MAGI1
ENSSSCG00000011497	13	2.12213	0.0338267	MAGI1
ENSSSCG00000011497	13	2.21229	0.0394177	MAGI1
ENSSSCG00000011497	13	2.03886	0.0414636	MAGI1
ENSSSCG00000011497	13	2.12117	0.0339075	MAGI1
ENSSSCG00000011576	13	2.39884	0.016447	HRH1
ENSSSCG00000011577	13	2.04883	0.0495858	SLC6A1
ENSSSCG00000011686	13	2.4277	0.0151951	SLC9A9
ENSSSCG00000011686	13	2.05489	0.0398901	SLC9A9
ENSSSCG00000011765	13	2.18952	0.0285593	USP13
ENSSSCG00000011766	13	2.06837	0.0386051	PEX5L
ENSSSCG00000011769	13	2.09895	0.035821	FXR1
ENSSSCG00000011915	13	2.1604	0.0307418	GRAMD1C
ENSSSCG00000011962	13	2.51811	0.0171806	ADGRG7
ENSSSCG00000011962	13	2.75821	0.00581193	ADGRG7
ENSSSCG00000011962	13	2.4445	0.047376	ADGRG7
ENSSSCG00000012034	13	2.03943	0.0499263	TIAM1
ENSSSCG00000012049	13	-2.10007	0.0238465	NA
ENSSSCG00000012059	13	2.87675	0.0400014	HLCS
ENSSSCG00000012059	13	2.47275	0.0485835	HLCS
ENSSSCG00000012059	13	3.00059	0.0182614	HLCS
ENSSSCG00000012059	13	2.88595	0.0127016	HLCS
ENSSSCG00000012072	13	2.39014	0.0168999	DSCAM
ENSSSCG00000012875	2	2.34771	0.0189894	TPCN2
ENSSSCG00000012878	2	2.68773	0.0492231	IGHMBP2
ENSSSCG00000012878	2	2.11023	0.0348384	IGHMBP2
ENSSSCG00000012926	2	2.32044	0.0381323	PC
ENSSSCG00000012941	2	2.53038	0.0333306	SLC29A2
ENSSSCG00000012941	2	2.08	0.045716	SLC29A2
ENSSSCG00000012950	2	2.28248	0.0258163	RIN1
ENSSSCG00000012952	2	2.81138	0.00747173	TMEM151A
ENSSSCG00000012956	2	2.98488	0.0197374	PACS1
ENSSSCG00000012956	2	3.35885	0.00314872	PACS1
ENSSSCG00000012956	2	2.91351	0.00910201	PACS1
ENSSSCG00000012956	2	2.18106	0.0291791	PACS1
ENSSSCG00000012975	2	2.43203	0.0150145	SNX32
ENSSSCG00000012980	2	2.46898	0.0135497	KAT5
ENSSSCG00000012981	2	3.89731	0.000122156	RELA
ENSSSCG00000012983	2	3.68136	0.000484016	PCNX3
ENSSSCG00000012983	2	3.62731	0.000286385	PCNX3
ENSSSCG00000012984	2	2.68433	0.0336199	NA
ENSSSCG00000012985	2	2.1015	0.0378406	NA
ENSSSCG00000012992	2	3.77611	0.000547074	FRMD8
ENSSSCG00000012992	2	3.71733	0.000201339	FRMD8
ENSSSCG00000012992	2	2.3376	0.0213131	FRMD8
ENSSSCG00000012993	2	2.41658	0.0340558	SLC25A45
ENSSSCG00000012995	2	2.13273	0.0351135	DPF2
ENSSSCG00000012995	2	2.40094	0.0484697	DPF2
ENSSSCG00000012996	2	2.72758	0.012598	CDC42EP2
ENSSSCG00000012999	2	4.90778	0.0440696	CAPN1
ENSSSCG00000012999	2	3.421	0.00430454	CAPN1
ENSSSCG00000013019	2	2.57272	0.0107899	MEN1
ENSSSCG00000013060	2	2.34817	0.018866	SCGB1A1
ENSSSCG00000013065	2	2.34856	0.018846	ASRGL1
ENSSSCG00000013065	2	2.15455	0.0311972	ASRGL1
ENSSSCG00000013065	2	2.32547	0.0214413	ASRGL1
ENSSSCG00000013065	2	2.04785	0.0408989	ASRGL1
ENSSSCG00000013073	2	2.33191	0.0379801	FADS3
ENSSSCG00000013074	2	2.09724	0.039101	RAB3IL1
ENSSSCG00000013093	2	3.8315	0.0229484	VWCE
ENSSSCG00000013100	2	2.85626	0.0325835	NA
ENSSSCG00000013101	2	3.12019	0.016179	NA
ENSSSCG00000013101	2	3.17498	0.00650415	NA
ENSSSCG00000013101	2	3.22235	0.0328623	NA
ENSSSCG00000013101	2	2.64825	0.00809102	NA
ENSSSCG00000013106	2	2.7512	0.00593777	PTGDR2
ENSSSCG00000013115	2	2.65667	0.0179627	CD5
ENSSSCG00000013117	2	4.64204	0.0079763	GIF
ENSSSCG00000013117	2	3.29507	0.00975998	GIF
ENSSSCG00000013117	2	3.37176	0.00185848	GIF
ENSSSCG00000013119	2	3.22488	0.0285865	STX3
ENSSSCG00000013119	2	3.06314	0.00411636	STX3
ENSSSCG00000013119	2	2.23895	0.0306513	STX3
ENSSSCG00000013120	2	2.99607	0.0364293	NA
ENSSSCG00000013132	2	3.45437	0.00212786	NA
ENSSSCG00000013172	2	2.70394	0.0228496	NA
ENSSSCG00000013173	2	3.29487	0.0354829	NA
ENSSSCG00000013192	2	3.86656	0.00300858	NA
ENSSSCG00000013193	2	3.66523	0.0215781	NA
ENSSSCG00000013273	2	2.5909	0.0280188	CHST1
ENSSSCG00000013283	2	2.68011	0.0495393	ACCSL
ENSSSCG00000013296	2	2.27407	0.0324	SLC1A2
ENSSSCG00000013296	2	2.46025	0.0421393	SLC1A2
ENSSSCG00000013311	2	3.06163	0.00835197	KIAA1549L
ENSSSCG00000013311	2	3.01451	0.00350621	KIAA1549L
ENSSSCG00000013311	2	2.55046	0.0156065	KIAA1549L
ENSSSCG00000013326	2	-2.36002	0.0182738	DCDC1
ENSSSCG00000013341	2	2.11412	0.0422095	NA
ENSSSCG00000013378	2	2.66346	0.00773425	ABCC8
ENSSSCG00000013380	2	2.77683	0.00548915	NA
ENSSSCG00000013380	2	2.33667	0.0194562	NA
ENSSSCG00000013382	2	2.23219	0.0256024	PLEKHA7
ENSSSCG00000013385	2	2.96152	0.0172195	INSC
ENSSSCG00000013566	2	-2.00808	0.0371231	INSR
ENSSSCG00000013566	2	-2.16312	0.0280573	INSR
ENSSSCG00000014061	2	-2.30941	0.00245174	THOC3
ENSSSCG00000014061	2	-2.30216	0.019537	THOC3
ENSSSCG00000014061	2	-2.1312	0.0330724	THOC3
ENSSSCG00000014097	2	-2.02558	0.042808	NA
ENSSSCG00000014097	2	-2.31798	0.0104142	NA
ENSSSCG00000014097	2	-2.00303	0.0451742	NA
ENSSSCG00000014097	2	-2.02124	0.0432553	NA
ENSSSCG00000014097	2	-2.22727	0.0259293	NA
ENSSSCG00000014098	2	-2.26103	0.00846316	WDR41
ENSSSCG00000014098	2	-2.50853	0.0121234	WDR41
ENSSSCG00000014100	2	-2.3047	0.0211834	TBCA
ENSSSCG00000014100	2	-2.19051	0.0284874	TBCA
ENSSSCG00000014100	2	-2.46298	0.0137788	TBCA
ENSSSCG00000014100	2	-2.41698	0.0156498	TBCA
ENSSSCG00000014101	2	-2.30661	0.0210768	AP3B1
ENSSSCG00000014101	2	-2.18854	0.02863	AP3B1
ENSSSCG00000014101	2	-2.48008	0.0131352	AP3B1
ENSSSCG00000014101	2	-2.5062	0.0122038	AP3B1
ENSSSCG00000014101	2	-2.53929	0.00490471	AP3B1
ENSSSCG00000014101	2	-2.9711	0.00296737	AP3B1
ENSSSCG00000014101	2	-2.18937	0.00307918	AP3B1
ENSSSCG00000014101	2	-2.48128	0.0130912	AP3B1
ENSSSCG00000014101	2	-2.38575	0.0143736	AP3B1
ENSSSCG00000014101	2	-2.14222	0.0106457	AP3B1
ENSSSCG00000014101	2	-2.39718	0.0165217	AP3B1
ENSSSCG00000014101	2	-2.39767	0.00376097	AP3B1
ENSSSCG00000014101	2	-2.29828	0.00390535	AP3B1
ENSSSCG00000014101	2	-3.07097	0.00213365	AP3B1
ENSSSCG00000014101	2	-2.46909	0.0111077	AP3B1
ENSSSCG00000014101	2	-2.12708	0.0262774	AP3B1
ENSSSCG00000014101	2	-2.01287	0.013703	AP3B1
ENSSSCG00000014119	2	-2.3022	0.0213238	SERINC5
ENSSSCG00000014127	2	-2.12659	0.0334543	RASGRF2
ENSSSCG00000014127	2	-2.41403	0.00793645	RASGRF2
ENSSSCG00000014127	2	-2.01225	0.012578	RASGRF2
ENSSSCG00000014127	2	-2.07423	0.0252256	RASGRF2
ENSSSCG00000014127	2	-2.0518	0.0401887	RASGRF2
ENSSSCG00000014127	2	-2.03394	0.0288083	RASGRF2
ENSSSCG00000014127	2	-2.61654	0.00888263	RASGRF2
ENSSSCG00000014127	2	-2.21148	0.0254774	RASGRF2
ENSSSCG00000014127	2	-2.61459	0.00337301	RASGRF2
ENSSSCG00000014127	2	-2.25181	0.0219943	RASGRF2
ENSSSCG00000014127	2	-2.56999	0.01017	RASGRF2
ENSSSCG00000014128	2	-2.10388	0.033132	CKMT2
ENSSSCG00000014203	2	2.44687	0.0303096	NA
ENSSSCG00000014211	2	2.14058	0.0363066	YTHDC2
ENSSSCG00000014255	2	-2.11478	0.00713433	SLC12A2
ENSSSCG00000014255	2	-2.15775	0.0309472	SLC12A2
ENSSSCG00000014255	2	-2.42684	0.015231	SLC12A2
ENSSSCG00000014255	2	-2.0577	0.0225521	SLC12A2
ENSSSCG00000014256	2	-2.04074	0.0372142	FBN2
ENSSSCG00000014256	2	-2.17631	0.0179007	FBN2
ENSSSCG00000014256	2	-2.04821	0.00714969	FBN2
ENSSSCG00000014256	2	-2.03438	0.00890259	FBN2
ENSSSCG00000014256	2	-2.67588	0.00506958	FBN2
ENSSSCG00000014256	2	-2.02231	0.036869	FBN2
ENSSSCG00000014293	2	2.36108	0.0208024	FSTL4
ENSSSCG00000014399	2	3.47569	0.00181727	ARHGAP26
ENSSSCG00000014399	2	2.88643	0.0307569	ARHGAP26
ENSSSCG00000014399	2	2.56344	0.0150517	ARHGAP26
ENSSSCG00000014399	2	3.01262	0.032253	ARHGAP26
ENSSSCG00000014399	2	4.26778	4.74e-05	ARHGAP26
ENSSSCG00000014399	2	2.56361	0.0392434	ARHGAP26
ENSSSCG00000014399	2	3.68534	0.048242	ARHGAP26
ENSSSCG00000014399	2	3.70642	0.00094288	ARHGAP26
ENSSSCG00000014399	2	2.86699	0.0102688	ARHGAP26
ENSSSCG00000014401	2	2.45426	0.0306811	NR3C1
ENSSSCG00000014401	2	2.71396	0.0192302	NR3C1
ENSSSCG00000014401	2	3.24386	0.0133984	NR3C1
ENSSSCG00000014401	2	2.97009	0.0164087	NR3C1
ENSSSCG00000014401	2	3.52596	0.00550053	NR3C1
ENSSSCG00000014401	2	2.75391	0.0169072	NR3C1
ENSSSCG00000014401	2	2.79526	0.00929149	NR3C1
ENSSSCG00000014401	2	4.82808	0.011414	NR3C1
ENSSSCG00000014406	2	2.73034	0.00632684	PRELID2
ENSSSCG00000014406	2	2.35165	0.0196108	PRELID2
ENSSSCG00000014406	2	2.14353	0.0401121	PRELID2
ENSSSCG00000014410	2	2.11035	0.0406399	SH3RF2
ENSSSCG00000014410	2	2.65568	0.0304686	SH3RF2
ENSSSCG00000014410	2	2.75302	0.0104835	SH3RF2
ENSSSCG00000014410	2	4.06452	0.00745661	SH3RF2
ENSSSCG00000014420	2	2.25489	0.0241399	JAKMIP2
ENSSSCG00000014420	2	2.42209	0.0154316	JAKMIP2
ENSSSCG00000014420	2	2.55346	0.0225788	JAKMIP2
ENSSSCG00000014420	2	2.09291	0.0455239	JAKMIP2
ENSSSCG00000014828	9	-2.36256	0.0156075	RAB6A
ENSSSCG00000014853	9	-2.36432	0.018063	GDPD5
ENSSSCG00000014884	9	2.53138	0.0379732	INTS4
ENSSSCG00000014884	9	2.55699	0.0105582	INTS4
ENSSSCG00000014884	9	2.41763	0.0253173	INTS4
ENSSSCG00000014934	9	2.08117	0.037418	CHORDC1
ENSSSCG00000014964	9	2.10991	0.0348665	NA
ENSSSCG00000014969	9	2.25029	0.0494056	NA
ENSSSCG00000014983	9	2.40545	0.0161526	MMP20
ENSSSCG00000014983	9	2.42361	0.0153673	MMP20
ENSSSCG00000014983	9	2.35631	0.0184574	MMP20
ENSSSCG00000015010	9	2.05257	0.0401141	EXPH5
ENSSSCG00000015010	9	2.51268	0.0119819	EXPH5
ENSSSCG00000015010	9	2.06746	0.0386908	EXPH5
ENSSSCG00000015011	9	2.77338	0.00554774	NA
ENSSSCG00000015011	9	2.30673	0.0210698	NA
ENSSSCG00000015119	9	2.28478	0.0336598	MFRP
ENSSSCG00000015120	9	2.04926	0.0404367	USP2
ENSSSCG00000015135	9	-2.09949	0.0324215	SORL1
ENSSSCG00000015135	9	-2.85357	0.00432306	SORL1
ENSSSCG00000015135	9	-2.76339	0.000651714	SORL1
ENSSSCG00000015135	9	-2.64704	0.00377184	SORL1
ENSSSCG00000015135	9	-2.00228	0.0452542	SORL1
ENSSSCG00000015135	9	-2.66542	0.00577716	SORL1
ENSSSCG00000015353	9	3.47521	0.0133542	SCIN
ENSSSCG00000015379	9	2.22939	0.0448209	DNAH11
ENSSSCG00000015379	9	2.16505	0.0303839	DNAH11
ENSSSCG00000015383	9	3.01487	0.0122637	RAPGEF5
ENSSSCG00000015383	9	2.42216	0.0183904	RAPGEF5
ENSSSCG00000015383	9	2.71728	0.0190739	RAPGEF5
ENSSSCG00000015383	9	2.85899	0.0437721	RAPGEF5
ENSSSCG00000015396	9	2.48958	0.0230273	SEMA3D
ENSSSCG00000015396	9	2.37389	0.0179749	SEMA3D
ENSSSCG00000015396	9	2.16586	0.0398827	SEMA3D
ENSSSCG00000015396	9	2.01374	0.0469187	SEMA3D
ENSSSCG00000015396	9	2.02404	0.0443405	SEMA3D
ENSSSCG00000015396	9	2.05671	0.0450017	SEMA3D
ENSSSCG00000015396	9	2.10465	0.0370729	SEMA3D
ENSSSCG00000015396	9	2.00751	0.0446959	SEMA3D
ENSSSCG00000015399	9	2.06386	0.0390307	SEMA3E
ENSSSCG00000015399	9	2.0235	0.0460344	SEMA3E
ENSSSCG00000015401	9	4.34554	1.39e-05	NA
ENSSSCG00000015408	9	2.19191	0.0283857	NA
ENSSSCG00000015410	9	2.3533	0.0195152	PHTF2
ENSSSCG00000015410	9	2.33368	0.0256086	PHTF2
ENSSSCG00000015410	9	2.26484	0.0235228	PHTF2
ENSSSCG00000015410	9	2.0289	0.0424682	PHTF2
ENSSSCG00000015412	9	2.34685	0.0245078	CCDC146
ENSSSCG00000015412	9	2.25811	0.0299293	CCDC146
ENSSSCG00000015412	9	2.30672	0.030356	CCDC146
ENSSSCG00000015412	9	2.22809	0.0258746	CCDC146
ENSSSCG00000015425	9	2.83515	0.0398967	SLC26A5
ENSSSCG00000015426	9	2.3348	0.0195539	RELN
ENSSSCG00000015427	9	2.51394	0.0331521	ORC5
ENSSSCG00000015427	9	2.34027	0.0192699	ORC5
ENSSSCG00000015427	9	2.46583	0.0300224	ORC5
ENSSSCG00000015427	9	2.39393	0.0221512	ORC5
ENSSSCG00000015427	9	2.09041	0.0365811	ORC5
ENSSSCG00000015543	9	-2.73773	0.00618655	CACNA1E
ENSSSCG00000015595	9	2.34612	0.01897	ATF3
ENSSSCG00000015596	9	2.76976	0.0424539	FAM71A
ENSSSCG00000015604	9	3.15423	0.00783378	NEK2
ENSSSCG00000015604	9	2.41887	0.0395866	NEK2
ENSSSCG00000015611	9	3.22387	0.00319991	UTP25
ENSSSCG00000015618	9	2.23176	0.0263332	LAMB3
ENSSSCG00000015620	9	2.44791	0.0231636	NA
ENSSSCG00000015632	9	2.61536	0.0289264	NA
ENSSSCG00000015632	9	2.63623	0.0217195	NA
ENSSSCG00000015632	9	2.65907	0.0145	NA
ENSSSCG00000015632	9	3.17656	0.0166272	NA
ENSSSCG00000015632	9	2.84612	0.0126434	NA
ENSSSCG00000015632	9	2.49284	0.0325402	NA
ENSSSCG00000015632	9	3.04266	0.0366832	NA
ENSSSCG00000015632	9	2.68169	0.0277154	NA
ENSSSCG00000015654	9	2.28148	0.0225198	IL20
ENSSSCG00000015700	15	2.27466	0.0251557	TMEM163
ENSSSCG00000015720	15	-2.2735	0.00644486	BIN1
ENSSSCG00000015720	15	-2.25347	0.0135351	BIN1
ENSSSCG00000015720	15	-2.26683	0.0212372	BIN1
ENSSSCG00000015720	15	-2.24433	0.00233825	BIN1
ENSSSCG00000015732	15	2.0263	0.0427344	TFCP2L1
ENSSSCG00000015732	15	2.5627	0.032516	TFCP2L1
ENSSSCG00000015732	15	2.50404	0.0122784	TFCP2L1
ENSSSCG00000015732	15	2.25942	0.0244563	TFCP2L1
ENSSSCG00000015755	15	2.13851	0.044459	AGPAT5
ENSSSCG00000015755	15	2.83672	0.0480512	AGPAT5
ENSSSCG00000015782	15	2.87019	0.0435444	IRF2
ENSSSCG00000015846	15	-2.33782	0.00889807	RBPMS
ENSSSCG00000015846	15	-3.63627	0.000193447	RBPMS
ENSSSCG00000015959	15	2.2549	0.0335499	RAPGEF4
ENSSSCG00000016085	15	-2.10461	0.0353257	NA
ENSSSCG00000016085	15	-2.3423	0.0179833	NA
ENSSSCG00000016100	15	-2.12252	0.0300864	NA
ENSSSCG00000016123	15	-2.13937	0.0324061	PARD3B
ENSSSCG00000016148	15	-2.1589	0.0217946	PTH2R
ENSSSCG00000016166	15	-2.03782	0.041568	NA
ENSSSCG00000016219	15	2.3104	0.0208662	NA
ENSSSCG00000016239	15	2.5057	0.0274134	NYAP2
ENSSSCG00000016243	15	3.16321	0.0240239	RHBDD1
ENSSSCG00000016243	15	2.60689	0.0116276	RHBDD1
ENSSSCG00000016243	15	3.47784	0.0405105	RHBDD1
ENSSSCG00000016245	15	2.58497	0.0164772	NA
ENSSSCG00000016245	15	3.15811	0.0281933	NA
ENSSSCG00000016245	15	2.30952	0.0248073	NA
ENSSSCG00000016245	15	2.53883	0.0250755	NA
ENSSSCG00000016248	15	2.08986	0.0488004	AGFG1
ENSSSCG00000016248	15	2.01466	0.0461622	AGFG1
ENSSSCG00000016248	15	2.1601	0.0351256	AGFG1
ENSSSCG00000016248	15	2.09151	0.0364821	AGFG1
ENSSSCG00000016254	15	4.31635	0.00111027	CCL20
ENSSSCG00000016256	15	2.84001	0.0114615	SPHKAP
ENSSSCG00000016256	15	2.84569	0.00862481	SPHKAP
ENSSSCG00000016256	15	3.13125	0.0114114	SPHKAP
ENSSSCG00000016256	15	2.67776	0.0212844	SPHKAP
ENSSSCG00000016256	15	2.81496	0.0118671	SPHKAP
ENSSSCG00000016256	15	2.57843	0.012242	SPHKAP
ENSSSCG00000016256	15	2.15985	0.0308091	SPHKAP
ENSSSCG00000016256	15	2.08477	0.0432519	SPHKAP
ENSSSCG00000016256	15	2.20131	0.0280768	SPHKAP
ENSSSCG00000016256	15	2.1548	0.039269	SPHKAP
ENSSSCG00000016258	15	2.1627	0.0305644	DNER
ENSSSCG00000016258	15	2.05664	0.0397213	DNER
ENSSSCG00000016258	15	2.8642	0.0131617	DNER
ENSSSCG00000016258	15	2.41144	0.0158896	DNER
ENSSSCG00000016258	15	2.57699	0.0121934	DNER
ENSSSCG00000016258	15	3.58864	0.00956724	DNER
ENSSSCG00000016258	15	2.07919	0.0375996	DNER
ENSSSCG00000016258	15	3.08765	0.0444635	DNER
ENSSSCG00000016259	15	2.29086	0.0262718	FBXO36
ENSSSCG00000016261	15	2.27573	0.0228621	SP110
ENSSSCG00000016266	15	2.00121	0.0453697	CAB39
ENSSSCG00000016365	15	-2.10987	0.00701085	ANKMY1
ENSSSCG00000016365	15	-2.11582	0.0133417	ANKMY1
ENSSSCG00000016368	15	-2.45197	0.0118379	FARP2
ENSSSCG00000016368	15	-2.19369	0.0266409	FARP2
ENSSSCG00000016368	15	-2.23623	0.0253369	FARP2
ENSSSCG00000016368	15	-2.40583	0.0161359	FARP2
ENSSSCG00000016368	15	-2.4346	0.00893162	FARP2
ENSSSCG00000016368	15	-2.09384	0.01332	FARP2
ENSSSCG00000016370	15	-2.34782	0.018789	NA
ENSSSCG00000016370	15	-2.26327	0.0137426	NA
ENSSSCG00000016370	15	-2.14362	0.0320631	NA
ENSSSCG00000016376	15	-2.2167	0.0266437	NA
ENSSSCG00000016376	15	-2.52082	0.0112873	NA
ENSSSCG00000016379	15	-2.48546	0.00220222	HDLBP
ENSSSCG00000016379	15	-2.59061	0.00417586	HDLBP
ENSSSCG00000016379	15	-2.57745	0.00628215	HDLBP
ENSSSCG00000016379	15	-2.22972	0.0133923	HDLBP
ENSSSCG00000016379	15	-2.07042	0.0130331	HDLBP
ENSSSCG00000016379	15	-2.13151	0.0111553	HDLBP
ENSSSCG00000016379	15	-2.1549	0.0311693	HDLBP
ENSSSCG00000016381	15	-2.24953	0.0244789	SNED1
ENSSSCG00000016401	15	-2.10603	0.0237636	NA
ENSSSCG00000016401	15	-2.02786	0.0396934	NA
ENSSSCG00000016401	15	-2.07027	0.00824688	NA
ENSSSCG00000016402	15	-2.60373	0.0012985	AGXT
ENSSSCG00000016431	18	-2.81054	0.0049458	GALNTL5
ENSSSCG00000016431	18	-2.32235	0.0202138	GALNTL5
ENSSSCG00000016432	18	-2.07941	0.0375795	PRKAG2
ENSSSCG00000016435	18	-2.15725	0.0309866	SMARCD3
ENSSSCG00000016453	18	-2.00694	0.0447558	TCAF1
ENSSSCG00000016453	18	-2.41331	0.0158082	TCAF1
ENSSSCG00000016621	18	2.0545	0.0418694	KCND2
ENSSSCG00000016621	18	2.34904	0.0477093	KCND2
ENSSSCG00000016625	18	2.01227	0.044191	CTTNBP2
ENSSSCG00000016625	18	2.53518	0.0112389	CTTNBP2
ENSSSCG00000016625	18	2.53893	0.0423498	CTTNBP2
ENSSSCG00000016625	18	2.09739	0.0397524	CTTNBP2
ENSSSCG00000016628	18	2.88863	0.013543	WNT2
ENSSSCG00000016628	18	3.57749	0.044757	WNT2
ENSSSCG00000016629	18	2.0513	0.0402382	ST7
ENSSSCG00000016668	18	2.36393	0.0482991	PDE1C
ENSSSCG00000016668	18	2.42451	0.015974	PDE1C
ENSSSCG00000016668	18	2.93288	0.0374352	PDE1C
ENSSSCG00000016678	18	2.3282	0.0271669	NOD1
ENSSSCG00000016682	18	2.99474	0.0199528	PLEKHA8
ENSSSCG00000016687	18	2.16542	0.0481851	NA
ENSSSCG00000016708	18	2.1275	0.0452377	SKAP2
ENSSSCG00000016816	16	2.49072	0.0151488	ADAMTS12
ENSSSCG00000016816	16	2.07082	0.0383756	ADAMTS12
ENSSSCG00000016816	16	2.99917	0.00270714	ADAMTS12
ENSSSCG00000016821	16	3.49776	0.0195973	SLC45A2
ENSSSCG00000016821	16	2.6634	0.0322273	SLC45A2
ENSSSCG00000016821	16	3.9706	0.0379487	SLC45A2
ENSSSCG00000016822	16	3.24934	0.00488852	AMACR
ENSSSCG00000016822	16	2.69381	0.0196802	AMACR
ENSSSCG00000016823	16	3.16205	0.0199427	NA
ENSSSCG00000016823	16	3.5442	0.00336286	NA
ENSSSCG00000016823	16	2.34326	0.0211907	NA
ENSSSCG00000016824	16	2.67727	0.00742242	RAI14
ENSSSCG00000016824	16	2.88172	0.0296255	RAI14
ENSSSCG00000016824	16	2.99446	0.0160056	RAI14
ENSSSCG00000016825	16	3.70851	0.0147321	TTC23L
ENSSSCG00000016825	16	2.78986	0.0131747	TTC23L
ENSSSCG00000016828	16	3.38376	0.0326468	NA
ENSSSCG00000016828	16	3.37486	0.0121695	NA
ENSSSCG00000016831	16	3.35708	0.03406	SPEF2
ENSSSCG00000016831	16	2.54495	0.0215127	SPEF2
ENSSSCG00000016835	16	3.09816	0.0467369	SKP2
ENSSSCG00000016838	16	2.37948	0.0394372	RANBP3L
ENSSSCG00000016838	16	2.20052	0.0277704	RANBP3L
ENSSSCG00000016958	16	-2.02119	0.0432598	PIK3R1
ENSSSCG00000016959	16	-3.01121	0.00260205	MARVELD2
ENSSSCG00000017018	16	2.69591	0.0217546	TENM2
ENSSSCG00000017018	16	2.99095	0.0162118	TENM2
ENSSSCG00000017018	16	2.10208	0.0476571	TENM2
ENSSSCG00000017076	16	2.37618	0.0174931	NMUR2
ENSSSCG00000017089	16	2.8573	0.023367	ANXA6
ENSSSCG00000017109	16	2.14681	0.0406206	ADAMTS16
ENSSSCG00000017109	16	2.39885	0.02117	ADAMTS16
ENSSSCG00000017165	12	2.60421	0.0421944	USP36
ENSSSCG00000017165	12	2.11655	0.034298	USP36
ENSSSCG00000017205	12	-2.35236	0.0092327	SAP30BP
ENSSSCG00000017205	12	-2.08456	0.0371088	SAP30BP
ENSSSCG00000017265	12	2.37041	0.0177686	AXIN2
ENSSSCG00000017268	12	2.75096	0.0100119	PRKCA
ENSSSCG00000017268	12	3.16514	0.0379692	PRKCA
ENSSSCG00000017462	12	-2.25636	0.00931207	KRT27
ENSSSCG00000017463	12	-2.18363	0.00121008	KRT26
ENSSSCG00000017599	12	3.00259	0.00267693	KIF2B
ENSSSCG00000017602	12	2.09777	0.0359256	STXBP4
ENSSSCG00000017602	12	2.02365	0.0430061	STXBP4
ENSSSCG00000017673	12	2.77688	0.00548843	INTS2
ENSSSCG00000017673	12	2.27489	0.0310245	INTS2
ENSSSCG00000017693	12	3.57035	0.00233743	AATF
ENSSSCG00000017693	12	2.06355	0.0390608	AATF
ENSSSCG00000017720	12	2.2307	0.0257011	CCL1
ENSSSCG00000017727	12	2.82611	0.0153752	TMEM98
ENSSSCG00000017728	12	2.2758	0.0396578	MYO1D
ENSSSCG00000017728	12	2.26625	0.0241463	MYO1D
ENSSSCG00000017728	12	2.65811	0.00822167	MYO1D
ENSSSCG00000017753	12	2.65575	0.0171867	KSR1
ENSSSCG00000017799	12	2.25345	0.0483032	CPD
ENSSSCG00000017804	12	2.64361	0.0124243	ABR
ENSSSCG00000017804	12	2.31016	0.0402775	ABR
ENSSSCG00000017804	12	2.23034	0.0330158	ABR
ENSSSCG00000017804	12	3.19666	0.0387803	ABR
ENSSSCG00000017804	12	2.62919	0.0160257	ABR
ENSSSCG00000017804	12	2.54687	0.0152549	ABR
ENSSSCG00000017804	12	2.52783	0.0237952	ABR
ENSSSCG00000017804	12	2.1169	0.0397611	ABR
ENSSSCG00000017809	12	2.58607	0.0235637	GEMIN4
ENSSSCG00000017812	12	2.21611	0.0266838	VPS53
ENSSSCG00000018042	12	2.64673	0.0487199	SLC47A2
ENSSSCG00000018045	12	3.19167	0.00517178	ULK2
ENSSSCG00000018046	12	3.61529	0.010348	NA
ENSSSCG00000018052	12	3.43346	0.0029168	NT5M
ENSSSCG00000019111	6	3.48886	0.000660113	MIR187
ENSSSCG00000019870	2	2.1395	0.0323954	RF00003
ENSSSCG00000020060	10	2.78704	0.0445709	RF00026
ENSSSCG00000020101	12	2.41753	0.0156262	RF00026
ENSSSCG00000020132	6	3.1499	0.0299605	RF00026
ENSSSCG00000020160	2	-2.20709	0.0273078	RF00322
ENSSSCG00000020214	14	2.2375	0.0368321	RF00026
ENSSSCG00000020360	4	-2.21208	0.0251318	RF00026
ENSSSCG00000020663	18	-2.11478	0.0344487	KMT2C
ENSSSCG00000020663	18	-2.29692	0.0216232	KMT2C
ENSSSCG00000020663	18	-2.67213	0.0075372	KMT2C
ENSSSCG00000020663	18	-2.18035	0.0239948	KMT2C
ENSSSCG00000020671	14	2.008	0.0446433	SLC18A2
ENSSSCG00000020755	2	3.91784	0.0318739	NA
ENSSSCG00000020785	15	2.09143	0.038923	DES
ENSSSCG00000020987	1	2.07466	0.0449768	WDR31
ENSSSCG00000020989	6	2.68476	0.0201549	BSND
ENSSSCG00000020990	13	2.01796	0.0437416	NA
ENSSSCG00000020990	13	4.00355	6.24e-05	NA
ENSSSCG00000020990	13	2.37376	0.0176081	NA
ENSSSCG00000021158	11	2.61495	0.0267177	MCF2L
ENSSSCG00000021173	1	2.69242	0.0336101	BSPRY
ENSSSCG00000021181	2	2.54136	0.0410381	DHCR7
ENSSSCG00000021203	13	2.07354	0.0381224	PIK3CB
ENSSSCG00000021368	17	2.54638	0.0453143	NA
ENSSSCG00000021384	12	2.31858	0.0273453	BRIP1
ENSSSCG00000021384	12	2.14127	0.0322525	BRIP1
ENSSSCG00000021408	13	2.2043	0.0275034	TKT
ENSSSCG00000021408	13	2.57392	0.0244315	TKT
ENSSSCG00000021488	13	3.2992	0.000969621	NA
ENSSSCG00000021562	18	-2.08575	0.0370014	PLXNA4
ENSSSCG00000021562	18	-2.07998	0.0199815	PLXNA4
ENSSSCG00000021562	18	-2.39583	0.00716743	PLXNA4
ENSSSCG00000021562	18	-2.16951	0.017581	PLXNA4
ENSSSCG00000021562	18	-2.46373	0.00511033	PLXNA4
ENSSSCG00000021562	18	-2.26393	0.00335593	PLXNA4
ENSSSCG00000021562	18	-2.38587	0.00766516	PLXNA4
ENSSSCG00000021562	18	-2.96202	0.00305631	PLXNA4
ENSSSCG00000021562	18	-2.42859	0.00499334	PLXNA4
ENSSSCG00000021738	6	-2.1498	0.0315708	NA
ENSSSCG00000021764	8	-2.54244	0.0051659	ARHGEF38
ENSSSCG00000021767	14	2.7635	0.00591564	NA
ENSSSCG00000021818	11	-2.24281	0.017511	ENOX1
ENSSSCG00000021890	6	2.42696	0.0172252	GNB1
ENSSSCG00000021890	6	2.47924	0.015584	GNB1
ENSSSCG00000021890	6	2.48607	0.0129161	GNB1
ENSSSCG00000021890	6	2.20313	0.0462561	GNB1
ENSSSCG00000021890	6	2.16972	0.0300284	GNB1
ENSSSCG00000021899	6	-2.18233	0.0290852	NA
ENSSSCG00000021899	6	-2.02905	0.0424536	NA
ENSSSCG00000022114	2	2.12901	0.0415167	NA
ENSSSCG00000022155	8	2.58005	0.0169939	RBPJ
ENSSSCG00000022163	6	-2.01408	0.0440009	GNAL
ENSSSCG00000022194	8	2.79327	0.00621679	NA
ENSSSCG00000022194	8	4.0029	0.000394022	NA
ENSSSCG00000022194	8	4.06671	4.77e-05	NA
ENSSSCG00000022243	3	2.26951	0.0273664	NA
ENSSSCG00000022305	6	4.19704	0.00137179	WDR78
ENSSSCG00000022305	6	2.55764	0.0105386	WDR78
ENSSSCG00000022305	6	2.68443	0.0269487	WDR78
ENSSSCG00000022305	6	3.85379	0.0137629	WDR78
ENSSSCG00000022305	6	2.61436	0.00893957	WDR78
ENSSSCG00000022305	6	2.18013	0.0292477	WDR78
ENSSSCG00000022345	15	2.26437	0.0323529	NA
ENSSSCG00000022345	15	2.15392	0.0312464	NA
ENSSSCG00000022361	8	3.75582	0.000172773	NA
ENSSSCG00000022361	8	2.8664	0.0166911	NA
ENSSSCG00000022569	16	2.30495	0.0274575	GRIA1
ENSSSCG00000022569	16	2.69118	0.00712004	GRIA1
ENSSSCG00000022618	13	3.02251	0.00671355	CMTM8
ENSSSCG00000022618	13	2.39871	0.0440152	CMTM8
ENSSSCG00000022618	13	3.07047	0.00566375	CMTM8
ENSSSCG00000022661	2	-2.05731	0.0396562	FCHO2
ENSSSCG00000022785	3	2.21921	0.0395398	GSG1L
ENSSSCG00000022788	8	-2.0213	0.0432483	PPA2
ENSSSCG00000022849	10	2.29358	0.0422112	IL2RA
ENSSSCG00000023032	15	3.26034	0.031814	SCG2
ENSSSCG00000023078	13	-2.24055	0.0250555	WDR4
ENSSSCG00000023085	13	2.98271	0.0144628	STAC
ENSSSCG00000023085	13	3.09077	0.0069644	STAC
ENSSSCG00000023085	13	2.95838	0.0263061	STAC
ENSSSCG00000023085	13	3.01663	0.0295581	STAC
ENSSSCG00000023085	13	3.81655	0.0113437	STAC
ENSSSCG00000023085	13	2.52516	0.0427273	STAC
ENSSSCG00000023085	13	2.9941	0.0168652	STAC
ENSSSCG00000023133	15	2.18858	0.0444989	OSBPL6
ENSSSCG00000023133	15	2.27824	0.0306329	OSBPL6
ENSSSCG00000023276	6	2.49911	0.0306921	ZNF24
ENSSSCG00000023296	8	2.74553	0.00604137	CENPE
ENSSSCG00000023451	9	2.17723	0.0294636	KCNK2
ENSSSCG00000023537	2	3.14468	0.00873314	SYT8
ENSSSCG00000023709	2	2.72202	0.017816	PTPRJ
ENSSSCG00000023709	2	3.01271	0.0131795	PTPRJ
ENSSSCG00000023771	11	-2.0022	0.033516	NA
ENSSSCG00000023771	11	-2.02592	0.0255248	NA
ENSSSCG00000023806	13	2.33344	0.0467529	LRRN1
ENSSSCG00000023890	2	2.49922	0.0124467	ATG2A
ENSSSCG00000023891	13	2.32632	0.0200015	GRM7
ENSSSCG00000023934	8	-2.49382	0.012523	KCNIP4
[truncated: 1,222 more rows]

## Sheet: XP-CLR_LR
gene_id	chrom	xpclr	gene_name
ENSSSCG00000039807	12	75.3029	NA/CYBC1/NA
ENSSSCG00000033041	17	61.3584	NA/GNAS/NA
ENSSSCG00000000240	5	65.4861	KRT85/KRT84
ENSSSCG00000006039	4	55.4904	LRP12/DPYS
ENSSSCG00000040071	17	129.183	NA/MRPS26
ENSSSCG00000007452	17	58.0374	TP53RK/MMP9
ENSSSCG00000033041	17	70.7912	NA/GNAS
ENSSSCG00000033041	17	72.5053	NA/GNAS
ENSSSCG00000014387	2	92.4402	NA/HDAC3
ENSSSCG00000014390	2	60.5219	FCHSD1/RELL2
ENSSSCG00000020018	9	73.4575	RF00026/RPS3
ENSSSCG00000014949	9	63.4283	NA/C11orf54
ENSSSCG00000015563	9	66.4347	RGL1/APOBEC4
ENSSSCG00000025038	15	54.655	KCNJ13/GIGYF2
ENSSSCG00000030167	12	55.7077	SLC25A39/RUNDC3A
ENSSSCG00000015847	15	58.2986	MBOAT4/RF00100
ENSSSCG00000032195	2	80.852	NA/UBE2L6
ENSSSCG00000023912	3	81.0325	ORAI2/ALKBH4
ENSSSCG00000025966	3	108.856	EIF4H/MIR590
ENSSSCG00000034910	8	59.4362	NA/NA
ENSSSCG00000037808	4	54.9704	NA/NA
ENSSSCG00000003601	6	68.1126	HCRTR1/PEF1
ENSSSCG00000000764	5	54.8659	HDHD5/ADA2
ENSSSCG00000008147	3	66.5361	FHL2/C2orf49
ENSSSCG00000036926	1	78.6071	MVB12B/ssc-mir-9793
ENSSSCG00000017091	16	83.3257	TNIP1/GPX3
ENSSSCG00000039980	7	58.8892	TRAV26-2/NA
ENSSSCG00000037324	17	59.0851	NA/NA
ENSSSCG00000002703	6	62.8931	TERF2IP/NA
ENSSSCG00000017720	12	59.1277	CCL1/CCL11
ENSSSCG00000000024	5	64.0074	PARVB
ENSSSCG00000000157	5	68.5814	BPIFC
ENSSSCG00000000722	5	94.5162	RAD51AP1
ENSSSCG00000000811	5	71.0526	PCED1B
ENSSSCG00000000932	5	61.2929	NTS
ENSSSCG00000000948	5	55.7311	SYT1
ENSSSCG00000001085	7	88.7232	DCDC2
ENSSSCG00000001097	7	62.2627	NA
ENSSSCG00000002370	7	64.8959	AREL1
ENSSSCG00000002370	7	76.4202	AREL1
ENSSSCG00000002375	7	58.3697	RPS6KL1
ENSSSCG00000002436	7	55.0627	TTC7B
ENSSSCG00000002701	6	73.4586	MON1B
ENSSSCG00000002854	6	125.856	POP4
ENSSSCG00000002879	6	80.2893	GRAMD1A
ENSSSCG00000003493	6	63.965	CAPZB
ENSSSCG00000003493	6	61.8602	CAPZB
ENSSSCG00000003599	6	55.2123	NA
ENSSSCG00000003622	6	66.7359	CSMD2
ENSSSCG00000003622	6	70.8702	CSMD2
ENSSSCG00000003664	6	63.7184	PPIE
ENSSSCG00000003664	6	57.7938	PPIE
ENSSSCG00000003673	6	63.7208	CEP192
ENSSSCG00000003818	6	83.2516	DOCK7
ENSSSCG00000003820	6	69.2384	USP1
ENSSSCG00000003877	6	70.7658	FAF1
ENSSSCG00000003877	6	58.4945	FAF1
ENSSSCG00000004064	1	55.021	ARID1B
ENSSSCG00000004093	1	64.5371	IYD
ENSSSCG00000004859	1	58.8738	ZNF516
ENSSSCG00000005502	1	70.0204	ASTN2
ENSSSCG00000005953	4	60.2728	KCNQ3
ENSSSCG00000006025	4	80.0459	PKHD1L1
ENSSSCG00000006025	4	63.1259	PKHD1L1
ENSSSCG00000006059	4	58.2505	NCALD
ENSSSCG00000006059	4	54.624	NCALD
ENSSSCG00000006063	4	85.7535	NA
ENSSSCG00000007083	17	57.8967	PCSK2
ENSSSCG00000007453	17	103.722	EYA2
ENSSSCG00000007453	17	173.753	EYA2
ENSSSCG00000007453	17	83.5857	EYA2
ENSSSCG00000007478	17	63.9855	ATP9A
ENSSSCG00000007478	17	84.8206	ATP9A
ENSSSCG00000007516	17	62.7534	NA
ENSSSCG00000007521	17	66.3967	NELFCD
ENSSSCG00000007521	17	79.2257	NELFCD
ENSSSCG00000007525	17	68.464	NA
ENSSSCG00000007526	17	55.1764	ZNF831
ENSSSCG00000007526	17	70.9945	ZNF831
ENSSSCG00000007542	3	94.1485	PRKAR1B
ENSSSCG00000007681	3	105.669	CUX1
ENSSSCG00000007681	3	96.6709	CUX1
ENSSSCG00000007681	3	59.5972	CUX1
ENSSSCG00000007681	3	63.8193	CUX1
ENSSSCG00000007681	3	131.291	CUX1
ENSSSCG00000007681	3	106.148	CUX1
ENSSSCG00000007681	3	102.551	CUX1
ENSSSCG00000007681	3	111.605	CUX1
ENSSSCG00000007681	3	112.88	CUX1
ENSSSCG00000007681	3	90.4652	CUX1
ENSSSCG00000007681	3	63.3061	CUX1
ENSSSCG00000007682	3	56.6378	SH2B2
ENSSSCG00000008134	3	60.5059	EDAR
ENSSSCG00000008144	3	77.936	NCK2
ENSSSCG00000008147	3	61.6436	FHL2
ENSSSCG00000008147	3	56.3629	FHL2
ENSSSCG00000008340	3	67.927	ANTXR1
ENSSSCG00000008533	3	59.1557	ALK
ENSSSCG00000008772	8	95.8811	RELL1
ENSSSCG00000009029	8	100.954	ARHGAP10
ENSSSCG00000009029	8	79.05	ARHGAP10
ENSSSCG00000009031	8	64.3285	EDNRA
ENSSSCG00000009122	8	65.2143	ARSJ
ENSSSCG00000009122	8	58.8535	ARSJ
ENSSSCG00000009122	8	58.1897	ARSJ
ENSSSCG00000009123	8	82.6111	CAMK2D
ENSSSCG00000009123	8	58.6786	CAMK2D
ENSSSCG00000009123	8	58.98	CAMK2D
ENSSSCG00000009123	8	79.424	CAMK2D
ENSSSCG00000009125	8	99.7976	ANK2
ENSSSCG00000009125	8	71.8932	ANK2
ENSSSCG00000009125	8	150.461	ANK2
ENSSSCG00000009125	8	91.8852	ANK2
ENSSSCG00000009309	11	62.1029	NA
ENSSSCG00000009440	11	62.8509	ELF1
ENSSSCG00000009644	14	86.1368	ADAM28
ENSSSCG00000009650	14	74.2895	DOCK5
ENSSSCG00000009650	14	70.598	DOCK5
ENSSSCG00000009653	14	56.6404	CDCA2
ENSSSCG00000009684	14	70.1778	MSRA
ENSSSCG00000009684	14	70.7057	MSRA
ENSSSCG00000009684	14	77.2711	MSRA
ENSSSCG00000009684	14	84.0473	MSRA
ENSSSCG00000009684	14	69.5496	MSRA
ENSSSCG00000009684	14	57.7374	MSRA
ENSSSCG00000009684	14	66.9973	MSRA
ENSSSCG00000010672	14	93.3665	RAB11FIP2
ENSSSCG00000010809	10	137.478	BRINP3
ENSSSCG00000010809	10	163.002	BRINP3
ENSSSCG00000010809	10	125.907	BRINP3
ENSSSCG00000010949	10	59.1246	DAPK1
ENSSSCG00000011039	10	65.6605	SLC39A12
ENSSSCG00000011042	10	58.078	NA
ENSSSCG00000011056	10	62.7807	FRMD4A
ENSSSCG00000011070	10	88.5963	MPP7
ENSSSCG00000011070	10	79.2286	MPP7
ENSSSCG00000011070	10	69.398	MPP7
ENSSSCG00000011121	10	88.1965	NA
ENSSSCG00000011199	13	75.764	TBC1D5
ENSSSCG00000011199	13	96.7249	TBC1D5
ENSSSCG00000011199	13	56.3077	TBC1D5
ENSSSCG00000011199	13	59.6863	TBC1D5
ENSSSCG00000011199	13	73.0972	TBC1D5
ENSSSCG00000011199	13	66.8551	TBC1D5
ENSSSCG00000011204	13	56.5478	KCNH8
ENSSSCG00000011204	13	88.0207	KCNH8
ENSSSCG00000011217	13	78.5186	NEK10
ENSSSCG00000011226	13	91.981	TGFBR2
ENSSSCG00000011226	13	123.938	TGFBR2
ENSSSCG00000011245	13	58.5388	ITGA9
ENSSSCG00000011245	13	115.825	ITGA9
ENSSSCG00000011245	13	81.3447	ITGA9
ENSSSCG00000011256	13	67.5749	SLC22A13
ENSSSCG00000012022	13	91.1411	APP
ENSSSCG00000012022	13	75.8902	APP
ENSSSCG00000013236	2	114.203	MYBPC3
ENSSSCG00000013322	2	58.7707	IMMP1L
ENSSSCG00000013326	2	73.9579	DCDC1
ENSSSCG00000013326	2	62.9962	DCDC1
ENSSSCG00000014055	2	90.8374	CDHR2
ENSSSCG00000014121	2	70.6996	ZFYVE16
ENSSSCG00000014121	2	61.3425	ZFYVE16
ENSSSCG00000014121	2	90.7572	ZFYVE16
ENSSSCG00000014121	2	68.1092	ZFYVE16
ENSSSCG00000014123	2	60.1568	FAM151B
ENSSSCG00000014123	2	104.591	FAM151B
ENSSSCG00000014123	2	61.4513	FAM151B
ENSSSCG00000014124	2	79.1242	ANKRD34B
ENSSSCG00000014127	2	79.9815	RASGRF2
ENSSSCG00000014203	2	76.5156	NA
ENSSSCG00000014203	2	61.0769	NA
ENSSSCG00000014399	2	133.615	ARHGAP26
ENSSSCG00000014399	2	63.8373	ARHGAP26
ENSSSCG00000014399	2	106.844	ARHGAP26
ENSSSCG00000014399	2	64.9893	ARHGAP26
ENSSSCG00000014994	9	59.4845	PDGFD
ENSSSCG00000015235	9	63.09	ETS1
ENSSSCG00000015378	9	59.4719	SP4
ENSSSCG00000015379	9	58.785	DNAH11
ENSSSCG00000015379	9	58.4764	DNAH11
ENSSSCG00000015426	9	75.3523	RELN
ENSSSCG00000015557	9	120.036	NMNAT2
ENSSSCG00000015557	9	126.553	NMNAT2
ENSSSCG00000015569	9	76.5828	SWT1
ENSSSCG00000015569	9	64.0356	SWT1
ENSSSCG00000015733	15	65.5621	GLI2
ENSSSCG00000015733	15	56.6752	GLI2
ENSSSCG00000015733	15	63.0335	GLI2
ENSSSCG00000015830	15	66.2996	UNC5D
ENSSSCG00000015830	15	58.0559	UNC5D
ENSSSCG00000015830	15	57.162	UNC5D
ENSSSCG00000015830	15	68.9222	UNC5D
ENSSSCG00000015840	15	55.7755	WRN
ENSSSCG00000015846	15	64.1247	RBPMS
ENSSSCG00000015846	15	57.2978	RBPMS
ENSSSCG00000015854	15	82.8079	OCA2
ENSSSCG00000015854	15	85.3601	OCA2
ENSSSCG00000016151	15	71.7391	MAP2
ENSSSCG00000016151	15	120.657	MAP2
ENSSSCG00000016160	15	71.9993	ERBB4
ENSSSCG00000016166	15	59.134	NA
ENSSSCG00000016237	15	62.6457	DOCK10
ENSSSCG00000016426	18	67.0522	NA
ENSSSCG00000016715	18	59.169	OSBPL3
ENSSSCG00000016857	16	81.0465	DAB2
ENSSSCG00000016857	16	73.7892	DAB2
ENSSSCG00000016956	16	68.3205	MAST4
ENSSSCG00000017095	16	71.1621	SEMA5A
ENSSSCG00000017095	16	107.388	SEMA5A
ENSSSCG00000017095	16	61.5424	SEMA5A
ENSSSCG00000017204	12	97.6016	ITGB4
ENSSSCG00000018028	12	74.814	TEKT3
ENSSSCG00000020033	14	57.8096	ssc-mir-124a-2
ENSSSCG00000021132	10	105.574	PLD5
ENSSSCG00000021315	7	58.6515	NA
ENSSSCG00000021315	7	54.7085	NA
ENSSSCG00000021315	7	70.9457	NA
ENSSSCG00000021573	9	67.4586	KCNJ5
ENSSSCG00000021573	9	61.8431	KCNJ5
ENSSSCG00000021738	6	79.9234	NA
ENSSSCG00000022202	17	55.5704	TOX2
ENSSSCG00000022865	18	55.8253	GRM8
ENSSSCG00000022865	18	56.1976	GRM8
ENSSSCG00000022951	9	86.916	NFASC
ENSSSCG00000022951	9	58.355	NFASC
ENSSSCG00000023285	6	58.522	RF00026
ENSSSCG00000023569	14	59.9417	NA
ENSSSCG00000023934	8	56.3698	KCNIP4
ENSSSCG00000024136	9	60.9568	AMPH
ENSSSCG00000024136	9	147.914	AMPH
ENSSSCG00000024189	2	77.7777	SIL1
ENSSSCG00000024424	4	56.2628	FAM91A1
ENSSSCG00000024614	13	56.1192	ITSN1
ENSSSCG00000024614	13	66.1351	ITSN1
ENSSSCG00000024636	3	57.0456	TGFBRAP1
ENSSSCG00000024765	11	76.619	NA
ENSSSCG00000024950	2	54.7337	NA
ENSSSCG00000024950	2	59.516	NA
ENSSSCG00000024950	2	129.491	NA
ENSSSCG00000024950	2	55.9418	NA
ENSSSCG00000025119	13	69.9707	GRIK1
ENSSSCG00000025295	2	90.4538	NDFIP1
ENSSSCG00000025858	3	85.9745	ELN
ENSSSCG00000025858	3	71.4725	ELN
ENSSSCG00000025858	3	124.109	ELN
ENSSSCG00000025966	3	69.1454	EIF4H
ENSSSCG00000025966	3	71.6334	EIF4H
ENSSSCG00000027404	1	60.8216	UNC93A
ENSSSCG00000027417	6	58.7874	LDLRAD4
ENSSSCG00000027417	6	62.1991	LDLRAD4
ENSSSCG00000027417	6	65.0765	LDLRAD4
ENSSSCG00000027417	6	69.3758	LDLRAD4
ENSSSCG00000027487	3	125.252	LAT2
ENSSSCG00000027725	5	59.7737	CACNA1C
ENSSSCG00000027786	13	58.171	ZBTB21
ENSSSCG00000028942	7	89.2756	NA
ENSSSCG00000029331	14	99.882	PALLD
ENSSSCG00000029331	14	163.653	PALLD
ENSSSCG00000029343	12	140.903	MFSD11
ENSSSCG00000029511	13	100.378	UBASH3A
ENSSSCG00000029596	9	60.3442	NA
ENSSSCG00000029596	9	66.4133	NA
ENSSSCG00000030044	8	79.3143	TMEM184C
ENSSSCG00000030217	9	68.1235	COLGALT2
ENSSSCG00000030359	13	57.1152	ARHGEF3
ENSSSCG00000030378	3	107.821	LIMK1
ENSSSCG00000030378	3	96.124	LIMK1
ENSSSCG00000030694	10	71.9811	PKP1
ENSSSCG00000031117	2	54.9937	NA
ENSSSCG00000031141	9	55.255	ABCA13
ENSSSCG00000031141	9	66.3955	ABCA13
ENSSSCG00000031141	9	140.736	ABCA13
ENSSSCG00000031141	9	55.491	ABCA13
ENSSSCG00000031904	8	57.7718	UGT8
ENSSSCG00000031904	8	91.2129	UGT8
ENSSSCG00000031904	8	87.4511	UGT8
ENSSSCG00000031904	8	72.6575	UGT8
ENSSSCG00000031914	14	83.1027	NA
ENSSSCG00000032360	9	79.0301	PANX1
ENSSSCG00000032826	2	56.8921	KCTD16
ENSSSCG00000032826	2	73.3911	KCTD16
ENSSSCG00000033083	9	74.5751	NA
ENSSSCG00000033120	1	74.1044	PALM2
ENSSSCG00000033120	1	55.4297	PALM2
ENSSSCG00000033120	1	111.377	PALM2
ENSSSCG00000033175	1	62.5127	SASH1
ENSSSCG00000033312	4	73.6519	NA
ENSSSCG00000033608	14	130.468	LOXL2
ENSSSCG00000033608	14	59.9231	LOXL2
ENSSSCG00000033829	4	65.7445	RIMS2
ENSSSCG00000033829	4	67.7325	RIMS2
ENSSSCG00000033829	4	76.0223	RIMS2
ENSSSCG00000034692	15	59.1315	SH3BP4
ENSSSCG00000034948	5	57.5411	RASSF9
ENSSSCG00000034972	10	59.0529	CNIH3
ENSSSCG00000035045	14	64.3648	DOCK1
ENSSSCG00000035237	9	65.0805	NA
ENSSSCG00000036033	13	67.3468	THRB
ENSSSCG00000036033	13	56.5283	THRB
ENSSSCG00000036086	1	61.1254	PAX5
ENSSSCG00000036344	2	67.0383	NA
ENSSSCG00000036344	2	59.9245	NA
ENSSSCG00000036631	14	79.1944	NA
ENSSSCG00000036631	14	56.9855	NA
ENSSSCG00000036926	1	76.3035	MVB12B
ENSSSCG00000037698	14	75.3818	TCERG1L
ENSSSCG00000037698	14	92.2029	TCERG1L
ENSSSCG00000037832	12	116.415	PMP22
ENSSSCG00000038066	10	57.9633	USH2A
ENSSSCG00000038066	10	58.811	USH2A
ENSSSCG00000038066	10	61.4555	USH2A
ENSSSCG00000038066	10	67.2965	USH2A
ENSSSCG00000038296	3	61.1326	NA
ENSSSCG00000038505	12	60.2219	MSI2
ENSSSCG00000038627	6	58.8003	ADAMTS18
ENSSSCG00000038710	9	106.684	TMPRSS13
ENSSSCG00000038717	7	66.9605	FARS2
ENSSSCG00000038801	8	60.3117	NPNT
ENSSSCG00000038877	16	98.7755	SLC36A3
ENSSSCG00000038956	6	76.2145	HEYL
ENSSSCG00000039080	3	57.4364	TRIB2
ENSSSCG00000039522	5	56.3414	SHISAL1
ENSSSCG00000039587	5	62.2336	NA
ENSSSCG00000039769	6	93.9729	NA
ENSSSCG00000039769	6	65.9851	NA
ENSSSCG00000040224	13	84.4572	RSPH1
ENSSSCG00000040538	11	66.9625	NA
ENSSSCG00000040959	16	56.0351	ZNF131
ENSSSCG00000017127	12	75.3029	NA/CYBC1/NA
ENSSSCG00000007520	17	61.3584	NA/GNAS/NA
ENSSSCG00000000241	5	65.4861	KRT85/KRT84
ENSSSCG00000006040	4	55.4904	LRP12/DPYS
ENSSSCG00000007165	17	129.183	NA/MRPS26
ENSSSCG00000007436	17	58.0374	TP53RK/MMP9
ENSSSCG00000007520	17	70.7912	NA/GNAS
ENSSSCG00000007520	17	72.5053	NA/GNAS
ENSSSCG00000014388	2	92.4402	NA/HDAC3
ENSSSCG00000014389	2	60.5219	FCHSD1/RELL2
ENSSSCG00000014855	9	73.4575	RF00026/RPS3
ENSSSCG00000014948	9	63.4283	NA/C11orf54
ENSSSCG00000015561	9	66.4347	RGL1/APOBEC4
ENSSSCG00000016291	15	54.655	KCNJ13/GIGYF2
ENSSSCG00000017359	12	55.7077	SLC25A39/RUNDC3A
ENSSSCG00000019036	15	58.2986	MBOAT4/RF00100
ENSSSCG00000023379	2	80.852	NA/UBE2L6
ENSSSCG00000029300	3	81.0325	ORAI2/ALKBH4
ENSSSCG00000030427	3	108.856	EIF4H/MIR590
ENSSSCG00000031198	8	59.4362	NA/NA
ENSSSCG00000033790	4	54.9704	NA/NA
ENSSSCG00000034810	6	68.1126	HCRTR1/PEF1
ENSSSCG00000035218	5	54.8659	HDHD5/ADA2
ENSSSCG00000035390	3	66.5361	FHL2/C2orf49
ENSSSCG00000035931	1	78.6071	MVB12B/ssc-mir-9793
ENSSSCG00000036438	16	83.3257	TNIP1/GPX3
ENSSSCG00000037611	7	58.8892	TRAV26-2/NA
ENSSSCG00000040071	17	59.0851	NA/NA
ENSSSCG00000040374	6	62.8931	TERF2IP/NA
ENSSSCG00000040648	12	59.1277	CCL1/CCL11
ENSSSCG00000017128	12	75.3029	NA/CYBC1/NA
ENSSSCG00000032457	17	61.3584	NA/GNAS/NA

## Sheet: XP-EHH_LR
gene_id	chr	xpehh	pvalue	gene_name
ENSSSCG00000037885	18	2.55204	0.0264145	NA/NA/NA/NA/TRBV25-1/TRBV24-1
ENSSSCG00000005664	1	2.35009	0.0293019	LRRC8A/PHYHD1/RF00020/DOLK/NUP188
ENSSSCG00000004047	1	2.94294	0.00554993	MRPL18/TCP1/RF00429/ACAT2/RF00401
ENSSSCG00000006933	4	2.89562	0.0213273	CLCA1/ODF2L/NA/NA
ENSSSCG00000012845	2	-2.20293	0.00341565	CEND1/SLC25A22/CD151/PIDD1
ENSSSCG00000037885	18	2.99517	0.0318576	NA/NA/NA/NA
ENSSSCG00000037885	18	2.93513	0.0169884	NA/NA/NA/NA
ENSSSCG00000012840	2	-2.0457	0.0407861	CD151/PIDD1/RPLP2/RF00419
ENSSSCG00000006933	4	2.77866	0.0104426	CLCA1/ODF2L/NA
ENSSSCG00000006933	4	2.65947	0.0138262	CLCA1/ODF2L/NA
ENSSSCG00000006933	4	2.60102	0.0113202	CLCA1/ODF2L/NA
ENSSSCG00000006933	4	2.3314	0.0359318	CLCA1/ODF2L/NA
ENSSSCG00000011301	13	2.4902	0.0163603	ZDHHC3/EXOSC7/CLEC3B
ENSSSCG00000022114	2	3.95657	0.0302452	NA/NA/MS4A7
ENSSSCG00000014554	2	-2.45808	0.00807292	NA/ODF3/BET1L
ENSSSCG00000015729	15	-2.49316	0.0118482	TSN/NA/NIFK
ENSSSCG00000016213	15	-2.30242	0.00184635	GLB1L/TUBA4A/STK16
ENSSSCG00000017126	12	2.66265	0.0215785	NARF/NA/CYBC1
ENSSSCG00000039807	12	2.61547	0.0451358	NA/CYBC1/NA
ENSSSCG00000017962	12	-2.61309	0.00897283	KDM6B/TP53/NA
ENSSSCG00000027302	2	-2.88792	0.00387801	PKP3/ANO9/SIGIRR
ENSSSCG00000023783	12	2.14244	0.0321579	MRPL27/EME1/LRRC59
ENSSSCG00000011956	13	2.34353	0.0199793	TRMT10C/SENP7/NA
ENSSSCG00000009290	11	2.85605	0.0405076	MIPEP/NA/NA
ENSSSCG00000039807	12	2.69195	0.00710359	NA/NA/OGFOD3
ENSSSCG00000033528	12	-2.18155	0.0291426	BPTF/NA/C17orf58
ENSSSCG00000039807	12	2.91581	0.0160296	NA/OGFOD3/NA
ENSSSCG00000040453	5	-2.04197	0.034161	NA/FBXO7
ENSSSCG00000000157	5	-2.06562	0.0193358	BPIFC/RTCB
ENSSSCG00000000233	5	-2.41098	0.0134555	ACVR1B/GRASP
ENSSSCG00000000267	5	-2.13247	0.0200417	C12orf10/AAAS
ENSSSCG00000000297	5	2.70473	0.00996538	PDE1B/PPP1R1A
ENSSSCG00000040550	5	-2.05638	0.0124139	CASC1/LRMP
ENSSSCG00000025252	5	2.58785	0.00965761	PEX5/CLSTN3
ENSSSCG00000000680	5	2.72585	0.0452232	GPR162/CD4
ENSSSCG00000000893	5	2.11312	0.0345902	AMDHD1/CCDC38
ENSSSCG00000033526	7	2.41755	0.0205942	BAG2/ZNF451
ENSSSCG00000001718	7	-2.0144	0.00357699	CYP39A1/SLC25A27
ENSSSCG00000027052	7	-2.17798	0.0201547	PEX11A/WDR93
ENSSSCG00000039980	7	-2.27247	0.015459	TRAV26-2/NA
ENSSSCG00000039980	7	-2.20218	0.0276524	TRAV26-2/TRAV41
ENSSSCG00000039980	7	-2.17454	0.0296645	TRAV26-2/TRAV41
ENSSSCG00000034070	7	-2.21705	0.0266198	ALPK3/SLC28A1
ENSSSCG00000002708	6	2.2811	0.0256444	TMEM231/NA
ENSSSCG00000027660	6	2.04634	0.0451579	IFI44L/ADGRL4
ENSSSCG00000027660	6	2.72574	0.0292855	IFI44L/ADGRL4
ENSSSCG00000027660	6	2.37724	0.0176727	IFI44L/ADGRL4
ENSSSCG00000003885	6	-2.04042	0.0413087	NA/STIL
ENSSSCG00000004041	1	2.56943	0.0101865	SLC22A1/IGF2R
ENSSSCG00000004046	1	3.0996	0.00193781	PNLDC1/MRPL18
ENSSSCG00000004048	1	3.66941	0.012911	TCP1/ACAT2
ENSSSCG00000004101	1	3.94244	0.000650311	LRP11/PCMT1
ENSSSCG00000004196	1	3.50193	0.0255054	MED23/ARG1
ENSSSCG00000005638	1	3.80026	0.0224251	LCN2/CIZ1
ENSSSCG00000005651	1	2.35085	0.0187307	ODF2/GLE1
ENSSSCG00000005665	1	2.74544	0.0112163	PHYHD1/NUP188
ENSSSCG00000005678	1	3.71857	0.00239726	NTMT1/ASB6
ENSSSCG00000005725	1	2.34319	0.0403604	TTF1/CFAP77
ENSSSCG00000024424	4	2.35887	0.0278919	FAM91A1/ANXA13
ENSSSCG00000006039	4	-2.53032	0.0113959	LRP12/DPYS
ENSSSCG00000006461	4	-2.00074	0.0454203	ARHGEF11/LRRC71
ENSSSCG00000040857	17	2.88437	0.0181923	NA/NA
ENSSSCG00000039862	17	3.2902	0.00195326	TRIB3/RBCK1
ENSSSCG00000007314	17	2.20525	0.0407096	NA/AAR2
ENSSSCG00000007452	17	-2.1086	0.00846391	TP53RK/CDH22
ENSSSCG00000007452	17	-2.26079	0.0222869	TP53RK/CDH22
ENSSSCG00000007452	17	-2.29701	0.000900888	TP53RK/CDH22
ENSSSCG00000007452	17	-2.24336	0.0169206	TP53RK/CDH22
ENSSSCG00000007452	17	-2.34224	0.0191684	TP53RK/CDH22
ENSSSCG00000007452	17	-2.72378	0.00538845	TP53RK/CDH22
ENSSSCG00000034952	17	2.09188	0.0364493	DPM1/MOCS3
ENSSSCG00000039806	17	2.20379	0.0393511	NA/NA
ENSSSCG00000007575	3	4.25753	0.000354697	RADIL/AP5Z1
ENSSSCG00000007575	3	3.44302	0.00139343	RADIL/AP5Z1
ENSSSCG00000029300	3	-2.7381	0.00617947	ALKBH4/LRWD1
ENSSSCG00000007709	3	-2.09507	0.036165	TBL2/MLXIPL
ENSSSCG00000007718	3	-2.55022	0.00135377	CLDN4/METTL27
ENSSSCG00000007804	3	2.78866	0.0149771	SH2B1/ATP2A1
ENSSSCG00000007805	3	2.27498	0.0404975	ATP2A1/RABEP2
ENSSSCG00000007805	3	2.14759	0.0317467	ATP2A1/RABEP2
ENSSSCG00000007807	3	3.27199	0.0260482	CD19/NFATC2IP
ENSSSCG00000036275	3	2.58434	0.0126974	NSMCE1/KDM8
ENSSSCG00000009652	14	2.43095	0.0185476	KCTD9/CDCA2
ENSSSCG00000009879	14	-2.05772	0.0218907	TPCN1/SLC8B1
ENSSSCG00000010639	14	-2.56035	0.0104568	HABP2/NRAP
ENSSSCG00000010639	14	-2.20987	0.00341916	HABP2/NRAP
ENSSSCG00000010659	14	-2.01757	0.0396393	PNLIPRP1/PNLIPRP2
ENSSSCG00000032344	13	2.19735	0.0279952	KIAA1143/KIF15
ENSSSCG00000027179	13	-2.13058	0.00164186	SIM2/HLCS
ENSSSCG00000040224	13	3.57435	0.0390716	RSPH1/SLC37A1
ENSSSCG00000012846	2	-2.34825	0.00840619	GATD1/CEND1
ENSSSCG00000012847	2	-2.09132	0.00149563	TALDO1/GATD1
ENSSSCG00000013043	2	2.74562	0.0205226	MACROD1/OTUB1
ENSSSCG00000013101	2	2.50524	0.0280649	NA/MS4A7
ENSSSCG00000013101	2	2.30837	0.0404973	NA/MS4A7
ENSSSCG00000013242	2	-2.03535	0.0418161	ACP2/DDB2
ENSSSCG00000040618	2	3.01236	0.00262548	NA/CD44
ENSSSCG00000013302	2	2.51597	0.0294809	CAT/ABTB2
ENSSSCG00000013326	2	-2.89969	0.00373526	DCDC1/NA
ENSSSCG00000014079	2	2.72272	0.0286109	NA/NA
ENSSSCG00000027074	2	2.18735	0.0287168	FER/NA
ENSSSCG00000020915	2	-3.22026	0.0010393	P4HA2/PDLIM4
ENSSSCG00000020915	2	-2.91318	0.00357769	P4HA2/PDLIM4
ENSSSCG00000014559	2	-2.1867	0.0232208	PSMD13/COX8H
ENSSSCG00000014559	2	-2.34202	0.00412524	PSMD13/COX8H
ENSSSCG00000014670	9	2.57977	0.0228492	TRIM22/NA
ENSSSCG00000040140	9	2.23392	0.0375661	CD3E/CD3D
ENSSSCG00000015563	9	-2.36947	0.0178136	RGL1/APOBEC4
ENSSSCG00000016210	15	-2.20509	0.0114192	ABCB6/NA
ENSSSCG00000016216	15	-2.11333	0.0100344	TUBA4A/STK16
ENSSSCG00000036981	15	2.92672	0.0355677	PRLH/RAB17
ENSSSCG00000016597	18	2.2374	0.0314553	NA/GPR37
ENSSSCG00000016602	18	2.37203	0.0246757	HYAL4/NA
ENSSSCG00000016602	18	2.08355	0.044487	HYAL4/NA
ENSSSCG00000032806	16	-2.25282	0.00646144	NUDCD2/CCNG1
ENSSSCG00000017462	12	3.71771	0.0260863	KRT27/KRT26
ENSSSCG00000036101	12	2.53729	0.0117039	NA/NXPH3
ENSSSCG00000017962	12	-2.09411	0.0258276	KDM6B/DNAH2
ENSSSCG00000017962	12	-2.19134	0.0284274	KDM6B/DNAH2
ENSSSCG00000018049	12	2.86221	0.0351926	SLC5A10/FAM83G
ENSSSCG00000018049	12	2.79118	0.0103019	SLC5A10/FAM83G
ENSSSCG00000006892	4	2.02642	0.0480875	DNTTIP2/MIR760
ENSSSCG00000031031	4	-2.11981	0.0340223	CSMD3/RF00100
ENSSSCG00000008952	8	2.07736	0.0418639	RASSF6/RF00100
ENSSSCG00000004196	1	2.26568	0.023471	MED23/RF00100
ENSSSCG00000004132	1	2.56381	0.0124418	PHACTR2/RF00026
ENSSSCG00000000675	5	3.36006	0.020599	C1R/RF00156
ENSSSCG00000025486	3	-2.5848	0.00108451	MDH2/STYXL1
ENSSSCG00000039157	15	-2.02015	0.014869	CLASP1/RF00001
ENSSSCG00000004081	1	2.02113	0.0448275	NA/NA
ENSSSCG00000013056	2	2.63294	0.0185924	LGALS12/HRASLS5
ENSSSCG00000024168	8	-2.23911	0.00706671	AIMP1/TBCK
ENSSSCG00000032596	13	2.41673	0.0156606	NA/NA
ENSSSCG00000032596	13	2.40379	0.0162261	NA/NA
ENSSSCG00000021764	8	-2.1967	0.0280419	ARHGEF38/PPA2
ENSSSCG00000031531	12	2.58059	0.00986322	TSPAN10/BAHCC1
ENSSSCG00000023684	6	2.17409	0.0296986	MT1A/NA
ENSSSCG00000007452	17	-2.34171	0.0191956	TP53RK/ELMO2
ENSSSCG00000032195	2	-2.93904	0.00329232	NA/UBE2L6
ENSSSCG00000017573	12	2.56132	0.0263753	XYLT2/MRPL27
ENSSSCG00000027302	2	-2.51798	0.00544266	PKP3/ANO9
ENSSSCG00000036116	14	2.89768	0.0144266	NA/CCDC25
ENSSSCG00000036116	14	2.97699	0.0307145	NA/CCDC25
ENSSSCG00000014561	2	-2.5622	0.0104011	NLRP6/PGGHG
ENSSSCG00000024796	3	-2.20692	0.00443934	NA/DTX2
ENSSSCG00000028699	14	3.09128	0.0293017	NEIL2/FDFT1
ENSSSCG00000039157	15	-2.99852	0.000613396	CLASP1/RF00618
ENSSSCG00000031513	2	-2.06393	0.0207522	HRAS/LRRC56
ENSSSCG00000027017	13	2.5804	0.0269212	NR1D2/RF00100
ENSSSCG00000007173	17	2.90804	0.0480214	IDH3B/NOP56
ENSSSCG00000027487	3	-2.56873	0.00667657	LAT2/RFC2
ENSSSCG00000031406	2	-2.0231	0.0430625	NA/PPP2R2B
ENSSSCG00000031406	2	-2.37826	0.00257271	NA/PPP2R2B
ENSSSCG00000034429	6	3.41035	0.0122449	PLA2G5/PLA2G2D
ENSSSCG00000034429	6	2.76042	0.00801175	PLA2G5/PLA2G2D
ENSSSCG00000016244	15	2.50792	0.0427095	COL4A4/NA
ENSSSCG00000034910	8	2.99784	0.0146911	NA/NA
ENSSSCG00000017313	12	2.6243	0.0449734	NA/NA
ENSSSCG00000010839	10	2.53618	0.0241989	NA/NA
ENSSSCG00000031720	1	2.99217	0.0165049	NA/MYCT1
ENSSSCG00000011309	13	2.6619	0.0077701	KIF15/TMEM42
ENSSSCG00000034938	9	2.63808	0.028445	NA/NA
ENSSSCG00000006040	4	-2.08227	0.0337175	DPYS/NA
ENSSSCG00000035196	4	2.8204	0.0129349	BTBD8/NA
ENSSSCG00000039807	12	2.9964	0.025033	NA/OGFOD3
ENSSSCG00000004037	1	3.24983	0.00457372	MAP3K4/NA
ENSSSCG00000004037	1	2.97667	0.0102449	MAP3K4/NA
ENSSSCG00000024556	13	2.05766	0.039623	ZNF445/NA
ENSSSCG00000017022	16	-2.54855	0.00110722	HMMR/NUDCD2
ENSSSCG00000006053	4	-2.14651	0.0318323	BAALC/NA
ENSSSCG00000015358	9	-2.02153	0.00631827	ISPD/NA
ENSSSCG00000023479	15	2.38889	0.0438356	NA/NA
ENSSSCG00000022333	6	-2.3436	0.0095363	C16orf87/RF00425
ENSSSCG00000022333	6	-2.09358	0.0257466	C16orf87/RF00425
ENSSSCG00000037997	10	-2.08572	0.0300354	NA/NA
ENSSSCG00000000672	5	2.072	0.0382659	CLSTN3/C1RL
ENSSSCG00000040178	7	2.53915	0.011928	E2F3/NA
ENSSSCG00000013012	2	2.12135	0.0408391	SNX15/NA
ENSSSCG00000040980	8	2.25553	0.0241003	NA/NA
ENSSSCG00000028699	14	2.65977	0.0231833	NEIL2/NA
ENSSSCG00000003697	6	2.21169	0.0269878	NDC80/METTL4
ENSSSCG00000006533	4	-2.05267	0.0401049	ADAM15/DCST1
ENSSSCG00000009172	8	2.10041	0.0356924	PPP3CA/NA
ENSSSCG00000009172	8	2.04767	0.0405921	PPP3CA/NA
ENSSSCG00000009674	14	2.47345	0.0198122	ELP3/NA
ENSSSCG00000016049	15	2.14063	0.0439346	HIBCH/NA
ENSSSCG00000034993	2	2.40655	0.0324845	NREP/NA
ENSSSCG00000034993	2	3.10121	0.0199727	NREP/NA
ENSSSCG00000007452	17	-2.048	0.0353153	TP53RK/SLC13A3
ENSSSCG00000015345	9	2.335	0.0213023	GLCCI1/UMAD1
ENSSSCG00000034672	12	3.16294	0.0278093	ssc-mir-9828-1/ssc-mir-9828-1
ENSSSCG00000039269	17	-2.03498	0.0418532	SHLD1/NA
ENSSSCG00000009680	14	2.0997	0.0384952	EXTL3/NA
ENSSSCG00000032901	6	2.5655	0.0423499	NA/NA
ENSSSCG00000000765	5	-2.09681	0.00326817	IL17RA/TMEM121B
ENSSSCG00000003672	6	-2.0716	0.0383028	CAP1/PPT1
ENSSSCG00000036543	9	2.94552	0.0107462	NA/NA
ENSSSCG00000006876	4	2.94873	0.0256016	PLPPR5/NA
ENSSSCG00000006876	4	3.15171	0.0324574	PLPPR5/NA
ENSSSCG00000006876	4	3.64989	0.00565573	PLPPR5/NA
ENSSSCG00000006876	4	3.77081	0.00503257	PLPPR5/NA
ENSSSCG00000023357	8	2.40991	0.0159566	REST/NA
ENSSSCG00000023357	8	2.02659	0.0427045	REST/NA
ENSSSCG00000026044	14	2.78752	0.00580637	FDFT1/NA
ENSSSCG00000024569	2	-2.425	0.00356542	ANO9/PTDSS2
ENSSSCG00000015645	9	2.51365	0.0322067	NA/NA
ENSSSCG00000002722	6	2.86124	0.00421989	NA/NA
ENSSSCG00000012004	13	-2.08688	0.0229834	LIPI/RBM11
ENSSSCG00000028135	10	3.05206	0.00227276	NA/NA
ENSSSCG00000028135	10	3.57505	0.00476342	NA/NA
ENSSSCG00000023728	9	-2.24528	0.0220155	TECTA/ssc-mir-9818
ENSSSCG00000034739	9	2.241	0.0456947	NA/CNTNAP2
ENSSSCG00000033228	12	2.68864	0.031428	SPAG9/NME1
ENSSSCG00000017561	12	-2.12093	0.0242057	ABCC3/ANKRD40
ENSSSCG00000015840	15	2.62339	0.0120458	WRN/PURG
ENSSSCG00000022947	6	-2.14226	0.0295989	AFG3L2/TUBB6
ENSSSCG00000035852	12	2.04028	0.0413223	CSNK1D/NA
ENSSSCG00000031599	11	2.00368	0.0451048	NA/NA
ENSSSCG00000024496	8	-2.31579	0.0155156	NSUN7/NA
ENSSSCG00000018023	12	2.74426	0.00612627	COX10/HS3ST3B1
ENSSSCG00000037151	12	2.34801	0.0214594	MIEF2/FLII
ENSSSCG00000016321	15	2.38604	0.0400553	IQCA1/NA
ENSSSCG00000003495	6	2.74252	0.0302894	NA/NA
ENSSSCG00000034506	2	2.51768	0.027652	MS4A2/OOSP2
ENSSSCG00000009464	11	-2.30356	0.00617335	COMMD6/NA
ENSSSCG00000007713	3	-2.43295	0.00574967	BUD23/ssc-mir-7137
ENSSSCG00000017126	12	2.71521	0.0269232	NARF/NA
ENSSSCG00000000675	5	3.29051	0.0229735	C1R/C1S
ENSSSCG00000000675	5	4.33416	0.00480311	C1R/C1S
ENSSSCG00000031851	12	2.06902	0.038544	CBR2/DCXR
ENSSSCG00000025023	2	-2.60192	0.000875966	PGGHG/IFITM5
ENSSSCG00000006897	4	2.26216	0.0448661	CCDC18/TMED5
ENSSSCG00000034048	4	2.12828	0.0487781	NA/TMEM65
ENSSSCG00000034048	4	2.17015	0.0299952	NA/TMEM65
ENSSSCG00000012852	2	-2.06053	0.0338468	CDHR5/NA
ENSSSCG00000000010	5	4.03821	0.0183044	FBLN1
ENSSSCG00000000010	5	3.88175	0.0121589	FBLN1
ENSSSCG00000000075	5	2.30997	0.0258443	MRTFA
ENSSSCG00000000078	5	2.30007	0.0274957	TNRC6B
ENSSSCG00000000082	5	2.35274	0.0392655	CACNA1I
ENSSSCG00000000110	5	2.66019	0.0111331	PLA2G6
ENSSSCG00000000157	5	-2.23324	0.00614196	BPIFC
ENSSSCG00000000158	5	-2.4321	0.00916518	RTCB
ENSSSCG00000000160	5	-2.203	0.0275951	PRDM4
ENSSSCG00000000162	5	-2.02657	0.0419579	BTBD11
ENSSSCG00000000228	5	-2.43494	0.0106962	SCN8A
ENSSSCG00000000228	5	-2.31052	0.0148941	SCN8A
ENSSSCG00000000228	5	-2.34865	0.00193113	SCN8A
ENSSSCG00000000228	5	-2.07358	0.0189351	SCN8A
ENSSSCG00000000231	5	-2.48801	0.0128462	ANKRD33
ENSSSCG00000000231	5	-2.62061	0.00877736	ANKRD33
ENSSSCG00000000232	5	-2.19977	0.0157214	ACVRL1
ENSSSCG00000000232	5	-2.43412	0.00349352	ACVRL1
ENSSSCG00000000233	5	-2.23514	0.0254081	ACVR1B
ENSSSCG00000000265	5	-2.05994	0.0338129	ESPL1
ENSSSCG00000000265	5	-2.05292	0.0215662	ESPL1
ENSSSCG00000000268	5	-2.2141	0.026814	AAAS
ENSSSCG00000000297	5	2.65188	0.00982884	PDE1B
ENSSSCG00000000455	5	2.41835	0.0460934	LRIG3
ENSSSCG00000000587	5	-2.22878	0.0258285	AEBP2
ENSSSCG00000000591	5	-2.46651	0.0136438	PIK3C2G
ENSSSCG00000000614	5	2.24627	0.0246865	GRIN2B
ENSSSCG00000000614	5	2.56925	0.0101918	GRIN2B
ENSSSCG00000000614	5	3.56035	0.000370358	GRIN2B
ENSSSCG00000000614	5	2.02471	0.0428976	GRIN2B
ENSSSCG00000000660	5	2.33646	0.0234282	A2M
ENSSSCG00000000661	5	2.08016	0.0375107	PHC1
ENSSSCG00000000664	5	2.60071	0.0262721	NA
ENSSSCG00000000668	5	3.42954	0.0149729	APOBEC1
ENSSSCG00000000669	5	3.0348	0.0225942	GDF3
ENSSSCG00000000669	5	2.70727	0.0380724	GDF3
ENSSSCG00000000672	5	3.63701	0.0138118	CLSTN3
ENSSSCG00000000672	5	3.37817	0.0157282	CLSTN3
ENSSSCG00000000687	5	2.07324	0.0484261	CD4
ENSSSCG00000000712	5	3.15467	0.0370011	VWF
ENSSSCG00000000712	5	2.4635	0.0156446	VWF
ENSSSCG00000000764	5	-2.08265	0.0372833	HDHD5
ENSSSCG00000000765	5	-2.02366	0.021303	IL17RA
ENSSSCG00000000795	5	-2.36504	0.0180283	ADAMTS20
ENSSSCG00000000800	5	-2.41643	0.0130526	PUS7L
ENSSSCG00000000802	5	2.02117	0.0432619	NELL2
ENSSSCG00000000804	5	2.10195	0.0355579	ANO6
ENSSSCG00000000804	5	2.204	0.0275245	ANO6
ENSSSCG00000000837	5	2.5418	0.0375853	CHST11
ENSSSCG00000000837	5	2.1084	0.0367968	CHST11
ENSSSCG00000000847	5	2.38796	0.02644	TDG
ENSSSCG00000001002	7	2.01357	0.0440544	PRPF4B
ENSSSCG00000001024	7	2.76855	0.00724512	RIOK1
ENSSSCG00000001045	7	2.44186	0.0478151	ELOVL2
ENSSSCG00000001080	7	3.01238	0.0191295	CDKAL1
ENSSSCG00000001080	7	2.03931	0.0419763	CDKAL1
ENSSSCG00000001080	7	2.91164	0.00846533	CDKAL1
ENSSSCG00000001080	7	3.15369	0.0310625	CDKAL1
ENSSSCG00000001080	7	3.01157	0.0177825	CDKAL1
ENSSSCG00000001080	7	4.51738	0.0110495	CDKAL1
ENSSSCG00000001100	7	2.78216	0.014019	CARMIL1
ENSSSCG00000001100	7	2.01733	0.0462965	CARMIL1
ENSSSCG00000001478	7	2.52045	0.0308093	BMP5
ENSSSCG00000001479	7	2.62659	0.0391858	HMGCLL1
ENSSSCG00000001479	7	3.11209	0.0251944	HMGCLL1
ENSSSCG00000001486	7	2.65592	0.013328	LRRC1
ENSSSCG00000001486	7	2.15726	0.0432674	LRRC1
ENSSSCG00000001493	7	2.86562	0.0172276	PRIM2
ENSSSCG00000001493	7	2.6515	0.0276521	PRIM2
ENSSSCG00000001498	7	2.76613	0.0462064	BEND6
ENSSSCG00000001499	7	3.20149	0.0225917	DST
ENSSSCG00000001499	7	2.83914	0.0345758	DST
ENSSSCG00000001566	7	-2.10802	0.0239453	RAB44
ENSSSCG00000001700	7	2.01922	0.0434643	SLC29A1
ENSSSCG00000001706	7	2.83038	0.03478	AARS2
ENSSSCG00000001709	7	2.02659	0.0448541	SUPT3H
ENSSSCG00000001709	7	2.14075	0.038326	SUPT3H
ENSSSCG00000001709	7	2.14609	0.0318655	SUPT3H
ENSSSCG00000001709	7	2.33278	0.0315415	SUPT3H
ENSSSCG00000001709	7	2.47244	0.0459696	SUPT3H
ENSSSCG00000001709	7	2.87316	0.00406384	SUPT3H
ENSSSCG00000001709	7	2.09303	0.0363461	SUPT3H
ENSSSCG00000001710	7	3.03954	0.0110283	RUNX2
ENSSSCG00000001710	7	2.46861	0.013564	RUNX2
ENSSSCG00000001710	7	2.07756	0.0377503	RUNX2
ENSSSCG00000001720	7	-2.01679	0.043718	SLC25A27
ENSSSCG00000001792	7	-2.14667	0.00283018	EFL1
ENSSSCG00000001793	7	-2.0428	0.0268777	ADAMTSL3
ENSSSCG00000001793	7	-2.77057	0.00468199	ADAMTSL3
ENSSSCG00000001793	7	-2.58821	0.000434575	ADAMTSL3
ENSSSCG00000001793	7	-2.47874	0.0035213	ADAMTSL3
ENSSSCG00000001793	7	-2.77377	0.00165053	ADAMTSL3
ENSSSCG00000001793	7	-2.47667	0.00329279	ADAMTSL3
ENSSSCG00000001793	7	-2.32855	0.00652238	ADAMTSL3
ENSSSCG00000001793	7	-2.35976	0.0179017	ADAMTSL3
ENSSSCG00000001793	7	-2.1333	0.0174716	ADAMTSL3
ENSSSCG00000001795	7	-2.4081	0.00260827	SH3GL3
ENSSSCG00000001795	7	-2.19507	0.00124733	SH3GL3
ENSSSCG00000001795	7	-2.19919	0.0200233	SH3GL3
ENSSSCG00000001795	7	-2.23161	0.0241715	SH3GL3
ENSSSCG00000001795	7	-2.72222	0.00648459	SH3GL3
ENSSSCG00000001795	7	-2.84706	0.00125678	SH3GL3
ENSSSCG00000001795	7	-2.84877	0.00235734	SH3GL3
ENSSSCG00000001795	7	-2.46078	0.00274548	SH3GL3
ENSSSCG00000001795	7	-2.3288	0.0198698	SH3GL3
ENSSSCG00000001795	7	-2.0321	0.00291673	SH3GL3
ENSSSCG00000001795	7	-2.11157	0.0278245	SH3GL3
ENSSSCG00000001795	7	-2.15711	0.0309974	SH3GL3
ENSSSCG00000001798	7	-2.4654	0.00717411	BNC1
ENSSSCG00000001798	7	-2.27409	0.00960122	BNC1
ENSSSCG00000001801	7	-2.03876	0.00402508	BTBD1
ENSSSCG00000001804	7	-2.03135	0.0197453	HOMER2
ENSSSCG00000001804	7	-2.21761	0.0213901	HOMER2
ENSSSCG00000001807	7	-2.16719	0.0123478	AP3B2
ENSSSCG00000001807	7	-2.06902	0.0204	AP3B2
ENSSSCG00000001807	7	-2.08903	0.0367046	AP3B2
ENSSSCG00000001810	7	-2.09466	0.0218172	NA
ENSSSCG00000001846	7	-2.22729	0.0259279	WDR93
ENSSSCG00000001846	7	-2.18316	0.01965	WDR93
ENSSSCG00000001849	7	-2.23282	0.0191061	ANPEP
ENSSSCG00000002042	7	-2.20039	0.0277793	OXA1L
ENSSSCG00000002257	7	2.31053	0.0208587	MCTP2
ENSSSCG00000002258	7	-2.22119	0.0141915	KLHL25
ENSSSCG00000002259	7	-2.44313	0.00616183	NA
ENSSSCG00000002259	7	-2.00715	0.0266198	NA
ENSSSCG00000002259	7	-2.49707	0.00660508	NA
ENSSSCG00000002309	7	3.32043	0.0429558	PLEKHD1
ENSSSCG00000002315	7	2.21834	0.0350798	SLC8A3
ENSSSCG00000002427	7	2.34452	0.0290234	EML5
ENSSSCG00000002430	7	2.18008	0.0408806	EFCAB11
ENSSSCG00000002708	6	2.86708	0.0340812	TMEM231
ENSSSCG00000002708	6	3.93039	0.0106382	TMEM231
ENSSSCG00000002752	6	2.88903	0.047943	ZFHX3
ENSSSCG00000002752	6	3.38998	0.00293307	ZFHX3
ENSSSCG00000002752	6	2.44757	0.0212306	ZFHX3
ENSSSCG00000002795	6	2.46526	0.0140066	CDH11
ENSSSCG00000002795	6	2.13507	0.0447039	CDH11
ENSSSCG00000002795	6	3.17709	0.00148762	CDH11
ENSSSCG00000002795	6	3.07521	0.00273863	CDH11
ENSSSCG00000002795	6	2.99694	0.0051684	CDH11
ENSSSCG00000002795	6	2.79883	0.00560953	CDH11
ENSSSCG00000002795	6	2.57735	0.011413	CDH11
ENSSSCG00000002795	6	2.88432	0.0199381	CDH11
ENSSSCG00000002795	6	2.77053	0.0172085	CDH11
ENSSSCG00000002795	6	3.5556	0.00576703	CDH11
ENSSSCG00000002795	6	3.51854	0.00195329	CDH11
ENSSSCG00000002795	6	3.29997	0.00353174	CDH11
ENSSSCG00000002795	6	2.3592	0.0219407	CDH11
ENSSSCG00000002803	6	2.47674	0.0327674	CCDC113
ENSSSCG00000002803	6	2.3313	0.0197377	CCDC113
ENSSSCG00000002804	6	3.05624	0.0280951	CSNK2A2
ENSSSCG00000002805	6	2.90165	0.0172058	CFAP20
ENSSSCG00000002811	6	2.77943	0.0129266	NA
ENSSSCG00000002815	6	2.66786	0.0122437	ADGRG1
ENSSSCG00000002820	6	2.67118	0.00755854	RSPRY1
ENSSSCG00000002828	6	2.43611	0.0227029	LPCAT2
ENSSSCG00000002830	6	2.53856	0.0149335	IRX6
ENSSSCG00000002839	6	2.80754	0.0490683	C16orf78
ENSSSCG00000002846	6	-3.16415	0.00123819	DNAJA2
ENSSSCG00000002846	6	-2.06818	0.002076	DNAJA2
ENSSSCG00000002854	6	-2.44581	0.0144527	POP4
ENSSSCG00000002879	6	-2.22866	0.0258363	GRAMD1A
ENSSSCG00000002987	6	2.84265	0.0131762	DLL3
ENSSSCG00000003438	6	-2.52948	0.000725452	VPS13D
ENSSSCG00000003488	6	2.43696	0.0441718	UBR4
ENSSSCG00000003488	6	2.01856	0.0468955	UBR4
ENSSSCG00000003493	6	2.95142	0.02925	CAPZB
ENSSSCG00000003494	6	3.31424	0.00702281	PLA2G2A
ENSSSCG00000003494	6	3.32218	0.000942248	PLA2G2A
ENSSSCG00000003498	6	2.7372	0.0402321	UBXN10
ENSSSCG00000003498	6	2.86549	0.0152532	UBXN10
ENSSSCG00000003499	6	2.6285	0.00930838	PLA2G2C
ENSSSCG00000003499	6	2.74619	0.0117488	PLA2G2C
ENSSSCG00000003527	6	2.32992	0.0199407	EPHB2
ENSSSCG00000003667	6	-2.86038	0.00423136	NA
ENSSSCG00000003670	6	-2.30236	0.0213151	RLF
ENSSSCG00000003672	6	-2.35344	0.0169265	CAP1
ENSSSCG00000003697	6	2.25436	0.0241735	NDC80
ENSSSCG00000003705	6	2.16828	0.0379047	CABLES1
ENSSSCG00000003705	6	2.19858	0.0435411	CABLES1
ENSSSCG00000003705	6	2.2617	0.0287964	CABLES1
ENSSSCG00000003705	6	2.18921	0.0308862	CABLES1
ENSSSCG00000003712	6	2.20819	0.0272314	OSBPL1A
ENSSSCG00000003760	6	2.34599	0.0189765	TTLL7
ENSSSCG00000003768	6	2.68653	0.0408392	NEXN
ENSSSCG00000003805	6	-2.28431	0.022353	PDE4B
ENSSSCG00000003877	6	-2.13382	0.0328571	FAF1
ENSSSCG00000003877	6	-2.83121	0.00463725	FAF1
ENSSSCG00000003888	6	-2.15218	0.00726766	STIL
ENSSSCG00000003888	6	-2.0349	0.0290029	STIL
ENSSSCG00000003888	6	-2.08466	0.0371005	STIL
ENSSSCG00000003888	6	-2.0087	0.0399378	STIL
ENSSSCG00000003981	6	2.36797	0.0443375	ZFP69B
ENSSSCG00000004013	1	2.90542	0.0428533	SMOC2
ENSSSCG00000004013	1	2.93465	0.0218545	SMOC2
ENSSSCG00000004022	1	2.57558	0.0291817	RPS6KA2
ENSSSCG00000004022	1	2.56242	0.0123488	RPS6KA2
ENSSSCG00000004022	1	2.62229	0.0167688	RPS6KA2
ENSSSCG00000004024	1	2.19371	0.0282565	NA
ENSSSCG00000004032	1	2.58536	0.0216689	PRKN
ENSSSCG00000004032	1	2.24205	0.024958	PRKN
ENSSSCG00000004032	1	2.05853	0.048198	PRKN
ENSSSCG00000004032	1	2.45266	0.0202061	PRKN
ENSSSCG00000004032	1	2.17104	0.0479328	PRKN
ENSSSCG00000004032	1	2.79835	0.0233397	PRKN
ENSSSCG00000004033	1	4.31372	0.00258707	AGPAT4
ENSSSCG00000004033	1	4.22944	2.98e-05	AGPAT4
ENSSSCG00000004033	1	2.01282	0.0441337	AGPAT4
ENSSSCG00000004033	1	2.41088	0.0384196	AGPAT4
ENSSSCG00000004037	1	2.5395	0.0298862	MAP3K4
ENSSSCG00000004037	1	3.3113	0.019312	MAP3K4
ENSSSCG00000004037	1	2.92747	0.0034173	MAP3K4
ENSSSCG00000004041	1	2.43493	0.0148947	SLC22A1
ENSSSCG00000004041	1	2.5603	0.0147907	SLC22A1
ENSSSCG00000004041	1	2.71019	0.0273898	SLC22A1
ENSSSCG00000004044	1	2.34069	0.019248	IGF2R
ENSSSCG00000004044	1	2.13651	0.0384204	IGF2R
ENSSSCG00000004044	1	2.35735	0.0184059	IGF2R
ENSSSCG00000004044	1	2.21556	0.0310655	IGF2R
ENSSSCG00000004044	1	2.01466	0.0439408	IGF2R
ENSSSCG00000004045	1	2.12898	0.0357936	MAS1
ENSSSCG00000004046	1	3.09599	0.0106405	PNLDC1
ENSSSCG00000004047	1	2.64911	0.0182433	MRPL18
ENSSSCG00000004049	1	3.69716	0.000294382	ACAT2
ENSSSCG00000004050	1	2.7503	0.00595409	WTAP
ENSSSCG00000004050	1	3.22386	0.0133811	WTAP
ENSSSCG00000004050	1	2.77868	0.0099949	WTAP
ENSSSCG00000004050	1	2.75655	0.00670061	WTAP
ENSSSCG00000004052	1	2.43682	0.0148169	FNDC1
ENSSSCG00000004064	1	2.17353	0.0297408	ARID1B
ENSSSCG00000004077	1	2.35732	0.0378967	FBXO5
ENSSSCG00000004077	1	2.20369	0.0327703	FBXO5
ENSSSCG00000004078	1	2.16838	0.0472765	VIP
ENSSSCG00000004081	1	3.05135	0.00287503	NA
ENSSSCG00000004081	1	2.7542	0.00588349	NA
ENSSSCG00000004081	1	2.96008	0.00740306	NA
ENSSSCG00000004081	1	2.7285	0.00636238	NA
ENSSSCG00000004081	1	2.44405	0.0190433	NA
ENSSSCG00000004081	1	2.52829	0.017683	NA
ENSSSCG00000004081	1	2.68859	0.0247381	NA
ENSSSCG00000004081	1	3.07225	0.0110424	NA
ENSSSCG00000004081	1	4.12544	0.00540051	NA
ENSSSCG00000004081	1	3.33423	0.00156935	NA
ENSSSCG00000004081	1	3.13879	0.0395806	NA
ENSSSCG00000004081	1	2.9689	0.00787121	NA
ENSSSCG00000004081	1	2.25688	0.0485806	NA
ENSSSCG00000004081	1	2.6922	0.0293114	NA
ENSSSCG00000004081	1	2.36147	0.0185354	NA
ENSSSCG00000004081	1	2.42028	0.0155085	NA
ENSSSCG00000004081	1	2.71162	0.0190926	NA
ENSSSCG00000004081	1	2.64404	0.00839354	NA
ENSSSCG00000004081	1	2.721	0.0112064	NA
ENSSSCG00000004081	1	2.89709	0.0117538	NA
ENSSSCG00000004081	1	2.78152	0.0310165	NA
ENSSSCG00000004081	1	2.40842	0.0160217	NA
ENSSSCG00000004081	1	2.93475	0.0205704	NA
ENSSSCG00000004081	1	2.77402	0.0191383	NA
ENSSSCG00000004081	1	2.90809	0.0276005	NA
ENSSSCG00000004081	1	2.48683	0.014143	NA
ENSSSCG00000004081	1	2.05721	0.0460336	NA
ENSSSCG00000004082	1	2.73994	0.0453491	NA
ENSSSCG00000004082	1	3.20643	0.00678902	NA
ENSSSCG00000004082	1	2.28258	0.0254144	NA
ENSSSCG00000004082	1	2.36596	0.0179836	NA
ENSSSCG00000004082	1	2.38548	0.0221216	NA
ENSSSCG00000004082	1	2.67376	0.00777679	NA
ENSSSCG00000004094	1	2.25074	0.049675	PPP1R14C
ENSSSCG00000004094	1	2.46404	0.0217651	PPP1R14C
ENSSSCG00000004109	1	2.00453	0.0450135	ZC3H12D
ENSSSCG00000004114	1	2.17099	0.0383274	RAB32
ENSSSCG00000004114	1	2.01281	0.0441353	RAB32
ENSSSCG00000004114	1	2.37766	0.0174227	RAB32
ENSSSCG00000004121	1	2.40273	0.0467631	FBXO30
ENSSSCG00000004123	1	3.63677	0.029898	UTRN
ENSSSCG00000004123	1	3.11715	0.00182608	UTRN
ENSSSCG00000004127	1	2.42591	0.01527	PLAGL1
ENSSSCG00000004138	1	2.27392	0.0491498	HIVEP2
ENSSSCG00000004138	1	2.4389	0.0352395	HIVEP2
ENSSSCG00000004138	1	2.89231	0.0153723	HIVEP2
ENSSSCG00000004139	1	2.262	0.0426209	ADGRG6
ENSSSCG00000004155	1	2.99166	0.0179361	OLIG3
ENSSSCG00000004157	1	2.91056	0.0141672	IL20RA
ENSSSCG00000004157	1	2.5097	0.0120833	IL20RA
ENSSSCG00000004166	1	4.50076	0.0365245	AHI1
ENSSSCG00000004166	1	2.35281	0.0186323	AHI1
ENSSSCG00000004166	1	3.16034	0.0179938	AHI1
ENSSSCG00000004166	1	2.38526	0.0257473	AHI1
ENSSSCG00000004192	1	2.50505	0.0491141	CTGF
ENSSSCG00000004193	1	3.80715	0.0051054	ENPP1
ENSSSCG00000004193	1	2.8233	0.00475318	ENPP1
ENSSSCG00000004193	1	3.95763	0.00418969	ENPP1
ENSSSCG00000004193	1	3.42714	0.0331175	ENPP1
ENSSSCG00000004193	1	2.97587	0.00445726	ENPP1
ENSSSCG00000004193	1	2.94619	0.0238463	ENPP1
ENSSSCG00000004193	1	3.86405	0.00846502	ENPP1
ENSSSCG00000004195	1	3.21639	0.00166449	ARG1
ENSSSCG00000004195	1	2.99148	0.0065051	ARG1
ENSSSCG00000004195	1	3.0472	0.0172614	ARG1
ENSSSCG00000004195	1	3.10426	0.00545178	ARG1
ENSSSCG00000004196	1	3.99512	0.00811486	MED23
ENSSSCG00000004196	1	2.29571	0.0493092	MED23
ENSSSCG00000004244	1	-2.13294	0.0329294	MAN1A1
ENSSSCG00000004254	1	-2.28008	0.0226032	DCBLD1
ENSSSCG00000004280	1	-2.47106	0.0134712	RIMS1
ENSSSCG00000004280	1	-2.02292	0.0430815	RIMS1
ENSSSCG00000004280	1	-2.34427	0.0174037	RIMS1
ENSSSCG00000004280	1	-2.11564	0.0343754	RIMS1
ENSSSCG00000004280	1	-2.10257	0.0341488	RIMS1
ENSSSCG00000004280	1	-2.08177	0.0217896	RIMS1
ENSSSCG00000004419	1	-2.18489	0.0244417	MFSD4B
ENSSSCG00000004419	1	-2.66121	0.00518362	MFSD4B
ENSSSCG00000004419	1	-2.23487	0.00935188	MFSD4B
ENSSSCG00000004506	1	2.36172	0.0226648	CTIF
ENSSSCG00000004535	1	2.15032	0.03153	TCF4
ENSSSCG00000004744	1	2.46392	0.0182281	TYRO3
ENSSSCG00000004918	1	-2.15209	0.0313904	ALPK2
ENSSSCG00000004919	1	-2.03322	0.04203	NEDD4L
ENSSSCG00000004919	1	-2.1404	0.0323226	NEDD4L
ENSSSCG00000004919	1	-2.18133	0.0291592	NEDD4L
ENSSSCG00000005106	1	-2.55366	0.0106599	NTRK3
ENSSSCG00000005106	1	-2.39878	0.011726	NTRK3
ENSSSCG00000005106	1	-2.37039	0.00816359	NTRK3
ENSSSCG00000005106	1	-2.65891	0.00688347	NTRK3
ENSSSCG00000005106	1	-2.13173	0.00334523	NTRK3
ENSSSCG00000005106	1	-2.11992	0.0329049	NTRK3
ENSSSCG00000005106	1	-2.0513	0.0314942	NTRK3
ENSSSCG00000005106	1	-2.03517	0.0402377	NTRK3
ENSSSCG00000005106	1	-2.04737	0.0406215	NTRK3
ENSSSCG00000005106	1	-2.09846	0.0334673	NTRK3
ENSSSCG00000005106	1	-2.12737	0.0221338	NTRK3
ENSSSCG00000005106	1	-2.18297	0.0282707	NTRK3
ENSSSCG00000005106	1	-2.1354	0.0285636	NTRK3
ENSSSCG00000005465	1	2.75137	0.0324307	SUSD1
ENSSSCG00000005465	1	2.9914	0.0381183	SUSD1
ENSSSCG00000005484	1	2.27549	0.0418967	ZNF618
ENSSSCG00000005484	1	3.36206	0.0407449	ZNF618
ENSSSCG00000005484	1	2.69362	0.0123052	ZNF618
ENSSSCG00000005484	1	2.97668	0.0296572	ZNF618
ENSSSCG00000005484	1	2.64351	0.00820513	ZNF618
ENSSSCG00000005504	1	4.01009	0.000530069	BRINP1
ENSSSCG00000005504	1	3.4947	0.00135189	BRINP1
ENSSSCG00000005504	1	3.26895	0.00953257	BRINP1
ENSSSCG00000005504	1	4.07511	0.00106906	BRINP1
ENSSSCG00000005504	1	2.4519	0.0159541	BRINP1
ENSSSCG00000005504	1	3.46692	0.00327372	BRINP1
ENSSSCG00000005504	1	2.17793	0.0294115	BRINP1
ENSSSCG00000005504	1	2.42203	0.0215382	BRINP1
ENSSSCG00000005504	1	2.19519	0.0281502	BRINP1
ENSSSCG00000005514	1	3.03753	0.0235528	RAB14
ENSSSCG00000005524	1	2.64899	0.0349252	DAB2IP
ENSSSCG00000005617	1	2.80551	0.00790293	STXBP1
ENSSSCG00000005641	1	2.43628	0.0217628	DNM1
ENSSSCG00000005648	1	2.95741	0.00310232	SLC27A4
ENSSSCG00000005648	1	2.17271	0.0457099	SLC27A4
ENSSSCG00000005651	1	2.7862	0.00533297	ODF2
ENSSSCG00000005655	1	2.56328	0.0103687	WDR34
ENSSSCG00000005660	1	2.11369	0.0409412	TBC1D13
ENSSSCG00000005667	1	3.12471	0.00949346	NUP188
ENSSSCG00000005667	1	2.80882	0.0286692	NUP188
ENSSSCG00000005667	1	3.14897	0.00273862	NUP188
ENSSSCG00000005669	1	2.83598	0.0167452	MIGA2
ENSSSCG00000005669	1	3.59928	0.00696516	MIGA2
ENSSSCG00000005671	1	2.00547	0.0449133	CRAT
ENSSSCG00000005679	1	2.93593	0.00505429	ASB6
ENSSSCG00000005680	1	3.30848	0.0063408	PRRX2
ENSSSCG00000005680	1	3.7223	0.000413003	PRRX2
ENSSSCG00000005680	1	3.89924	0.000652752	PRRX2
ENSSSCG00000005680	1	3.88929	0.000115443	PRRX2
ENSSSCG00000005680	1	2.49602	0.0162757	PRRX2
ENSSSCG00000005680	1	2.56035	0.0141428	PRRX2
ENSSSCG00000005683	1	2.6316	0.0084984	TOR1B
ENSSSCG00000005688	1	2.29261	0.0235391	PTGES
ENSSSCG00000005699	1	2.6116	0.0241165	HMCN2
ENSSSCG00000005699	1	3.81381	0.00492045	HMCN2
ENSSSCG00000005710	1	2.19329	0.0282868	LAMC3
ENSSSCG00000005743	1	2.38491	0.0170835	VAV2
ENSSSCG00000005751	1	2.03743	0.0433987	COL5A1
ENSSSCG00000005751	1	3.12026	0.0401424	COL5A1
ENSSSCG00000005751	1	2.76364	0.00571611	COL5A1
ENSSSCG00000005751	1	4.16905	0.0258566	COL5A1
ENSSSCG00000005751	1	2.83498	0.0138565	COL5A1
ENSSSCG00000005751	1	2.55418	0.0106439	COL5A1
ENSSSCG00000005771	1	-2.36069	0.0182408	HDHD2
ENSSSCG00000005771	1	-2.23673	0.025304	HDHD2
ENSSSCG00000005771	1	-2.30416	0.0146317	HDHD2
ENSSSCG00000005938	4	3.01588	0.0227501	NA
ENSSSCG00000005938	4	2.72143	0.0250292	NA
ENSSSCG00000005938	4	2.55303	0.047647	NA
ENSSSCG00000005938	4	3.49109	0.0158765	NA
ENSSSCG00000005938	4	3.63705	0.000275781	NA
ENSSSCG00000005938	4	3.08824	0.0182232	NA
ENSSSCG00000005938	4	2.79899	0.036781	NA
ENSSSCG00000005938	4	2.6228	0.019264	NA
ENSSSCG00000005938	4	2.54959	0.0428344	NA
ENSSSCG00000005939	4	2.90998	0.0420865	FAM135B
ENSSSCG00000005939	4	2.17834	0.029381	FAM135B
ENSSSCG00000005939	4	3.25311	0.00644074	FAM135B
ENSSSCG00000005939	4	2.89509	0.0237204	FAM135B
ENSSSCG00000005939	4	2.63964	0.0395832	FAM135B
ENSSSCG00000005941	4	2.18618	0.0383242	KHDRBS3
ENSSSCG00000005941	4	2.14483	0.0421133	KHDRBS3
ENSSSCG00000005969	4	2.42756	0.0176602	WASHC5
ENSSSCG00000005975	4	2.39672	0.0279436	MTSS1
ENSSSCG00000005975	4	2.7255	0.00711463	MTSS1
ENSSSCG00000005975	4	2.06015	0.0393838	MTSS1
ENSSSCG00000005979	4	3.05698	0.045207	ANXA13
ENSSSCG00000005979	4	2.69268	0.00745617	ANXA13
ENSSSCG00000005979	4	3.13221	0.00173496	ANXA13
ENSSSCG00000005997	4	2.10181	0.0386545	COL14A1
ENSSSCG00000005997	4	2.71572	0.0463823	COL14A1
ENSSSCG00000006038	4	-2.09984	0.0357425	ZFPM2
ENSSSCG00000006038	4	-2.50137	0.0123712	ZFPM2
ENSSSCG00000006038	4	-2.04962	0.0310945	ZFPM2
ENSSSCG00000006038	4	-2.06773	0.0386652	ZFPM2
ENSSSCG00000006038	4	-2.03855	0.0414755	ZFPM2
ENSSSCG00000006038	4	-2.20172	0.0276851	ZFPM2
ENSSSCG00000006038	4	-2.45187	0.0056993	ZFPM2
ENSSSCG00000006038	4	-2.36107	0.0182224	ZFPM2
ENSSSCG00000006038	4	-2.42491	0.0149674	ZFPM2
ENSSSCG00000006038	4	-2.30057	0.0179073	ZFPM2
ENSSSCG00000006038	4	-2.10347	0.0180914	ZFPM2
ENSSSCG00000006038	4	-2.00538	0.0354247	ZFPM2
ENSSSCG00000006040	4	-2.32598	0.0200198	DPYS
ENSSSCG00000006053	4	-2.46516	0.0136953	BAALC
ENSSSCG00000006053	4	-2.76739	0.00565064	BAALC
ENSSSCG00000006054	4	-2.06528	0.0388964	ATP6V1C1
ENSSSCG00000006054	4	-2.23161	0.0256407	ATP6V1C1
ENSSSCG00000006054	4	-2.09038	0.0365762	ATP6V1C1
ENSSSCG00000006054	4	-2.21486	0.0267696	ATP6V1C1
ENSSSCG00000006054	4	-2.31633	0.0205401	ATP6V1C1
ENSSSCG00000006054	4	-2.39673	0.00672883	ATP6V1C1
ENSSSCG00000006054	4	-2.33348	0.0125346	ATP6V1C1
ENSSSCG00000006054	4	-2.1275	0.0333785	ATP6V1C1
ENSSSCG00000006059	4	-2.86175	0.00421311	NCALD
ENSSSCG00000006274	4	2.45862	0.0362888	PRKDC
ENSSSCG00000006274	4	2.41131	0.0173258	PRKDC
ENSSSCG00000006392	4	2.18495	0.0288923	IGSF8
ENSSSCG00000006467	4	-2.1842	0.0289476	PRCC
ENSSSCG00000006508	4	-2.28372	0.0223879	ASH1L
ENSSSCG00000006510	4	-2.35572	0.0184868	NA
ENSSSCG00000006731	4	-3.72472	0.00019553	VTCN1
ENSSSCG00000006742	4	2.05944	0.0489204	MAB21L3
ENSSSCG00000006742	4	4.95083	0.00404015	MAB21L3
ENSSSCG00000006743	4	2.06264	0.0490171	SLC22A15
ENSSSCG00000006851	4	3.50476	0.0177898	NA
ENSSSCG00000006851	4	3.49378	0.0249877	NA
ENSSSCG00000006851	4	3.28167	0.032528	NA
ENSSSCG00000006870	4	2.43243	0.0209645	MFSD14A
ENSSSCG00000006875	4	2.86703	0.0404166	PLPPR4
ENSSSCG00000006875	4	3.47023	0.0136596	PLPPR4
ENSSSCG00000006875	4	2.1794	0.0342411	PLPPR4
ENSSSCG00000006875	4	2.00967	0.0461059	PLPPR4
ENSSSCG00000006881	4	-3.17467	0.00150007	NA
ENSSSCG00000006901	4	3.15771	0.0171588	EVI5
ENSSSCG00000006901	4	2.60685	0.0283995	EVI5
ENSSSCG00000006901	4	4.27147	0.0326244	EVI5
ENSSSCG00000006901	4	2.93646	0.00723391	EVI5
ENSSSCG00000006901	4	2.50292	0.0395009	EVI5
ENSSSCG00000006963	6	-2.01603	0.0437972	NA
ENSSSCG00000006963	6	-2.05577	0.0241586	NA
ENSSSCG00000006963	6	-2.43476	0.0124564	NA
ENSSSCG00000006970	17	-2.32005	0.020338	DLC1
ENSSSCG00000006970	17	-2.07744	0.00935827	DLC1
ENSSSCG00000007000	17	2.72911	0.0235526	FAT1
ENSSSCG00000007000	17	2.36943	0.0406524	FAT1
ENSSSCG00000007010	17	2.75463	0.00675931	ZMAT4
ENSSSCG00000007010	17	2.068	0.0386403	ZMAT4
ENSSSCG00000007010	17	2.31194	0.0438554	ZMAT4
ENSSSCG00000007010	17	2.48902	0.0128094	ZMAT4
ENSSSCG00000007010	17	2.02111	0.0432681	ZMAT4
ENSSSCG00000007010	17	2.50154	0.0373925	ZMAT4
ENSSSCG00000007010	17	2.63999	0.0134398	ZMAT4
ENSSSCG00000007010	17	2.21641	0.0335422	ZMAT4
ENSSSCG00000007010	17	2.38003	0.0209656	ZMAT4
ENSSSCG00000007010	17	3.30573	0.0077157	ZMAT4
ENSSSCG00000007010	17	3.20076	0.031058	ZMAT4
ENSSSCG00000007061	17	-2.02866	0.0132814	PAK5
ENSSSCG00000007061	17	-2.17479	0.02964	PAK5
ENSSSCG00000007061	17	-2.47885	0.0131807	PAK5
ENSSSCG00000007061	17	-2.00214	0.0446655	PAK5
ENSSSCG00000007061	17	-2.09611	0.0291553	PAK5
ENSSSCG00000007061	17	-2.26872	0.0232853	PAK5
ENSSSCG00000007061	17	-2.15707	0.0152572	PAK5
ENSSSCG00000007098	17	3.60601	0.0356409	NA
ENSSSCG00000007100	17	2.46667	0.0426594	SLC24A3
ENSSSCG00000007100	17	2.21283	0.0420658	SLC24A3
ENSSSCG00000007135	17	2.14033	0.0419172	NINL
ENSSSCG00000007147	17	2.07492	0.0379935	HSPA12B
ENSSSCG00000007166	17	2.03665	0.0496277	PTPRA
ENSSSCG00000007166	17	2.49701	0.0342266	PTPRA
ENSSSCG00000007166	17	2.46604	0.040161	PTPRA
ENSSSCG00000007171	17	3.00254	0.0227913	EBF4
ENSSSCG00000007197	17	2.27849	0.0226977	RSPO4
ENSSSCG00000007197	17	4.20342	0.0302469	RSPO4
ENSSSCG00000007197	17	3.56589	0.0416603	RSPO4
ENSSSCG00000007198	17	2.1731	0.029773	ANGPT4
ENSSSCG00000007199	17	2.37066	0.0242408	SLC52A3
ENSSSCG00000007199	17	2.75371	0.0408663	SLC52A3
ENSSSCG00000007203	17	2.14158	0.0322272	NA
ENSSSCG00000007203	17	2.22511	0.026074	NA
ENSSSCG00000007228	17	3.17575	0.00165156	HM13
ENSSSCG00000007249	17	2.7179	0.00934507	NOL4L
ENSSSCG00000007314	17	2.27423	0.0395193	NA
ENSSSCG00000007324	17	2.075	0.0497689	SOGA1
ENSSSCG00000007452	17	-2.19914	0.00556032	TP53RK
ENSSSCG00000007452	17	-2.32872	0.0183136	TP53RK
ENSSSCG00000007452	17	-2.18237	0.0290825	TP53RK
ENSSSCG00000007477	17	2.15809	0.0309211	NFATC2
ENSSSCG00000007484	17	2.50476	0.0316659	ZNF217
ENSSSCG00000007513	17	2.79818	0.00513918	RAB22A
ENSSSCG00000007516	17	2.25545	0.0241052	NA
ENSSSCG00000007523	17	2.0816	0.0373789	TUBB1
ENSSSCG00000007526	17	2.13716	0.0325847	ZNF831
ENSSSCG00000007526	17	2.0534	0.0400335	ZNF831
ENSSSCG00000007528	17	2.58203	0.00982204	PHACTR3
ENSSSCG00000007574	3	3.02915	0.0463885	SDK1
ENSSSCG00000007575	3	3.03959	0.00923217	RADIL
ENSSSCG00000007575	3	3.41379	0.0202819	RADIL
ENSSSCG00000007575	3	4.89762	0.00838281	RADIL
ENSSSCG00000007575	3	2.21196	0.0335386	RADIL
ENSSSCG00000007575	3	2.12044	0.0380461	RADIL
ENSSSCG00000007681	3	-2.02833	0.0425262	CUX1
ENSSSCG00000007681	3	-2.81977	0.000690662	CUX1
ENSSSCG00000007681	3	-2.52495	0.00502842	CUX1
ENSSSCG00000007681	3	-2.27881	0.011435	CUX1
ENSSSCG00000007681	3	-2.13273	0.0254778	CUX1
ENSSSCG00000007681	3	-3.07759	0.000197775	CUX1
ENSSSCG00000007681	3	-2.52367	0.00858275	CUX1
ENSSSCG00000007681	3	-2.44014	0.0146815	CUX1
ENSSSCG00000007681	3	-2.26569	0.000292022	CUX1
ENSSSCG00000007681	3	-2.51059	0.010042	CUX1
ENSSSCG00000007681	3	-2.4221	0.0142936	CUX1
ENSSSCG00000007681	3	-2.0945	0.0362159	CUX1
ENSSSCG00000007681	3	-2.45455	0.0141059	CUX1
ENSSSCG00000007681	3	-2.75639	0.000501496	CUX1
ENSSSCG00000007681	3	-2.66787	0.00763331	CUX1
ENSSSCG00000007681	3	-2.21592	0.00122574	CUX1
ENSSSCG00000007681	3	-2.63693	0.00556537	CUX1
ENSSSCG00000007681	3	-2.28484	0.00836603	CUX1
ENSSSCG00000007681	3	-2.46359	0.00375831	CUX1
ENSSSCG00000007681	3	-2.4852	0.000776597	CUX1
ENSSSCG00000007681	3	-2.52096	0.00445984	CUX1
ENSSSCG00000007681	3	-2.34488	0.00262989	CUX1
ENSSSCG00000007681	3	-2.25886	0.0155096	CUX1
ENSSSCG00000007681	3	-2.62147	0.00875504	CUX1
ENSSSCG00000007681	3	-2.53758	0.0111622	CUX1
ENSSSCG00000007681	3	-2.71157	0.00669659	CUX1
ENSSSCG00000007681	3	-2.53968	0.0110954	CUX1
ENSSSCG00000007681	3	-2.03862	0.0414879	CUX1
ENSSSCG00000007681	3	-2.13705	0.0325684	CUX1
ENSSSCG00000007681	3	-2.65697	0.00788468	CUX1
ENSSSCG00000007682	3	-2.32173	0.00566771	SH2B2
ENSSSCG00000007691	3	-2.20575	0.0274014	ZP3
ENSSSCG00000007691	3	-2.4974	0.0125109	ZP3
ENSSSCG00000007692	3	-2.03042	0.0423136	YWHAG
ENSSSCG00000007692	3	-2.22592	0.0260194	YWHAG
ENSSSCG00000007695	3	-2.77972	0.0054406	NA
ENSSSCG00000007695	3	-2.317	0.000751886	NA
ENSSSCG00000007710	3	-2.00273	0.0229283	MLXIPL
ENSSSCG00000007710	3	-2.25108	0.0236436	MLXIPL
ENSSSCG00000007710	3	-2.2556	0.018473	MLXIPL
ENSSSCG00000007718	3	-2.5986	0.00936056	CLDN4
ENSSSCG00000007718	3	-2.3804	0.0172938	CLDN4
ENSSSCG00000007728	3	2.51154	0.0120207	NA
ENSSSCG00000007728	3	2.56773	0.013254	NA
ENSSSCG00000007728	3	2.75509	0.00586752	NA
ENSSSCG00000007728	3	2.24475	0.0247844	NA
ENSSSCG00000007760	3	2.20026	0.0312528	PRSS36
ENSSSCG00000007772	3	-2.62183	0.00874588	STX1A
ENSSSCG00000007773	3	2.15577	0.0311017	NA
ENSSSCG00000007803	3	3.23433	0.0035272	TUFM
ENSSSCG00000007804	3	2.67872	0.0208324	SH2B1
ENSSSCG00000007805	3	3.51557	0.00787196	ATP2A1
ENSSSCG00000007807	3	2.20462	0.0396091	CD19
ENSSSCG00000007808	3	2.13011	0.0376569	NFATC2IP
ENSSSCG00000007812	3	3.34969	0.00906697	XPO6
ENSSSCG00000007812	3	2.87741	0.0173408	XPO6
ENSSSCG00000007812	3	2.35149	0.0195791	XPO6
ENSSSCG00000007812	3	2.20937	0.0309682	XPO6
ENSSSCG00000007814	3	2.10877	0.0349646	KIAA0556
ENSSSCG00000007814	3	2.94221	0.0183926	KIAA0556
ENSSSCG00000007814	3	3.04911	0.0198658	KIAA0556
ENSSSCG00000007815	3	3.34921	0.010642	GTF3C1
ENSSSCG00000007815	3	3.01814	0.0055509	GTF3C1
ENSSSCG00000007815	3	3.05549	0.00254329	GTF3C1
ENSSSCG00000007815	3	2.51528	0.0394649	GTF3C1
ENSSSCG00000007816	3	2.76896	0.00965872	IL21R
ENSSSCG00000007816	3	2.51125	0.0120305	IL21R
ENSSSCG00000007817	3	2.70252	0.0306573	IL4R
ENSSSCG00000007817	3	2.57522	0.0183154	IL4R
ENSSSCG00000007818	3	3.25511	0.00113349	KDM8
ENSSSCG00000008120	3	-2.0993	0.0329714	NA
ENSSSCG00000008143	3	-2.25482	0.0241447	UXS1
ENSSSCG00000008143	3	-2.97618	0.00291866	UXS1
ENSSSCG00000008144	3	-2.1352	0.0144437	NCK2
ENSSSCG00000008144	3	-2.04913	0.0404498	NCK2
ENSSSCG00000008144	3	-2.00184	0.0453015	NCK2
ENSSSCG00000008144	3	-2.46759	0.0136024	NCK2
ENSSSCG00000008144	3	-2.53062	0.00104575	NCK2
ENSSSCG00000008144	3	-2.38798	0.0119135	NCK2
ENSSSCG00000008144	3	-2.66104	0.00778998	NCK2
ENSSSCG00000008144	3	-2.75048	6.47e-05	NCK2
ENSSSCG00000008144	3	-2.94731	0.00192489	NCK2
ENSSSCG00000008144	3	-2.55734	0.000575227	NCK2
ENSSSCG00000008147	3	-2.99506	0.00274394	FHL2
ENSSSCG00000008165	3	-2.22731	0.0259265	RFX8
ENSSSCG00000008179	3	-2.14028	0.0211637	REV1
ENSSSCG00000008179	3	-2.208	0.026714	REV1
ENSSSCG00000008179	3	-2.21575	0.00738064	REV1
ENSSSCG00000008179	3	-2.21954	0.0249119	REV1
ENSSSCG00000008187	3	-2.11269	0.0314482	KIAA1211L
ENSSSCG00000008340	3	-2.28591	0.00330414	ANTXR1
ENSSSCG00000008510	3	2.22703	0.0330075	LTBP1
ENSSSCG00000008510	3	2.28311	0.0357783	LTBP1
ENSSSCG00000008510	3	2.28099	0.0282762	LTBP1
ENSSSCG00000008510	3	2.57714	0.0301191	LTBP1
ENSSSCG00000008510	3	2.67538	0.00821564	LTBP1
ENSSSCG00000008510	3	2.50737	0.0245165	LTBP1
ENSSSCG00000008510	3	2.58699	0.0168379	LTBP1
ENSSSCG00000008510	3	2.04173	0.0411786	LTBP1
ENSSSCG00000008524	3	-2.04656	0.0407016	GALNT14
ENSSSCG00000008576	3	2.53305	0.0272312	NA
ENSSSCG00000008617	3	2.97467	0.0448596	FAM49A
ENSSSCG00000008621	3	2.46109	0.0251185	NBAS
ENSSSCG00000008675	8	2.01866	0.0435224	LETM1
ENSSSCG00000008682	8	2.46854	0.0158346	NSD2
ENSSSCG00000008682	8	2.2983	0.0388313	NSD2
ENSSSCG00000008694	8	2.54071	0.0381011	GRK4
ENSSSCG00000008697	8	2.36176	0.0273045	HTT
ENSSSCG00000008697	8	2.03315	0.0420369	HTT
ENSSSCG00000008697	8	2.36062	0.0221668	HTT
ENSSSCG00000008771	8	2.92577	0.00791374	C4orf19
ENSSSCG00000008771	8	3.26661	0.00892495	C4orf19
ENSSSCG00000008771	8	2.53226	0.0194309	C4orf19
ENSSSCG00000008772	8	2.88621	0.0455257	RELL1
ENSSSCG00000008796	8	-2.00734	0.0384277	RBM47
ENSSSCG00000008802	8	2.80438	0.0415398	BEND4
ENSSSCG00000008802	8	2.05616	0.0483271	BEND4
ENSSSCG00000008834	8	-2.02506	0.0311475	SPATA18
ENSSSCG00000008874	8	2.16842	0.0301269	TMEM144
ENSSSCG00000008919	8	2.59056	0.00958194	EPHA5
ENSSSCG00000008919	8	2.04892	0.0404703	EPHA5
ENSSSCG00000008919	8	2.23368	0.0255039	EPHA5
ENSSSCG00000008919	8	2.3833	0.0171581	EPHA5
ENSSSCG00000008919	8	2.51963	0.0136397	EPHA5
ENSSSCG00000008919	8	2.49715	0.0176467	EPHA5
ENSSSCG00000008919	8	2.65596	0.00873107	EPHA5
ENSSSCG00000008919	8	2.42865	0.0151553	EPHA5
ENSSSCG00000008919	8	2.28214	0.0278165	EPHA5
ENSSSCG00000008919	8	2.25326	0.0242429	EPHA5
ENSSSCG00000008919	8	2.86368	0.0232169	EPHA5
ENSSSCG00000008919	8	2.85388	0.00431894	EPHA5
ENSSSCG00000008919	8	2.71509	0.0107598	EPHA5
ENSSSCG00000008919	8	2.51738	0.0197912	EPHA5
ENSSSCG00000008919	8	2.33142	0.0320393	EPHA5
ENSSSCG00000008919	8	2.1742	0.0325127	EPHA5
ENSSSCG00000008919	8	2.2165	0.0457598	EPHA5
ENSSSCG00000008919	8	2.32207	0.0202291	EPHA5
ENSSSCG00000008919	8	2.35988	0.018281	EPHA5
ENSSSCG00000008943	8	2.06774	0.0386642	SLC4A4
ENSSSCG00000008983	8	-2.05005	0.0403597	CCDC158
ENSSSCG00000008986	8	-2.06426	0.0368691	44085
ENSSSCG00000008991	8	-2.08848	0.0367549	FRAS1
ENSSSCG00000009021	8	3.1957	0.0101792	LRBA
ENSSSCG00000009021	8	2.09255	0.0365667	LRBA
ENSSSCG00000009021	8	2.36351	0.0299789	LRBA
ENSSSCG00000009050	8	-2.01696	0.0437001	INPP4B
ENSSSCG00000009050	8	-2.2092	0.0271608	INPP4B
ENSSSCG00000009051	8	-2.25086	0.0241404	IL15
ENSSSCG00000009122	8	-2.74628	0.00602751	ARSJ
ENSSSCG00000009122	8	-2.57077	0.0101472	ARSJ
ENSSSCG00000009122	8	-2.34748	0.018901	ARSJ
ENSSSCG00000009122	8	-2.54915	0.0107986	ARSJ
ENSSSCG00000009123	8	-2.26698	0.0216408	CAMK2D
ENSSSCG00000009123	8	-2.45515	0.0140825	CAMK2D
ENSSSCG00000009123	8	-2.14849	0.031675	CAMK2D
ENSSSCG00000009123	8	-2.19241	0.0283503	CAMK2D
ENSSSCG00000009123	8	-2.39278	0.0167212	CAMK2D
ENSSSCG00000009123	8	-2.33446	0.0157547	CAMK2D
ENSSSCG00000009123	8	-2.21732	0.026601	CAMK2D
ENSSSCG00000009123	8	-2.81814	0.00175867	CAMK2D
ENSSSCG00000009123	8	-2.07899	0.00589981	CAMK2D
ENSSSCG00000009123	8	-2.15476	0.0311807	CAMK2D
ENSSSCG00000009123	8	-2.23954	0.00870333	CAMK2D
ENSSSCG00000009123	8	-2.46385	0.00559707	CAMK2D
ENSSSCG00000009123	8	-2.15359	0.0262281	CAMK2D
ENSSSCG00000009123	8	-2.12319	0.0337377	CAMK2D
ENSSSCG00000009125	8	-2.22074	0.017889	ANK2
ENSSSCG00000009125	8	-2.02471	0.0125535	ANK2
ENSSSCG00000009125	8	-2.37713	0.0174479	ANK2
ENSSSCG00000009125	8	-2.30506	0.0211633	ANK2
ENSSSCG00000009125	8	-2.50549	0.00901913	ANK2
ENSSSCG00000009125	8	-2.60758	0.00635333	ANK2
ENSSSCG00000009125	8	-2.10587	0.0259972	ANK2
ENSSSCG00000009125	8	-2.00549	0.0449109	ANK2
ENSSSCG00000009125	8	-2.0288	0.0424787	ANK2
ENSSSCG00000009125	8	-2.0506	0.040306	ANK2
ENSSSCG00000009150	8	2.32403	0.0291049	HADH
ENSSSCG00000009157	8	2.38116	0.0265693	TET2
ENSSSCG00000009166	8	4.14396	0.00630228	MANBA
ENSSSCG00000009166	8	3.23014	0.00395612	MANBA
ENSSSCG00000009166	8	4.17408	0.00413656	MANBA
ENSSSCG00000009166	8	3.91711	0.0215736	MANBA
ENSSSCG00000009166	8	3.72066	0.00126131	MANBA
ENSSSCG00000009215	8	2.13125	0.0470413	ABCG2
ENSSSCG00000009215	8	2.53156	0.0153614	ABCG2
ENSSSCG00000009384	11	2.51968	0.027217	INTS6
ENSSSCG00000009440	11	2.12707	0.0386657	ELF1
ENSSSCG00000009456	11	2.60086	0.016038	KLHL1
ENSSSCG00000009456	11	2.84045	0.0137348	KLHL1
ENSSSCG00000009456	11	2.6764	0.0172813	KLHL1
ENSSSCG00000009456	11	3.05043	0.00881881	KLHL1
ENSSSCG00000009456	11	2.16712	0.0324126	KLHL1
ENSSSCG00000009456	11	2.4832	0.0289797	KLHL1
ENSSSCG00000009456	11	2.34749	0.0278665	KLHL1
ENSSSCG00000009456	11	2.42207	0.0154322	KLHL1
ENSSSCG00000009456	11	2.47876	0.0389844	KLHL1
ENSSSCG00000009456	11	2.51288	0.0211333	KLHL1
ENSSSCG00000009456	11	2.29599	0.0241948	KLHL1
ENSSSCG00000009456	11	2.73888	0.0252712	KLHL1
ENSSSCG00000009456	11	3.39651	0.0151175	KLHL1
ENSSSCG00000009456	11	2.14065	0.0386487	KLHL1
ENSSSCG00000009456	11	2.1957	0.0334783	KLHL1
ENSSSCG00000009457	11	2.05602	0.0397802	DACH1
ENSSSCG00000009457	11	2.25197	0.0280059	DACH1
ENSSSCG00000009457	11	2.36618	0.0245454	DACH1
ENSSSCG00000009457	11	2.02452	0.0429171	DACH1
ENSSSCG00000009457	11	2.92622	0.0384559	DACH1
ENSSSCG00000009457	11	2.35258	0.0344057	DACH1
ENSSSCG00000009457	11	2.39793	0.020929	DACH1
ENSSSCG00000009457	11	2.47218	0.0405619	DACH1
ENSSSCG00000009457	11	2.29746	0.0360287	DACH1
ENSSSCG00000009457	11	2.31241	0.0239652	DACH1
ENSSSCG00000009457	11	2.00027	0.0454712	DACH1
ENSSSCG00000009457	11	2.83986	0.010979	DACH1
ENSSSCG00000009457	11	2.07237	0.0427824	DACH1
ENSSSCG00000009457	11	2.41154	0.0498027	DACH1
ENSSSCG00000009457	11	2.59661	0.0171506	DACH1
ENSSSCG00000009457	11	2.58956	0.0196797	DACH1
ENSSSCG00000009457	11	2.65474	0.010847	DACH1
ENSSSCG00000009457	11	2.05583	0.0417388	DACH1
ENSSSCG00000009457	11	2.15114	0.0380214	DACH1
ENSSSCG00000009457	11	2.52104	0.0286531	DACH1
ENSSSCG00000009457	11	2.4166	0.0338488	DACH1
ENSSSCG00000009457	11	2.3061	0.0406188	DACH1
ENSSSCG00000009457	11	2.37123	0.0311922	DACH1
ENSSSCG00000009457	11	2.313	0.0207228	DACH1
ENSSSCG00000009457	11	2.01936	0.0434498	DACH1
ENSSSCG00000009511	11	-3.10984	0.00187191	STK24
ENSSSCG00000009511	11	-3.36934	0.000753478	STK24
ENSSSCG00000009511	11	-2.49449	0.00161459	STK24
ENSSSCG00000009511	11	-3.00525	0.00265361	STK24
ENSSSCG00000009537	11	3.13287	0.00173105	NA
ENSSSCG00000009605	14	3.39115	0.0342699	GFRA2
ENSSSCG00000009605	14	3.45195	0.0115765	GFRA2
ENSSSCG00000009610	14	3.09213	0.0412412	NPM2
ENSSSCG00000009633	14	2.75671	0.00583865	NA
ENSSSCG00000009644	14	2.81818	0.0429516	ADAM28
ENSSSCG00000009650	14	2.60472	0.00919484	DOCK5
ENSSSCG00000009652	14	2.44434	0.0145116	KCTD9
ENSSSCG00000009652	14	2.43042	0.0150813	KCTD9
ENSSSCG00000009652	14	2.02092	0.046549	KCTD9
ENSSSCG00000009653	14	2.51837	0.0464643	CDCA2
ENSSSCG00000009662	14	2.83114	0.0264039	STMN4
ENSSSCG00000009662	14	3.66715	0.00626905	STMN4
ENSSSCG00000009664	14	3.36946	0.0351062	PTK2B
ENSSSCG00000009664	14	2.74731	0.0120006	PTK2B
ENSSSCG00000009664	14	2.74678	0.0156561	PTK2B
ENSSSCG00000009664	14	2.58865	0.0346654	PTK2B
ENSSSCG00000009671	14	3.23847	0.0217003	PBK
ENSSSCG00000009672	14	2.83847	0.0277885	SCARA5
ENSSSCG00000009672	14	2.74407	0.0107642	SCARA5
ENSSSCG00000009672	14	2.67004	0.0186658	SCARA5
ENSSSCG00000009672	14	2.9487	0.0273758	SCARA5
ENSSSCG00000009672	14	2.58397	0.0165471	SCARA5
ENSSSCG00000009672	14	2.5726	0.0318537	SCARA5
ENSSSCG00000009672	14	3.06757	0.0275515	SCARA5
ENSSSCG00000009676	14	2.859	0.00878336	ZNF395
ENSSSCG00000009676	14	2.27272	0.0439559	ZNF395
ENSSSCG00000009676	14	3.09199	0.00209949	ZNF395
ENSSSCG00000009676	14	2.94632	0.00636115	ZNF395
ENSSSCG00000009681	14	2.29131	0.0288565	INTS9
ENSSSCG00000009681	14	3.28031	0.0434292	INTS9
ENSSSCG00000009681	14	2.25374	0.0494974	INTS9
ENSSSCG00000009683	14	2.85132	0.0279924	KIF13B
ENSSSCG00000009683	14	2.59407	0.0193423	KIF13B
ENSSSCG00000009683	14	2.46271	0.0137892	KIF13B
ENSSSCG00000009683	14	2.13225	0.0329866	KIF13B
ENSSSCG00000009684	14	3.51695	0.00240678	MSRA
ENSSSCG00000009684	14	2.36484	0.027236	MSRA
ENSSSCG00000009684	14	2.96848	0.0397288	MSRA
ENSSSCG00000009684	14	3.41784	0.0410726	MSRA
ENSSSCG00000009684	14	3.08443	0.0102312	MSRA
ENSSSCG00000009684	14	2.86638	0.00919029	MSRA
ENSSSCG00000009684	14	3.23467	0.00121784	MSRA
ENSSSCG00000009684	14	2.65155	0.00801236	MSRA
ENSSSCG00000009684	14	2.73206	0.00629394	MSRA
ENSSSCG00000009684	14	3.13219	0.00173509	MSRA
ENSSSCG00000009684	14	2.55098	0.0107419	MSRA
ENSSSCG00000009684	14	4.14287	0.00471694	MSRA
ENSSSCG00000009684	14	3.49504	0.0161429	MSRA
ENSSSCG00000009684	14	2.82457	0.00540365	MSRA
ENSSSCG00000009684	14	2.31963	0.0301279	MSRA
ENSSSCG00000009691	14	2.93167	0.0249235	C8orf74
ENSSSCG00000009692	14	2.48262	0.0130419	NA
ENSSSCG00000009692	14	2.04328	0.0410245	NA
ENSSSCG00000009692	14	2.42172	0.0154474	NA
ENSSSCG00000009693	14	2.19117	0.0284397	XKR6
ENSSSCG00000009693	14	3.21643	0.00307734	XKR6
ENSSSCG00000009693	14	2.69158	0.0441401	XKR6
ENSSSCG00000009693	14	2.67532	0.0157284	XKR6
ENSSSCG00000009693	14	2.47067	0.0422089	XKR6
ENSSSCG00000009693	14	3.1825	0.0323507	XKR6
ENSSSCG00000009693	14	2.47261	0.0134131	XKR6
ENSSSCG00000009839	14	-2.00478	0.0347935	NA
ENSSSCG00000009842	14	-2.20479	0.0274687	CCDC60
ENSSSCG00000009842	14	-2.08405	0.00300856	CCDC60
ENSSSCG00000009842	14	-2.2924	0.0170205	CCDC60
ENSSSCG00000009842	14	-2.49271	0.0109799	CCDC60
ENSSSCG00000009842	14	-2.5887	0.0015934	CCDC60
ENSSSCG00000009855	14	-2.02414	0.0429556	KSR2
ENSSSCG00000009856	14	-2.03189	0.0145061	NOS1
ENSSSCG00000009879	14	-2.1006	0.0314152	TPCN1
ENSSSCG00000009879	14	-2.2268	0.0201773	TPCN1
ENSSSCG00000009879	14	-2.17917	0.0082435	TPCN1
ENSSSCG00000009880	14	-2.12648	0.0234328	SLC8B1
ENSSSCG00000009956	14	2.42194	0.0243982	GRK3
ENSSSCG00000010160	14	2.07788	0.0377206	TARBP1
ENSSSCG00000010162	14	2.40287	0.0250396	SLC35F3
ENSSSCG00000010276	14	3.12162	0.00179858	UNC5B
ENSSSCG00000010276	14	3.05042	0.0260866	UNC5B
ENSSSCG00000010277	14	2.69151	0.0265109	SLC29A3
ENSSSCG00000010277	14	2.99318	0.0115492	SLC29A3
ENSSSCG00000010277	14	3.17654	0.0203552	SLC29A3
ENSSSCG00000010278	14	2.89473	0.0254935	NA
ENSSSCG00000010278	14	3.20586	0.00352579	NA
ENSSSCG00000010278	14	2.01827	0.0467537	NA
ENSSSCG00000010278	14	2.70735	0.0441671	NA
ENSSSCG00000010278	14	2.41514	0.0157291	NA
ENSSSCG00000010352	14	2.01321	0.0451292	GRID1
ENSSSCG00000010426	14	3.21883	0.00128717	PCDH15
ENSSSCG00000010468	14	-2.02491	0.0427005	CPEB3
ENSSSCG00000010468	14	-2.18357	0.0174437	CPEB3
ENSSSCG00000010468	14	-2.38642	0.0142422	CPEB3
ENSSSCG00000010468	14	-2.22317	0.0153204	CPEB3
ENSSSCG00000010468	14	-2.2035	0.0262046	CPEB3
ENSSSCG00000010468	14	-2.16074	0.0306874	CPEB3
ENSSSCG00000010468	14	-2.2694	0.021806	CPEB3
ENSSSCG00000010476	14	-2.65835	0.000779237	MYOF
ENSSSCG00000010476	14	-2.44296	0.00676988	MYOF
ENSSSCG00000010476	14	-2.03647	0.013169	MYOF
ENSSSCG00000010579	14	-2.45249	0.014187	GBF1
ENSSSCG00000010579	14	-2.31539	0.0197946	GBF1
ENSSSCG00000010603	14	2.34587	0.0399786	NEURL1
ENSSSCG00000010604	14	2.72196	0.0273756	SH3PXD2A
ENSSSCG00000010604	14	2.21808	0.0265494	SH3PXD2A
ENSSSCG00000010638	14	-2.07926	0.0324618	TCF7L2
ENSSSCG00000010638	14	-2.65239	0.00242712	TCF7L2
ENSSSCG00000010638	14	-3.07606	0.000715461	TCF7L2
ENSSSCG00000010638	14	-2.23887	0.00132415	TCF7L2
ENSSSCG00000010638	14	-2.0331	0.0291288	TCF7L2
ENSSSCG00000010638	14	-2.0331	0.042042	TCF7L2
ENSSSCG00000010638	14	-2.03931	0.0414193	TCF7L2
ENSSSCG00000010638	14	-2.12852	0.016378	TCF7L2
ENSSSCG00000010638	14	-2.58267	0.00980388	TCF7L2
ENSSSCG00000010638	14	-2.00689	0.019572	TCF7L2
ENSSSCG00000010638	14	-2.42034	0.0155058	TCF7L2
ENSSSCG00000010638	14	-3.18886	0.00142833	TCF7L2
ENSSSCG00000010640	14	-2.27175	0.0231017	NRAP
ENSSSCG00000010640	14	-2.17571	0.0230858	NRAP
ENSSSCG00000010640	14	-2.18717	0.0286523	NRAP
ENSSSCG00000010640	14	-2.18154	0.0105738	NRAP
ENSSSCG00000010640	14	-2.14641	0.00341804	NRAP
ENSSSCG00000010659	14	-2.10121	0.0356223	PNLIPRP1
ENSSSCG00000010659	14	-2.02669	0.0242737	PNLIPRP1
ENSSSCG00000010809	10	-2.00863	0.0424138	BRINP3
ENSSSCG00000010809	10	-2.01747	0.0332629	BRINP3
ENSSSCG00000010809	10	-2.11306	0.0154876	BRINP3
ENSSSCG00000010809	10	-2.32377	0.00180943	BRINP3
ENSSSCG00000010809	10	-2.24441	0.0026682	BRINP3
ENSSSCG00000010831	10	3.51646	0.0377393	DUSP10
ENSSSCG00000010839	10	3.14111	0.0483041	NA
ENSSSCG00000011042	10	-2.16688	0.0302438	NA
ENSSSCG00000011046	10	2.79203	0.014087	ITGA8
ENSSSCG00000011046	10	2.60281	0.0100108	ITGA8
ENSSSCG00000011053	10	2.51014	0.0120683	CDNF
ENSSSCG00000011060	10	4.19206	0.0105987	GAD2
ENSSSCG00000011060	10	3.67402	0.00259183	GAD2
ENSSSCG00000011060	10	2.56115	0.0363914	GAD2
ENSSSCG00000011071	10	2.57136	0.0109357	THNSL1
ENSSSCG00000011071	10	2.71668	0.0399313	THNSL1
ENSSSCG00000011074	10	2.76428	0.00851321	ARHGAP21
ENSSSCG00000011075	10	2.61944	0.0316075	KIAA1217
ENSSSCG00000011075	10	2.20559	0.0323345	KIAA1217
ENSSSCG00000011075	10	2.42767	0.0162803	KIAA1217
ENSSSCG00000011080	10	2.36477	0.0180412	SPAG6
ENSSSCG00000011101	10	2.4019	0.0440554	ITGB1
ENSSSCG00000011181	13	2.62944	0.0160231	NEK11
ENSSSCG00000011198	13	2.56196	0.0104085	RFTN1
ENSSSCG00000011198	13	2.27863	0.0465175	RFTN1
ENSSSCG00000011198	13	2.69677	0.0122538	RFTN1
ENSSSCG00000011198	13	2.33491	0.0375175	RFTN1
ENSSSCG00000011199	13	2.62533	0.0495899	TBC1D5
ENSSSCG00000011199	13	2.94381	0.0061259	TBC1D5
ENSSSCG00000011199	13	2.88334	0.0389445	TBC1D5
ENSSSCG00000011199	13	3.51722	0.0206493	TBC1D5
ENSSSCG00000011199	13	2.80576	0.035097	TBC1D5
ENSSSCG00000011199	13	2.91296	0.00442528	TBC1D5
ENSSSCG00000011199	13	2.3592	0.0341093	TBC1D5
ENSSSCG00000011199	13	2.6715	0.00832575	TBC1D5
ENSSSCG00000011199	13	2.59473	0.0274501	TBC1D5
ENSSSCG00000011199	13	2.55813	0.0348851	TBC1D5
ENSSSCG00000011199	13	2.36665	0.01795	TBC1D5
ENSSSCG00000011199	13	3.24104	0.0156479	TBC1D5
ENSSSCG00000011199	13	3.14684	0.0127343	TBC1D5
ENSSSCG00000011199	13	2.70513	0.0164968	TBC1D5
ENSSSCG00000011199	13	2.43922	0.018192	TBC1D5
ENSSSCG00000011201	13	2.71536	0.0170843	SATB1
ENSSSCG00000011204	13	2.77319	0.036173	KCNH8
ENSSSCG00000011204	13	2.07596	0.0378975	KCNH8
ENSSSCG00000011204	13	2.49883	0.0398232	KCNH8
ENSSSCG00000011204	13	3.31486	0.025702	KCNH8
ENSSSCG00000011204	13	3.02629	0.00267956	KCNH8
ENSSSCG00000011204	13	3.03077	0.0398361	KCNH8
ENSSSCG00000011204	13	2.90182	0.0218345	KCNH8
ENSSSCG00000011208	13	3.35886	0.00666341	ZNF385D
ENSSSCG00000011212	13	3.40815	0.00761542	RARB
ENSSSCG00000011216	13	2.11096	0.0434933	LRRC3B
ENSSSCG00000011217	13	2.42644	0.0186469	NEK10
ENSSSCG00000011233	13	3.57849	0.00104079	DYNC1LI1
ENSSSCG00000011233	13	2.22924	0.0465988	DYNC1LI1
ENSSSCG00000011245	13	2.99289	0.00878078	ITGA9
ENSSSCG00000011245	13	2.74395	0.0309938	ITGA9
ENSSSCG00000011301	13	2.02822	0.0425376	ZDHHC3
ENSSSCG00000011304	13	2.29677	0.0216317	ZNF197
ENSSSCG00000011309	13	2.24653	0.0275446	KIF15
ENSSSCG00000011309	13	2.69331	0.0131802	KIF15
ENSSSCG00000011309	13	2.07809	0.0402868	KIF15
ENSSSCG00000011309	13	2.10533	0.0352624	KIF15
ENSSSCG00000011309	13	2.62277	0.0123146	KIF15
ENSSSCG00000011309	13	2.42192	0.0154386	KIF15
ENSSSCG00000011312	13	2.31239	0.0408674	LARS2
ENSSSCG00000011317	13	2.55714	0.0149849	FYCO1
ENSSSCG00000011330	13	2.05594	0.0397884	NBEAL2
ENSSSCG00000011417	13	2.44756	0.0330234	DCAF1
ENSSSCG00000011417	13	2.17579	0.0304031	DCAF1
ENSSSCG00000011435	13	2.82435	0.00473768	TWF2
ENSSSCG00000011485	13	2.57958	0.0118225	PTPRG
ENSSSCG00000011604	13	-2.08656	0.0128868	CHCHD4
ENSSSCG00000011610	13	-2.1661	0.0303032	NUP210
ENSSSCG00000011610	13	-2.43321	0.0111715	NUP210
ENSSSCG00000011619	13	-2.01179	0.0442417	EEFSEC
ENSSSCG00000011619	13	-2.33156	0.0196745	EEFSEC
ENSSSCG00000011622	13	-2.03695	0.00340835	KBTBD12
ENSSSCG00000011632	13	-2.23147	0.0256498	NA
ENSSSCG00000011632	13	-2.53177	0.0103614	NA
ENSSSCG00000011962	13	-2.18178	0.020116	ADGRG7
ENSSSCG00000011962	13	-2.34717	0.0166686	ADGRG7
ENSSSCG00000012000	13	2.19509	0.0413779	GBE1
ENSSSCG00000012000	13	2.70124	0.0313367	GBE1
ENSSSCG00000012001	13	-2.02039	0.0345061	ROBO1
ENSSSCG00000012039	13	-2.35752	0.0175931	OLIG2
ENSSSCG00000012050	13	-2.07233	0.0172202	RCAN1
ENSSSCG00000012054	13	-2.36157	0.00529535	DOP1B
ENSSSCG00000012059	13	-2.15436	0.031212	HLCS
ENSSSCG00000012062	13	-2.09697	0.0122023	TTC3
ENSSSCG00000012072	13	-2.31417	0.0141529	DSCAM
ENSSSCG00000012072	13	-4.28484	1.44e-05	DSCAM
ENSSSCG00000012087	13	4.17881	0.00377407	SLC37A1
ENSSSCG00000012087	13	2.09036	0.0365856	SLC37A1
ENSSSCG00000012087	13	2.90638	0.00797092	SLC37A1
ENSSSCG00000012087	13	2.54381	0.0150802	SLC37A1
ENSSSCG00000012836	2	-2.56652	0.0102726	AP2A2
ENSSSCG00000012836	2	-2.71886	0.00222659	AP2A2
ENSSSCG00000012836	2	-2.32853	0.0198837	AP2A2
ENSSSCG00000012837	2	-2.29776	0.00314461	CHID1
ENSSSCG00000012837	2	-2.76123	0.00238602	CHID1
ENSSSCG00000012847	2	-2.62775	0.00217495	TALDO1
ENSSSCG00000012848	2	-2.49247	0.0126858	EPS8L2
ENSSSCG00000012848	2	-2.30687	0.00566442	EPS8L2
ENSSSCG00000012851	2	-2.33992	0.00877349	DRD4
ENSSSCG00000012884	2	-2.30095	0.00915929	PPP6R3
ENSSSCG00000012884	2	-2.4312	0.015049	PPP6R3
ENSSSCG00000012884	2	-2.44953	0.0104788	PPP6R3
ENSSSCG00000012981	2	2.24707	0.0289328	RELA
ENSSSCG00000012983	2	2.21108	0.0313637	PCNX3
ENSSSCG00000012999	2	2.19959	0.0307023	CAPN1
ENSSSCG00000013043	2	2.44	0.0214644	MACROD1
ENSSSCG00000013045	2	3.23997	0.00818977	OTUB1
ENSSSCG00000013046	2	3.44367	0.00312653	COX8A
ENSSSCG00000013093	2	4.72661	0.0104629	VWCE
ENSSSCG00000013101	2	2.69311	0.0299029	NA
ENSSSCG00000013111	2	3.29998	0.016988	CD6
ENSSSCG00000013237	2	-2.62042	0.0087821	SPI1
ENSSSCG00000013243	2	-3.01264	0.00258985	DDB2
ENSSSCG00000013243	2	-2.15931	0.0308259	DDB2
ENSSSCG00000013245	2	-2.18029	0.0292359	ARFGAP2
ENSSSCG00000013246	2	-2.01431	0.0439768	C11orf49
ENSSSCG00000013248	2	-2.34884	0.0188319	LRP4
ENSSSCG00000013296	2	2.46786	0.041095	SLC1A2
ENSSSCG00000013296	2	3.98336	0.00840465	SLC1A2
ENSSSCG00000013296	2	4.24188	0.000206676	SLC1A2
ENSSSCG00000013296	2	4.35804	2.98e-05	SLC1A2
ENSSSCG00000013296	2	3.91491	0.00194191	SLC1A2
ENSSSCG00000013297	2	2.21759	0.0273549	CD44
ENSSSCG00000013300	2	3.01782	0.0239376	EHF
ENSSSCG00000013300	2	3.38047	0.036447	EHF
ENSSSCG00000013300	2	2.80053	0.00983497	EHF
ENSSSCG00000013301	2	2.19879	0.0325703	ELF5
ENSSSCG00000013302	2	2.65697	0.0262126	CAT
ENSSSCG00000013302	2	2.57256	0.0192379	CAT
ENSSSCG00000013303	2	2.83667	0.0185605	ABTB2
ENSSSCG00000013320	2	-2.12558	0.0335383	PAX6
ENSSSCG00000013326	2	-2.79785	0.00514435	DCDC1
ENSSSCG00000013326	2	-2.90326	0.00369302	DCDC1
ENSSSCG00000013326	2	-2.99517	0.00274292	DCDC1
ENSSSCG00000013326	2	-3.02644	0.00247448	DCDC1
ENSSSCG00000013326	2	-2.89516	0.00378967	DCDC1
ENSSSCG00000013326	2	-4.65146	2.1e-06	DCDC1
ENSSSCG00000013403	2	2.26655	0.0234177	GALNT18
ENSSSCG00000013403	2	3.63134	0.03171	GALNT18
ENSSSCG00000013403	2	3.78015	0.000697227	GALNT18
ENSSSCG00000013403	2	2.20614	0.0273739	GALNT18
ENSSSCG00000013403	2	2.57056	0.0219869	GALNT18
ENSSSCG00000013406	2	3.25879	0.00568112	CTR9
ENSSSCG00000013406	2	2.93941	0.0190145	CTR9
ENSSSCG00000013559	2	-2.76354	0.0030015	NA
ENSSSCG00000013559	2	-2.4529	0.0141709	NA
ENSSSCG00000013559	2	-2.06727	0.0387091	NA
ENSSSCG00000013559	2	-2.04641	0.0407156	NA
ENSSSCG00000013566	2	-2.0652	0.0108558	INSR
ENSSSCG00000013566	2	-2.12542	0.0335514	INSR
ENSSSCG00000013566	2	-2.26608	0.0202982	INSR
ENSSSCG00000013566	2	-2.52653	0.0115196	INSR
ENSSSCG00000013566	2	-2.49724	0.00382144	INSR
ENSSSCG00000013566	2	-2.52988	0.0113605	INSR
ENSSSCG00000013566	2	-2.61582	0.00734236	INSR
ENSSSCG00000013566	2	-2.05158	0.0134414	INSR
ENSSSCG00000014079	2	2.50092	0.0131824	NA
ENSSSCG00000014079	2	4.64669	0.017283	NA
ENSSSCG00000014079	2	4.11549	0.00104418	NA
ENSSSCG00000014079	2	3.76123	0.000773324	NA
ENSSSCG00000014079	2	3.24794	0.00180679	NA
ENSSSCG00000014079	2	3.10406	0.00295602	NA
ENSSSCG00000014079	2	3.43307	0.00170126	NA
ENSSSCG00000014080	2	3.64839	0.000263889	HMGCR
ENSSSCG00000014080	2	2.55757	0.0167457	HMGCR
ENSSSCG00000014080	2	3.05928	0.0176754	HMGCR
ENSSSCG00000014081	2	2.52571	0.0115464	COL4A3BP
ENSSSCG00000014081	2	3.36713	0.027934	COL4A3BP
ENSSSCG00000014081	2	2.94402	0.00323984	COL4A3BP
ENSSSCG00000014081	2	2.13554	0.044208	COL4A3BP
ENSSSCG00000014081	2	2.9987	0.00271138	COL4A3BP
ENSSSCG00000014081	2	2.37152	0.0293381	COL4A3BP
ENSSSCG00000014081	2	2.0516	0.0402085	COL4A3BP
ENSSSCG00000014082	2	2.22727	0.046097	POLK
ENSSSCG00000014088	2	2.82406	0.004742	IQGAP2
ENSSSCG00000014088	2	2.32851	0.019885	IQGAP2
ENSSSCG00000014097	2	-2.34397	0.0190797	NA
ENSSSCG00000014098	2	-2.60442	0.000597509	WDR41
ENSSSCG00000014101	2	-2.3884	0.010816	AP3B1
ENSSSCG00000014101	2	-2.25802	0.0239442	AP3B1
ENSSSCG00000014101	2	-2.1747	0.0237641	AP3B1
ENSSSCG00000014101	2	-2.20311	0.027587	AP3B1
ENSSSCG00000014101	2	-2.5635	0.0103622	AP3B1
ENSSSCG00000014124	2	-2.15909	0.0308434	ANKRD34B
ENSSSCG00000014127	2	-2.18502	0.0288871	RASGRF2
ENSSSCG00000014170	2	2.20584	0.0301521	CAST
ENSSSCG00000014190	2	2.58922	0.0123079	FBXL17
ENSSSCG00000014190	2	2.45876	0.0364092	FBXL17
ENSSSCG00000014190	2	2.4693	0.0243592	FBXL17
ENSSSCG00000014190	2	2.59239	0.0449851	FBXL17
ENSSSCG00000014190	2	2.76193	0.00973772	FBXL17
ENSSSCG00000014190	2	2.50053	0.0137925	FBXL17
ENSSSCG00000014207	2	2.25914	0.0325201	APC
ENSSSCG00000014207	2	2.50738	0.0286608	APC
ENSSSCG00000014207	2	2.30736	0.0313465	APC
ENSSSCG00000014207	2	2.30247	0.0213089	APC
ENSSSCG00000014207	2	2.63106	0.0337993	APC
ENSSSCG00000014207	2	2.77	0.00979826	APC
ENSSSCG00000014221	2	2.69149	0.0294965	LVRN
ENSSSCG00000014223	2	2.00218	0.0466075	COMMD10
ENSSSCG00000014223	2	2.54156	0.0493314	COMMD10
ENSSSCG00000014223	2	2.18713	0.0313889	COMMD10
ENSSSCG00000014224	2	3.37745	0.00294	SEMA6A
ENSSSCG00000014224	2	2.71713	0.0127947	SEMA6A
ENSSSCG00000014224	2	3.91606	0.0246646	SEMA6A
ENSSSCG00000014258	2	2.1417	0.0367328	ISOC1
ENSSSCG00000014280	2	-2.01605	0.0437946	NA
ENSSSCG00000014280	2	-2.14043	0.0176338	NA
ENSSSCG00000014293	2	2.06177	0.042839	FSTL4
ENSSSCG00000014293	2	3.16646	0.0200105	FSTL4
ENSSSCG00000014293	2	2.00021	0.045478	FSTL4
ENSSSCG00000014310	2	3.58196	0.00095058	CXCL14
ENSSSCG00000014311	2	2.76823	0.00563608	NA
ENSSSCG00000014361	2	-2.55937	0.0104862	NA
ENSSSCG00000014361	2	-2.46154	0.00698997	NA
ENSSSCG00000014361	2	-2.3266	0.010106	NA
ENSSSCG00000014361	2	-2.05563	0.0368926	NA
ENSSSCG00000014361	2	-2.10851	0.00904183	NA
ENSSSCG00000014395	2	-2.55073	0.00374779	PCDH12
ENSSSCG00000014395	2	-2.48248	0.00130168	PCDH12
ENSSSCG00000014399	2	-2.43759	0.000491254	ARHGAP26
ENSSSCG00000014399	2	-2.26735	0.0146351	ARHGAP26
ENSSSCG00000014399	2	2.06954	0.00180397	ARHGAP26
ENSSSCG00000014401	2	2.24224	0.0356127	NR3C1
ENSSSCG00000014401	2	2.28782	0.0327939	NR3C1
ENSSSCG00000014554	2	-2.56949	0.00465193	NA
ENSSSCG00000014558	2	-2.2358	0.0247278	SIRT3
ENSSSCG00000014577	9	2.04451	0.0415281	TMEM9B
ENSSSCG00000014852	9	-2.15686	0.0310162	ARRB1
ENSSSCG00000014893	9	2.78315	0.00728372	NARS2
ENSSSCG00000014904	9	2.29151	0.0274535	DLG2
ENSSSCG00000014933	9	3.30774	0.0186879	NAALAD2
ENSSSCG00000015011	9	2.05271	0.0426909	NA
ENSSSCG00000015047	9	2.08968	0.0467062	TTC12
ENSSSCG00000015131	9	-2.11538	0.00232568	GRIK4
ENSSSCG00000015131	9	-2.24406	0.0211488	GRIK4
ENSSSCG00000015131	9	-2.15848	0.00669281	GRIK4
ENSSSCG00000015131	9	-2.14632	0.0318472	GRIK4
ENSSSCG00000015131	9	-2.11595	0.0125576	GRIK4
ENSSSCG00000015131	9	-2.229	0.0258137	GRIK4
ENSSSCG00000015131	9	-2.11923	0.0133516	GRIK4
ENSSSCG00000015131	9	-2.14805	0.0239438	GRIK4
ENSSSCG00000015131	9	-2.36655	0.00461396	GRIK4
ENSSSCG00000015131	9	-2.50262	0.0111836	GRIK4
ENSSSCG00000015131	9	-2.7764	0.0016706	GRIK4
ENSSSCG00000015131	9	-2.18758	0.0142541	GRIK4
ENSSSCG00000015131	9	-2.18644	0.0157382	GRIK4
ENSSSCG00000015131	9	-2.46645	0.0113895	GRIK4
ENSSSCG00000015131	9	-2.31042	0.00479642	GRIK4
ENSSSCG00000015131	9	-2.97802	0.00266084	GRIK4
ENSSSCG00000015131	9	-2.52174	0.00136242	GRIK4
ENSSSCG00000015131	9	-2.46858	0.00585469	GRIK4
ENSSSCG00000015131	9	-2.51786	0.00842863	GRIK4
ENSSSCG00000015131	9	-2.84028	0.00258487	GRIK4
ENSSSCG00000015131	9	-2.73694	0.00620136	GRIK4
ENSSSCG00000015131	9	-2.28628	0.00311823	GRIK4
ENSSSCG00000015135	9	-2.08602	0.0369766	SORL1
ENSSSCG00000015135	9	-2.75363	0.000641086	SORL1
ENSSSCG00000015135	9	-2.79295	0.000487369	SORL1
ENSSSCG00000015135	9	-2.97881	0.0028937	SORL1
ENSSSCG00000015135	9	-3.12035	0.000162163	SORL1
ENSSSCG00000015135	9	-3.24635	0.000381319	SORL1
ENSSSCG00000015135	9	-3.04882	0.000986653	SORL1
ENSSSCG00000015135	9	-3.1449	0.00112244	SORL1
ENSSSCG00000015135	9	-3.07278	0.00152797	SORL1
ENSSSCG00000015135	9	-2.47552	0.00182875	SORL1
ENSSSCG00000015135	9	-2.82574	0.00471716	SORL1
ENSSSCG00000015135	9	-2.90985	0.00103337	SORL1
ENSSSCG00000015135	9	-2.84289	0.000508984	SORL1
ENSSSCG00000015135	9	-2.82117	0.00460518	SORL1
ENSSSCG00000015135	9	-3.02083	0.00252082	SORL1
ENSSSCG00000015135	9	-3.24842	0.000198848	SORL1
ENSSSCG00000015135	9	-3.35563	7.41e-05	SORL1
ENSSSCG00000015135	9	-3.13179	0.000577331	SORL1
ENSSSCG00000015135	9	-2.54837	0.0108227	SORL1
ENSSSCG00000015294	9	2.00085	0.0458269	NA
ENSSSCG00000015303	9	-2.01434	0.0149953	CFAP69
ENSSSCG00000015353	9	3.32088	0.0401328	SCIN
ENSSSCG00000015356	9	-2.01415	0.0439938	AGMO
ENSSSCG00000015356	9	-2.49071	0.00424898	AGMO
ENSSSCG00000015356	9	-2.00623	0.00642479	AGMO
ENSSSCG00000015358	9	-2.38167	0.00609325	ISPD
ENSSSCG00000015358	9	-2.0775	0.000765812	ISPD
ENSSSCG00000015358	9	-2.39581	0.00280263	ISPD
ENSSSCG00000015394	9	2.00188	0.0452977	KIAA1324L
ENSSSCG00000015394	9	2.02273	0.0442461	KIAA1324L
ENSSSCG00000015401	9	4.16117	0.000807978	NA
ENSSSCG00000015401	9	3.59201	0.00368681	NA
ENSSSCG00000015401	9	2.12699	0.03773	NA
ENSSSCG00000015426	9	2.63594	0.0282504	RELN
ENSSSCG00000015426	9	2.63388	0.0283501	RELN
ENSSSCG00000015426	9	2.43742	0.0276554	RELN
ENSSSCG00000015426	9	2.35689	0.029148	RELN
ENSSSCG00000015426	9	2.76472	0.0164633	RELN
ENSSSCG00000015426	9	3.18187	0.00487143	RELN
ENSSSCG00000015426	9	2.98804	0.00365083	RELN
ENSSSCG00000015426	9	2.62938	0.0488696	RELN
ENSSSCG00000015426	9	3.15447	0.0389986	RELN
ENSSSCG00000015426	9	3.31258	0.0296396	RELN
ENSSSCG00000015426	9	2.25512	0.0420666	RELN
ENSSSCG00000015445	9	3.62669	0.0219839	NRCAM
ENSSSCG00000015534	9	-2.12058	0.0279076	ACBD6
ENSSSCG00000015557	9	-2.13031	0.033146	NMNAT2
ENSSSCG00000015557	9	-2.28272	0.0224467	NMNAT2
ENSSSCG00000015602	9	2.33165	0.0197191	INTS7
ENSSSCG00000015603	9	2.00711	0.044738	LPGAT1
ENSSSCG00000015604	9	2.34264	0.0191477	NEK2
ENSSSCG00000015607	9	-2.6313	0.00850581	HHAT
ENSSSCG00000015611	9	2.64319	0.0460307	UTP25
ENSSSCG00000015632	9	2.41643	0.023438	NA
ENSSSCG00000015632	9	2.57677	0.0394847	NA
ENSSSCG00000015644	9	2.63447	0.00856234	IKBKE
ENSSSCG00000015644	9	2.2597	0.0238401	IKBKE
ENSSSCG00000015645	9	3.09472	0.0155675	NA
ENSSSCG00000015645	9	2.26247	0.047692	NA
ENSSSCG00000015645	9	2.17005	0.037101	NA
ENSSSCG00000015645	9	2.91119	0.0296778	NA
ENSSSCG00000015645	9	2.13651	0.0338416	NA
ENSSSCG00000015654	9	4.60782	4.07e-06	IL20
ENSSSCG00000015694	15	2.96767	0.0318022	ZRANB3
ENSSSCG00000015700	15	2.307	0.0474008	TMEM163
ENSSSCG00000015710	15	2.27271	0.0251776	NA
ENSSSCG00000015711	15	2.81435	0.00488754	DPP10
ENSSSCG00000015720	15	2.42518	0.0347646	BIN1
ENSSSCG00000015730	15	-2.0153	0.042805	NIFK
ENSSSCG00000015766	15	-2.0468	0.0362345	WDR17
ENSSSCG00000015780	15	-2.18279	0.0095826	STOX2
ENSSSCG00000015780	15	-2.06939	0.0162437	STOX2
ENSSSCG00000015830	15	2.49048	0.0250311	UNC5D
ENSSSCG00000015830	15	4.0095	0.000129525	UNC5D
ENSSSCG00000015830	15	4.11812	0.000635028	UNC5D
ENSSSCG00000015830	15	3.54538	0.00156471	UNC5D
ENSSSCG00000015830	15	2.84311	0.00446757	UNC5D
ENSSSCG00000015830	15	3.08723	0.033996	UNC5D
ENSSSCG00000015830	15	2.59361	0.0094975	UNC5D
ENSSSCG00000015830	15	2.23045	0.0257174	UNC5D
ENSSSCG00000015830	15	2.21075	0.0299581	UNC5D
ENSSSCG00000015830	15	2.63381	0.0338619	UNC5D
ENSSSCG00000015830	15	2.52049	0.0117193	UNC5D
ENSSSCG00000015830	15	2.28428	0.0235188	UNC5D
ENSSSCG00000015830	15	3.17878	0.0339937	UNC5D
ENSSSCG00000015830	15	2.51274	0.0194188	UNC5D
ENSSSCG00000015830	15	2.65582	0.0200763	UNC5D
ENSSSCG00000015839	15	2.66329	0.0161243	NA
ENSSSCG00000015839	15	2.71646	0.0122849	NA
ENSSSCG00000015839	15	2.98878	0.0108928	NA
ENSSSCG00000015839	15	2.79262	0.0122208	NA
ENSSSCG00000015839	15	2.81784	0.00483478	NA
ENSSSCG00000015839	15	2.54306	0.0137929	NA
ENSSSCG00000015839	15	2.32353	0.0370037	NA
ENSSSCG00000015839	15	2.08604	0.0369754	NA
ENSSSCG00000015839	15	2.88844	0.0300258	NA
ENSSSCG00000015839	15	2.16989	0.0491372	NA
ENSSSCG00000015839	15	2.9545	0.0167466	NA
ENSSSCG00000015839	15	2.69405	0.00857245	NA
ENSSSCG00000015839	15	2.12702	0.0334181	NA
ENSSSCG00000015866	15	2.29015	0.0221364	FMNL2
ENSSSCG00000015866	15	2.61016	0.0374296	FMNL2
ENSSSCG00000015866	15	2.52774	0.0114798	FMNL2
ENSSSCG00000015945	15	2.00845	0.0445956	METTL8
ENSSSCG00000016024	15	-2.1	0.0357285	FSIP2
ENSSSCG00000016085	15	3.05718	0.0190678	NA
ENSSSCG00000016085	15	2.19655	0.0315567	NA
ENSSSCG00000016090	15	2.54517	0.0170206	SPATS2L
ENSSSCG00000016090	15	3.07661	0.01432	SPATS2L
ENSSSCG00000016090	15	3.52036	0.0146197	SPATS2L
ENSSSCG00000016090	15	3.25036	0.00156636	SPATS2L
ENSSSCG00000016090	15	2.04444	0.0411222	SPATS2L
ENSSSCG00000016090	15	3.51186	0.0312489	SPATS2L
ENSSSCG00000016090	15	3.11968	0.00371176	SPATS2L
ENSSSCG00000016123	15	2.7157	0.0430404	PARD3B
ENSSSCG00000016160	15	-2.40967	0.015967	ERBB4
ENSSSCG00000016317	15	2.03886	0.0414644	AGAP1
ENSSSCG00000016317	15	2.80688	0.0143092	AGAP1
ENSSSCG00000016317	15	2.26141	0.0299336	AGAP1
ENSSSCG00000016321	15	3.47016	0.0116738	IQCA1
ENSSSCG00000016321	15	3.7372	0.000340807	IQCA1
ENSSSCG00000016321	15	3.07173	0.00513889	IQCA1
ENSSSCG00000016321	15	2.30398	0.0212236	IQCA1
ENSSSCG00000016321	15	3.38732	0.00850986	IQCA1
ENSSSCG00000016321	15	2.80531	0.0188092	IQCA1
ENSSSCG00000016321	15	2.6937	0.00706628	IQCA1
ENSSSCG00000016321	15	2.8411	0.00565464	IQCA1
ENSSSCG00000016321	15	2.66899	0.00869937	IQCA1
ENSSSCG00000016321	15	3.28925	0.00100456	IQCA1
ENSSSCG00000016322	15	2.80056	0.030442	ACKR3
ENSSSCG00000016322	15	2.10789	0.0452693	ACKR3
ENSSSCG00000016330	15	2.14199	0.0321943	NA
ENSSSCG00000016335	15	2.3565	0.0184482	ESPNL
ENSSSCG00000016409	18	2.21389	0.0268361	UBE3C
ENSSSCG00000016412	18	2.54479	0.0298651	LMBR1
ENSSSCG00000016426	18	2.35004	0.0390607	NA
ENSSSCG00000016426	18	2.48662	0.0465993	NA
ENSSSCG00000016448	18	3.53011	0.0470882	KCNH2
ENSSSCG00000016543	18	2.54597	0.0108975	EXOC4
ENSSSCG00000016543	18	2.12622	0.0345099	EXOC4
ENSSSCG00000016599	18	2.70051	0.0369733	GPR37
ENSSSCG00000016602	18	2.73084	0.00812936	HYAL4
ENSSSCG00000016602	18	2.89766	0.0393813	HYAL4
ENSSSCG00000016625	18	-2.8667	0.0032563	CTTNBP2
ENSSSCG00000016625	18	-2.72209	0.00648702	CTTNBP2
ENSSSCG00000016708	18	-2.09651	0.0356526	SKAP2
ENSSSCG00000016792	16	2.82903	0.0363871	RETREG1
ENSSSCG00000016809	16	3.27874	0.00934794	DROSHA
ENSSSCG00000016809	16	2.72043	0.0438341	DROSHA
ENSSSCG00000016816	16	2.46901	0.0497921	ADAMTS12
ENSSSCG00000016816	16	2.1122	0.0346696	ADAMTS12
ENSSSCG00000016816	16	2.7431	0.00966933	ADAMTS12
ENSSSCG00000016816	16	3.05035	0.00229816	ADAMTS12
ENSSSCG00000016816	16	2.59012	0.030499	ADAMTS12
ENSSSCG00000016816	16	3.62714	0.0133791	ADAMTS12
ENSSSCG00000016816	16	3.25183	0.009864	ADAMTS12
ENSSSCG00000016848	16	2.00617	0.0448383	EGFLAM
ENSSSCG00000016898	16	2.37284	0.0418523	NA
ENSSSCG00000016913	16	2.49892	0.0342739	DDX4
ENSSSCG00000016956	16	2.54025	0.0466324	MAST4
ENSSSCG00000016956	16	2.22377	0.0479383	MAST4
ENSSSCG00000016956	16	2.27351	0.0291585	MAST4
ENSSSCG00000016959	16	2.29716	0.0216096	MARVELD2
ENSSSCG00000016959	16	2.21695	0.0266263	MARVELD2
ENSSSCG00000016963	16	2.2294	0.0257872	CCDC125
ENSSSCG00000017024	16	-2.30179	0.0114112	CCNG1
ENSSSCG00000017025	16	-2.07116	0.0301343	GABRG2
ENSSSCG00000017025	16	-2.06486	0.0152169	GABRG2
ENSSSCG00000017025	16	-2.04502	0.0241775	GABRG2
ENSSSCG00000017046	16	-2.1339	0.0328506	EBF1
ENSSSCG00000017126	12	2.70886	0.0208543	NARF
ENSSSCG00000017131	12	2.08708	0.0368806	FN3K
ENSSSCG00000017134	12	2.62061	0.0374633	FN3KRP
ENSSSCG00000017136	12	2.22799	0.0404448	TBCD
ENSSSCG00000017137	12	2.13362	0.0328736	METRNL
ENSSSCG00000017170	12	3.00137	0.0258314	MGAT5B
ENSSSCG00000017170	12	3.72584	0.000611109	MGAT5B
ENSSSCG00000017170	12	4.26022	0.00112983	MGAT5B
ENSSSCG00000017170	12	3.12183	0.0179605	MGAT5B
ENSSSCG00000017170	12	2.61247	0.00898908	MGAT5B
ENSSSCG00000017170	12	2.32847	0.0265719	MGAT5B
ENSSSCG00000017170	12	3.69113	0.0151447	MGAT5B
ENSSSCG00000017170	12	3.16769	0.0338535	MGAT5B
ENSSSCG00000017204	12	3.26287	0.00138683	ITGB4
ENSSSCG00000017205	12	3.3695	0.00111871	SAP30BP
ENSSSCG00000017274	12	-2.13988	0.0264069	PITPNC1
ENSSSCG00000017274	12	-2.20755	0.00883944	PITPNC1
ENSSSCG00000017274	12	-2.15281	0.0106735	PITPNC1
ENSSSCG00000017274	12	-2.20535	0.0274292	PITPNC1
ENSSSCG00000017274	12	-2.16588	0.0303203	PITPNC1
ENSSSCG00000017274	12	-2.2732	0.0230141	PITPNC1
ENSSSCG00000017274	12	-2.20427	0.0275055	PITPNC1
ENSSSCG00000017274	12	-2.22651	0.0259799	PITPNC1
ENSSSCG00000017274	12	-2.42403	0.00694531	PITPNC1
ENSSSCG00000017275	12	-2.03591	0.0118312	NOL11
ENSSSCG00000017275	12	-3.0713	0.00150254	NOL11
ENSSSCG00000017298	12	2.40921	0.015987	TANC2
ENSSSCG00000017298	12	2.3711	0.0325499	TANC2
ENSSSCG00000017298	12	2.52445	0.0149963	TANC2
ENSSSCG00000017305	12	2.02698	0.0441974	EFCAB13
ENSSSCG00000017310	12	2.13736	0.0325691	KANSL1
ENSSSCG00000017311	12	2.63186	0.0384195	MAPT
ENSSSCG00000017313	12	3.30199	0.00700571	NA
ENSSSCG00000017313	12	3.67798	0.00629796	NA
ENSSSCG00000017313	12	2.17766	0.0295229	NA
ENSSSCG00000017372	12	2.43653	0.0148289	MPP3
ENSSSCG00000017460	12	3.16199	0.00726469	KRT12
ENSSSCG00000017461	12	3.67692	0.00331881	KRT28
ENSSSCG00000017462	12	3.7319	0.00119256	KRT27
ENSSSCG00000017463	12	3.1253	0.00391485	KRT26
ENSSSCG00000017464	12	2.29587	0.0216831	KRT25
ENSSSCG00000017466	12	2.5887	0.00963389	CCR7
ENSSSCG00000017707	12	2.82138	0.00977628	TAF15
ENSSSCG00000017993	12	-2.11376	0.0271422	NTN1
ENSSSCG00000018023	12	2.59197	0.033874	COX10
ENSSSCG00000018049	12	3.00178	0.0279176	SLC5A10
ENSSSCG00000018049	12	2.77723	0.00847571	SLC5A10
ENSSSCG00000018504	10	-2.66037	0.000486028	RF00019
ENSSSCG00000018546	15	2.08766	0.0368284	RF00004
ENSSSCG00000018795	14	3.81264	0.0156915	RF00402
ENSSSCG00000018906	1	2.43195	0.0455393	RF00026
ENSSSCG00000019132	15	2.61441	0.0457495	RF00026
ENSSSCG00000019289	15	2.01078	0.044349	RF00026
ENSSSCG00000020137	15	2.52703	0.0208183	RF00001
ENSSSCG00000020301	5	3.57553	0.00142234	RF00026
ENSSSCG00000020360	4	-2.05436	0.0394487	RF00026
ENSSSCG00000020717	8	3.09488	0.0200858	FAM160A1
ENSSSCG00000020717	8	2.5317	0.0221622	FAM160A1
ENSSSCG00000020717	8	2.19244	0.0496238	FAM160A1
ENSSSCG00000020720	2	2.62393	0.0378822	MRVI1
ENSSSCG00000020720	2	2.78069	0.0307458	MRVI1
ENSSSCG00000020785	15	-2.22114	0.0230487	DES
ENSSSCG00000020872	6	-2.96803	0.000311242	NA
ENSSSCG00000020910	3	-2.54336	0.00385827	STYXL1
ENSSSCG00000020910	3	-2.10008	0.035583	STYXL1
ENSSSCG00000020910	3	-2.16184	0.0306305	STYXL1
ENSSSCG00000020910	3	-2.35645	0.0184506	STYXL1
ENSSSCG00000020910	3	-2.57833	0.00992778	STYXL1
ENSSSCG00000020910	3	-2.20251	0.0195685	STYXL1
ENSSSCG00000020915	2	-2.07797	0.0377125	P4HA2
ENSSSCG00000020915	2	-2.32103	0.0182052	P4HA2
ENSSSCG00000020992	6	2.40242	0.0162869	IGSF21
ENSSSCG00000020992	6	2.51155	0.0448359	IGSF21
ENSSSCG00000020992	6	3.35457	0.0157805	IGSF21
ENSSSCG00000021166	5	3.38	0.0219332	RPAP3
ENSSSCG00000021173	1	2.74422	0.0266039	BSPRY
ENSSSCG00000021285	3	2.67291	0.0393522	RNF216
ENSSSCG00000021427	2	-2.05346	0.0299876	NA
ENSSSCG00000021427	2	-2.0688	0.0115364	NA
ENSSSCG00000021482	2	2.68297	0.013103	HRASLS5
ENSSSCG00000021482	2	2.583	0.027622	HRASLS5
ENSSSCG00000021527	16	-2.2792	0.0181034	ATP10B
ENSSSCG00000021527	16	-2.10686	0.0164382	ATP10B
ENSSSCG00000021527	16	-2.10509	0.0337734	ATP10B
ENSSSCG00000021527	16	-2.23149	0.00327226	ATP10B
ENSSSCG00000021656	13	2.34373	0.019092	KALRN
ENSSSCG00000021731	15	-2.17457	0.0180809	WWC2
ENSSSCG00000021764	8	-2.02579	0.0244858	ARHGEF38
ENSSSCG00000021764	8	-2.06026	0.0333225	ARHGEF38
ENSSSCG00000021764	8	-2.0229	0.0387867	ARHGEF38
ENSSSCG00000021764	8	-2.07514	0.0206278	ARHGEF38
ENSSSCG00000021784	8	-2.07835	0.0376773	TBCK
ENSSSCG00000021784	8	-2.69814	0.00394379	TBCK
ENSSSCG00000021784	8	-3.01506	0.00209241	TBCK
ENSSSCG00000021784	8	-2.67017	0.00102962	TBCK
ENSSSCG00000021784	8	-2.8283	0.0044124	TBCK
ENSSSCG00000021784	8	-2.70806	0.00401467	TBCK
ENSSSCG00000021784	8	-2.53144	0.0113596	TBCK
ENSSSCG00000021784	8	-2.16608	0.0252795	TBCK
ENSSSCG00000021813	9	3.42889	0.00440056	SLC26A3
ENSSSCG00000021813	9	3.92939	0.000640021	SLC26A3
ENSSSCG00000021813	9	2.56754	0.0115732	SLC26A3
ENSSSCG00000021845	3	3.0022	0.00409928	ATXN2L
ENSSSCG00000021845	3	3.58869	0.00455456	ATXN2L
ENSSSCG00000021899	6	-2.39824	0.0102318	NA
ENSSSCG00000021920	17	2.3545	0.0185477	SOX12
ENSSSCG00000021957	8	2.25121	0.0243725	RF00001
ENSSSCG00000022011	15	2.27586	0.0228544	NMI
ENSSSCG00000022032	4	2.14603	0.0318706	NA
ENSSSCG00000022048	2	3.49348	0.000732512	REEP5
ENSSSCG00000022048	2	2.60843	0.0152734	REEP5
ENSSSCG00000022048	2	2.85421	0.0436801	REEP5
ENSSSCG00000022048	2	2.48414	0.0277433	REEP5
ENSSSCG00000022092	4	2.12928	0.0422495	CYP7B1
ENSSSCG00000022155	8	3.47206	0.00275974	RBPJ
ENSSSCG00000022155	8	3.5388	0.000405256	RBPJ
ENSSSCG00000022159	11	-2.00357	0.0451162	FNDC3A
ENSSSCG00000022159	11	-2.02753	0.0426079	FNDC3A
ENSSSCG00000022168	8	-2.55227	0.00808473	APBB2
ENSSSCG00000022168	8	-2.03334	0.0205399	APBB2
ENSSSCG00000022195	13	2.42044	0.0155017	ZKSCAN7
ENSSSCG00000022290	13	2.27789	0.022733	UMODL1
ENSSSCG00000022290	13	2.23718	0.0298578	UMODL1
ENSSSCG00000022333	6	-2.01792	0.0357435	C16orf87
ENSSSCG00000022361	8	2.95402	0.00313668	NA
ENSSSCG00000022361	8	2.59085	0.0338633	NA
ENSSSCG00000022383	14	2.45566	0.0312419	GATA4
ENSSSCG00000022383	14	2.73942	0.0129573	GATA4
ENSSSCG00000022383	14	2.79372	0.0462567	GATA4
ENSSSCG00000022383	14	2.93516	0.0238844	GATA4
ENSSSCG00000022383	14	3.27246	0.0202975	GATA4
ENSSSCG00000022383	14	3.02569	0.0024807	GATA4
ENSSSCG00000022417	12	2.05607	0.0475242	HNF1B
ENSSSCG00000022496	15	2.00075	0.0488155	STK39
ENSSSCG00000022496	15	2.25808	0.0497046	STK39
ENSSSCG00000022496	15	2.04771	0.0479914	STK39
ENSSSCG00000022496	15	2.52593	0.0419024	STK39
ENSSSCG00000022496	15	2.15075	0.0355519	STK39
ENSSSCG00000022496	15	2.17888	0.0459037	STK39
ENSSSCG00000022496	15	2.01587	0.045626	STK39
ENSSSCG00000022496	15	2.59269	0.0125091	STK39
ENSSSCG00000022496	15	2.1402	0.0373594	STK39
ENSSSCG00000022618	13	-2.13348	0.0328851	CMTM8
ENSSSCG00000022618	13	-2.41319	0.0116791	CMTM8
ENSSSCG00000022643	1	-2.18792	0.0286754	KATNAL2
ENSSSCG00000022687	2	2.3771	0.0470747	NAA40
ENSSSCG00000022778	3	2.27619	0.0249801	SGF29
ENSSSCG00000022780	1	2.15379	0.0499458	UGCG
ENSSSCG00000022785	3	2.77163	0.0116832	GSG1L
ENSSSCG00000022839	6	3.99203	0.0227541	NA
ENSSSCG00000022841	7	4.21158	0.00831696	RF00425
ENSSSCG00000022865	18	2.38923	0.0230283	GRM8
ENSSSCG00000022935	4	2.48992	0.0424583	SLC7A13
ENSSSCG00000022948	6	-2.05975	0.0326007	SLC7A9
ENSSSCG00000022948	6	-2.07807	0.0307309	SLC7A9
ENSSSCG00000022986	8	2.7713	0.0435343	CCSER1
ENSSSCG00000022986	8	3.0394	0.0290399	CCSER1
ENSSSCG00000023177	13	2.42529	0.015296	RRP9
ENSSSCG00000023254	5	-2.20465	0.0274784	KRT3
ENSSSCG00000023254	5	-2.42128	0.015466	KRT3
ENSSSCG00000023325	13	2.01298	0.0462353	NA
ENSSSCG00000023351	9	-2.05648	0.0397362	PLA2G4A
ENSSSCG00000023375	17	4.48705	0.027336	RF00026
ENSSSCG00000023376	6	2.02263	0.0431113	PARD6G
ENSSSCG00000023479	15	2.54806	0.0437305	NA
ENSSSCG00000023479	15	2.33662	0.0401499	NA
ENSSSCG00000023479	15	2.15555	0.0341914	NA
ENSSSCG00000023479	15	2.26916	0.0361424	NA
ENSSSCG00000023479	15	2.39937	0.0329612	NA
ENSSSCG00000023479	15	2.39138	0.0201854	NA
ENSSSCG00000023479	15	2.28123	0.0423141	NA
ENSSSCG00000023479	15	2.5687	0.010208	NA
ENSSSCG00000023479	15	3.09521	0.0357239	NA
ENSSSCG00000023479	15	2.46316	0.0137719	NA
ENSSSCG00000023548	8	-2.00692	0.041504	GSTCD
ENSSSCG00000023728	9	-2.2886	0.00633023	TECTA
ENSSSCG00000023728	9	-2.562	0.00671224	TECTA
ENSSSCG00000023728	9	-2.20813	0.0272353	TECTA
ENSSSCG00000023728	9	-2.06345	0.0120569	TECTA
ENSSSCG00000023728	9	-2.06448	0.0385754	TECTA
ENSSSCG00000023728	9	-2.00665	0.0145519	TECTA
ENSSSCG00000023728	9	-2.26636	0.00773016	TECTA
ENSSSCG00000023761	6	2.04131	0.0412196	HNRNPR
ENSSSCG00000024000	13	-2.8249	0.00250959	EFCC1
ENSSSCG00000024134	13	-2.14036	0.0318188	MGLL
ENSSSCG00000024168	8	-2.19604	0.0254824	AIMP1
ENSSSCG00000024204	15	2.35678	0.043426	SCN1A
ENSSSCG00000024204	15	2.52368	0.020331	SCN1A
ENSSSCG00000024204	15	2.1588	0.0385505	SCN1A
ENSSSCG00000024204	15	2.31438	0.0339304	SCN1A
ENSSSCG00000024232	5	2.40784	0.016047	CCDC91
ENSSSCG00000024232	5	3.59419	0.000325397	CCDC91
ENSSSCG00000024232	5	2.07697	0.0397514	CCDC91
ENSSSCG00000024232	5	3.15167	0.0106909	CCDC91
ENSSSCG00000024232	5	3.17801	0.00148289	CCDC91
ENSSSCG00000024232	5	2.54947	0.0107888	CCDC91
ENSSSCG00000024232	5	2.52931	0.0165674	CCDC91
ENSSSCG00000024232	5	2.72682	0.0223954	CCDC91
ENSSSCG00000024232	5	2.94203	0.00476595	CCDC91
ENSSSCG00000024232	5	3.47532	0.0198028	CCDC91
ENSSSCG00000024399	8	2.31125	0.0497778	EVC2
ENSSSCG00000024399	8	2.20743	0.0387708	EVC2
ENSSSCG00000024408	13	2.45335	0.0383099	CCR3
ENSSSCG00000024408	13	2.29876	0.0439495	CCR3
ENSSSCG00000024416	12	2.19544	0.0281318	MYH13
ENSSSCG00000024417	13	2.55422	0.0302675	ERC2
ENSSSCG00000024417	13	2.72236	0.0214513	ERC2
ENSSSCG00000024417	13	2.53949	0.0427086	ERC2
ENSSSCG00000024467	12	2.94893	0.0263983	SHISA6
ENSSSCG00000024494	6	2.80879	0.0466187	ST6GALNAC3
ENSSSCG00000024496	8	-2.18195	0.00410778	NSUN7
ENSSSCG00000024569	2	-2.90683	0.00168094	ANO9
ENSSSCG00000024569	2	-2.39554	0.00959614	ANO9
ENSSSCG00000024570	2	-2.11764	0.0131395	KDM4B
ENSSSCG00000024570	2	-2.04867	0.0342201	KDM4B
ENSSSCG00000024570	2	-2.15858	0.030883	KDM4B
ENSSSCG00000024570	2	-2.19971	0.0258814	KDM4B
ENSSSCG00000024621	13	2.15553	0.0467254	KAT2B
ENSSSCG00000024621	13	2.59088	0.0107495	KAT2B
ENSSSCG00000024681	8	2.57673	0.0136359	TECRL
ENSSSCG00000024681	8	2.57409	0.0140713	TECRL
ENSSSCG00000024681	8	2.9562	0.0108694	TECRL
ENSSSCG00000024681	8	3.03446	0.00546243	TECRL
ENSSSCG00000024681	8	2.8352	0.00457968	TECRL
ENSSSCG00000024681	8	2.51295	0.0149167	TECRL
ENSSSCG00000024681	8	2.722	0.0106392	TECRL
ENSSSCG00000024681	8	2.78361	0.00990387	TECRL
ENSSSCG00000024681	8	2.41577	0.0481559	TECRL
ENSSSCG00000024681	8	2.97303	0.0365853	TECRL
ENSSSCG00000024681	8	3.27181	0.00457343	TECRL
ENSSSCG00000024759	6	2.98028	0.0435741	CX3CL1
ENSSSCG00000024761	9	-2.17868	0.0293551	SNX13
ENSSSCG00000024765	11	2.78203	0.0429308	NA
ENSSSCG00000024765	11	2.86342	0.029511	NA
ENSSSCG00000024765	11	2.65673	0.0127423	NA
ENSSSCG00000024950	2	-2.04471	0.0402205	NA
ENSSSCG00000024954	2	-2.09156	0.0181366	FGF1
ENSSSCG00000025038	15	2.72239	0.00648117	KCNJ13
ENSSSCG00000025038	15	2.75069	0.00594704	KCNJ13
ENSSSCG00000025085	6	2.51776	0.047054	NEGR1
ENSSSCG00000025087	4	2.00033	0.0455446	ASPH
ENSSSCG00000025119	13	2.09262	0.0363831	GRIK1
ENSSSCG00000025152	6	-2.37195	0.014547	CEP89
ENSSSCG00000025179	5	2.5952	0.0112496	NECAP1
ENSSSCG00000025252	5	3.30406	0.00319318	PEX5
ENSSSCG00000025252	5	3.44952	0.0170363	PEX5
ENSSSCG00000025323	6	2.16424	0.0454923	SF3B3
ENSSSCG00000025408	13	2.83718	0.0265465	ULK4
ENSSSCG00000025408	13	2.68171	0.0138981	ULK4
ENSSSCG00000025408	13	2.95516	0.0453929	ULK4
ENSSSCG00000025408	13	3.65536	0.0176111	ULK4
ENSSSCG00000025408	13	3.04494	0.00232727	ULK4
ENSSSCG00000025408	13	2.8409	0.0214787	ULK4
ENSSSCG00000025408	13	2.50656	0.0176195	ULK4
ENSSSCG00000025408	13	3.57786	0.00166649	ULK4
ENSSSCG00000025408	13	4.37887	0.00537642	ULK4
ENSSSCG00000025408	13	2.98082	0.00907744	ULK4
ENSSSCG00000025408	13	3.43083	0.015094	ULK4
ENSSSCG00000025408	13	2.67404	0.0164495	ULK4
ENSSSCG00000025408	13	2.48687	0.01727	ULK4
ENSSSCG00000025430	3	-2.39624	0.0165641	DTX2
ENSSSCG00000025430	3	-2.2502	0.0141471	DTX2
ENSSSCG00000025483	3	2.82702	0.0164377	GREB1
ENSSSCG00000025486	3	-2.32105	0.0036635	MDH2
ENSSSCG00000025486	3	-3.40129	0.000670687	MDH2
ENSSSCG00000025703	1	-2.2513	0.0243663	REV3L
ENSSSCG00000025703	1	-2.12004	0.00273028	REV3L
ENSSSCG00000025703	1	-2.08307	0.0372447	REV3L
ENSSSCG00000025703	1	-2.02135	0.0303023	REV3L
ENSSSCG00000025777	1	2.56512	0.0122048	ESR1
ENSSSCG00000025777	1	2.69881	0.0126284	ESR1
ENSSSCG00000025777	1	2.65375	0.00796039	ESR1
ENSSSCG00000025777	1	2.55024	0.0185489	ESR1
ENSSSCG00000025777	1	2.84121	0.0356015	ESR1
ENSSSCG00000025822	17	2.56533	0.0161053	SFRP1
ENSSSCG00000025858	3	-2.08044	0.0374854	ELN
ENSSSCG00000025858	3	-2.85125	0.00209228	ELN
ENSSSCG00000025858	3	-2.82028	0.00479819	ELN
ENSSSCG00000025858	3	-2.84716	0.00206334	ELN
ENSSSCG00000025942	13	2.16516	0.0480152	MCCC1
ENSSSCG00000025966	3	-2.11831	0.00787883	EIF4H
ENSSSCG00000025996	11	2.5252	0.0115632	MTUS2
ENSSSCG00000025996	11	2.00353	0.0451208	MTUS2
ENSSSCG00000025996	11	2.49388	0.0126356	MTUS2
ENSSSCG00000026034	7	-2.02815	0.0204487	NUP153
ENSSSCG00000026230	2	2.27288	0.0282036	SRP19
ENSSSCG00000026230	2	2.31564	0.020578	SRP19
ENSSSCG00000026330	12	2.09939	0.0463927	GIP
ENSSSCG00000026383	15	2.28286	0.0284372	NRP2
ENSSSCG00000026465	3	2.08439	0.0386275	BABAM2
ENSSSCG00000026465	3	2.48973	0.0484132	BABAM2
ENSSSCG00000026465	3	2.54868	0.0149905	BABAM2
ENSSSCG00000026465	3	2.61812	0.0323457	BABAM2
ENSSSCG00000026465	3	2.27008	0.023498	BABAM2
ENSSSCG00000026465	3	2.79657	0.0261808	BABAM2
ENSSSCG00000026465	3	2.5734	0.0277762	BABAM2
ENSSSCG00000026465	3	2.24672	0.045438	BABAM2
ENSSSCG00000026465	3	2.13106	0.043701	BABAM2
ENSSSCG00000026465	3	2.75002	0.0316138	BABAM2
ENSSSCG00000026465	3	2.68932	0.00794968	BABAM2
ENSSSCG00000026465	3	2.15784	0.0309401	BABAM2
ENSSSCG00000026465	3	2.21677	0.041357	BABAM2
ENSSSCG00000026465	3	2.4479	0.022843	BABAM2
ENSSSCG00000026465	3	3.03239	0.00242628	BABAM2
ENSSSCG00000026465	3	2.3703	0.0195457	BABAM2
ENSSSCG00000026465	3	3.23513	0.0241049	BABAM2
ENSSSCG00000026465	3	3.80624	0.000312167	BABAM2
ENSSSCG00000026465	3	3.60962	0.000975843	BABAM2
ENSSSCG00000026465	3	3.27597	0.00687116	BABAM2
ENSSSCG00000026465	3	3.82895	0.0128805	BABAM2
ENSSSCG00000026465	3	2.92317	0.042813	BABAM2
ENSSSCG00000026465	3	2.76533	0.0103795	BABAM2
ENSSSCG00000026465	3	2.50041	0.0183813	BABAM2
ENSSSCG00000026465	3	2.44652	0.0144244	BABAM2
ENSSSCG00000026465	3	2.50276	0.0499952	BABAM2
ENSSSCG00000026527	16	-2.13451	0.0285193	HCN1
ENSSSCG00000026527	16	-2.06277	0.0123657	HCN1
ENSSSCG00000026537	5	-2.22606	0.00572659	CACNA2D4
ENSSSCG00000026552	10	3.07322	0.0172844	MFSD14B
ENSSSCG00000026552	10	2.94562	0.00718331	MFSD14B
ENSSSCG00000026552	10	2.49266	0.019883	MFSD14B
ENSSSCG00000026552	10	2.32357	0.040421	MFSD14B
ENSSSCG00000026552	10	2.61181	0.0306069	MFSD14B
ENSSSCG00000026579	13	2.47816	0.0400009	NA
ENSSSCG00000026597	5	2.08261	0.0372868	SLC38A4
ENSSSCG00000026661	18	2.09997	0.0357316	PTPRN2
ENSSSCG00000026661	18	2.08736	0.0368555	PTPRN2
ENSSSCG00000026661	18	2.26614	0.0234431	PTPRN2
ENSSSCG00000026661	18	2.21625	0.047627	PTPRN2
ENSSSCG00000026661	18	2.22245	0.0291037	PTPRN2
ENSSSCG00000026661	18	2.46987	0.0184432	PTPRN2
ENSSSCG00000026661	18	2.83673	0.0289762	PTPRN2
ENSSSCG00000026661	18	3.12558	0.00177457	PTPRN2
ENSSSCG00000026661	18	2.72083	0.0149496	PTPRN2
ENSSSCG00000026661	18	2.652	0.0229691	PTPRN2
ENSSSCG00000026661	18	2.95806	0.0110647	PTPRN2
ENSSSCG00000026661	18	3.60827	0.00369118	PTPRN2
ENSSSCG00000026661	18	3.23388	0.00282112	PTPRN2
ENSSSCG00000026661	18	2.76022	0.0236279	PTPRN2
ENSSSCG00000026661	18	2.8744	0.0164545	PTPRN2
ENSSSCG00000026661	18	2.31861	0.0247985	PTPRN2
ENSSSCG00000026661	18	3.26055	0.00514554	PTPRN2
ENSSSCG00000026661	18	3.15761	0.0109563	PTPRN2
ENSSSCG00000026661	18	3.20609	0.00270754	PTPRN2
ENSSSCG00000026661	18	3.05913	0.0280591	PTPRN2
ENSSSCG00000026661	18	2.49915	0.0259072	PTPRN2
ENSSSCG00000026661	18	2.96989	0.0333131	PTPRN2
ENSSSCG00000026661	18	2.58971	0.0150408	PTPRN2
ENSSSCG00000026661	18	2.66264	0.00775304	PTPRN2
ENSSSCG00000026661	18	3.01852	0.0210303	PTPRN2
ENSSSCG00000026661	18	2.89487	0.0265287	PTPRN2
ENSSSCG00000026661	18	2.67825	0.013103	PTPRN2
ENSSSCG00000026661	18	3.52231	0.0233024	PTPRN2
ENSSSCG00000026661	18	2.34729	0.0189103	PTPRN2
ENSSSCG00000026796	2	2.44157	0.0462679	MS4A5
ENSSSCG00000026819	14	2.38458	0.0220989	NID1
ENSSSCG00000026819	14	2.3987	0.0164533	NID1
ENSSSCG00000026842	16	3.02735	0.0246133	CDH18
ENSSSCG00000026842	16	2.77653	0.0250306	CDH18
ENSSSCG00000026842	16	2.63958	0.0468614	CDH18
ENSSSCG00000026842	16	2.30057	0.0406717	CDH18
ENSSSCG00000026842	16	2.82871	0.0136173	CDH18
ENSSSCG00000026842	16	2.40739	0.0416321	CDH18
ENSSSCG00000026842	16	2.64282	0.00822195	CDH18
ENSSSCG00000026842	16	2.2717	0.0463202	CDH18
ENSSSCG00000026842	16	2.46715	0.0394291	CDH18
ENSSSCG00000026945	13	2.01329	0.0440843	LRRC2
ENSSSCG00000026978	1	-2.49045	0.0127581	ROS1
ENSSSCG00000027017	13	2.85301	0.0375286	NR1D2
ENSSSCG00000027045	2	-2.53581	0.0102643	LRRC56
ENSSSCG00000027074	2	2.63709	0.00848533	FER
ENSSSCG00000027074	2	2.46379	0.0309626	FER
ENSSSCG00000027074	2	2.691	0.0328225	FER
ENSSSCG00000027074	2	2.27058	0.0242374	FER
ENSSSCG00000027074	2	2.3619	0.0304778	FER
ENSSSCG00000027074	2	2.39354	0.0288618	FER
ENSSSCG00000027074	2	2.38256	0.0319245	FER
ENSSSCG00000027074	2	2.83535	0.0181359	FER
ENSSSCG00000027074	2	2.96998	0.00539327	FER
ENSSSCG00000027074	2	2.76888	0.00598369	FER
ENSSSCG00000027074	2	2.83973	0.0134287	FER
ENSSSCG00000027074	2	3.28545	0.00490652	FER
ENSSSCG00000027074	2	2.37217	0.0289342	FER
ENSSSCG00000027074	2	2.28516	0.0232879	FER
ENSSSCG00000027074	2	2.07986	0.0418237	FER
ENSSSCG00000027127	2	-2.0349	0.0362688	MAP2K2
ENSSSCG00000027144	5	-2.0741	0.0124903	LMNTD1
ENSSSCG00000027176	13	2.56293	0.0480383	SACM1L
ENSSSCG00000027179	13	-2.16419	0.0304498	SIM2
ENSSSCG00000027179	13	-2.18465	0.0289142	SIM2
ENSSSCG00000027417	6	-2.54686	0.0108698	LDLRAD4
ENSSSCG00000027417	6	-3.11814	0.000965913	LDLRAD4
ENSSSCG00000027417	6	-2.77835	0.00546351	LDLRAD4
ENSSSCG00000027417	6	-2.11896	0.0340937	LDLRAD4
ENSSSCG00000027447	5	2.43329	0.0242727	TMTC1
ENSSSCG00000027447	5	2.37882	0.0214254	TMTC1
ENSSSCG00000027447	5	2.99385	0.0122773	TMTC1
ENSSSCG00000027447	5	3.10885	0.002596	TMTC1
ENSSSCG00000027447	5	2.43355	0.0226224	TMTC1
ENSSSCG00000027447	5	2.58817	0.0126563	TMTC1
ENSSSCG00000027447	5	3.76244	0.00482457	TMTC1
ENSSSCG00000027487	3	-3.70323	0.000212874	LAT2
ENSSSCG00000027487	3	-2.76806	0.00129809	LAT2
ENSSSCG00000027489	6	2.46675	0.0458977	TMCO4
ENSSSCG00000027568	14	2.06046	0.0393545	BLK
ENSSSCG00000027594	13	-2.10035	0.03449	USP16
ENSSSCG00000027660	6	2.16665	0.0353907	IFI44L
ENSSSCG00000027660	6	2.1883	0.0306596	IFI44L
ENSSSCG00000027660	6	2.29752	0.045891	IFI44L
ENSSSCG00000027660	6	3.27398	0.00350427	IFI44L
ENSSSCG00000027660	6	3.54154	0.0160392	IFI44L
ENSSSCG00000027660	6	3.38369	0.00118568	IFI44L
ENSSSCG00000027660	6	3.20199	0.0147288	IFI44L
ENSSSCG00000027660	6	2.8154	0.0104442	IFI44L
ENSSSCG00000027660	6	2.55654	0.0133773	IFI44L
ENSSSCG00000027660	6	2.93276	0.0151581	IFI44L
ENSSSCG00000027660	6	3.22223	0.0441469	IFI44L
ENSSSCG00000027745	13	2.41753	0.0251893	ABCG1
ENSSSCG00000027812	13	-2.01075	0.00641278	IQSEC1
ENSSSCG00000027812	13	-2.02142	0.0408839	IQSEC1
ENSSSCG00000027812	13	-2.02992	0.0423647	IQSEC1
ENSSSCG00000027812	13	-2.39685	0.00980471	IQSEC1
ENSSSCG00000027812	13	-2.30315	0.0212704	IQSEC1
ENSSSCG00000027812	13	-2.33385	0.0112904	IQSEC1
ENSSSCG00000027812	13	-2.04208	0.00214325	IQSEC1
ENSSSCG00000027890	3	-2.69215	0.00125075	NA
ENSSSCG00000027890	3	-2.69215	0.00709928	NA
ENSSSCG00000027902	6	-2.21802	0.0265534	ZMPSTE24
ENSSSCG00000028020	3	-2.04986	0.0403783	MRPS9
ENSSSCG00000028047	6	2.19077	0.0284684	DTNA
ENSSSCG00000028047	6	2.42228	0.0187916	DTNA
ENSSSCG00000028108	6	2.60683	0.0366002	ASAP3
ENSSSCG00000028135	10	3.3361	0.0196254	NA
ENSSSCG00000028135	10	2.68562	0.0138787	NA
ENSSSCG00000028135	10	2.74089	0.0122113	NA
ENSSSCG00000028135	10	2.84419	0.0112773	NA
ENSSSCG00000028135	10	2.42763	0.0151977	NA
ENSSSCG00000028169	18	3.14996	0.0249713	NCAPG2
ENSSSCG00000028169	18	2.70088	0.029706	NCAPG2
ENSSSCG00000028317	2	2.85987	0.00835889	ARHGEF28
ENSSSCG00000028317	2	2.29681	0.0340235	ARHGEF28
ENSSSCG00000028317	2	2.14636	0.0358997	ARHGEF28
ENSSSCG00000028411	6	-2.52346	0.0116206	MC5R
ENSSSCG00000028464	6	2.79564	0.0150633	NA
ENSSSCG00000028504	3	-2.6533	0.00299148	RFC2
ENSSSCG00000028504	3	-2.7117	0.00132961	RFC2
ENSSSCG00000028522	12	2.14471	0.0479617	KRT10
ENSSSCG00000028536	2	-2.85475	0.00424509	LHFPL2
ENSSSCG00000028536	2	-2.48702	0.0128819	LHFPL2
ENSSSCG00000028536	2	-2.30897	0.0209451	LHFPL2
ENSSSCG00000028559	14	2.30715	0.0248701	LZTS1
ENSSSCG00000028587	6	2.06825	0.0479707	PRSS54
ENSSSCG00000028629	17	2.73587	0.00682982	NA
ENSSSCG00000028643	13	2.4273	0.0160545	SLC6A20
ENSSSCG00000028643	13	2.19898	0.0278797	SLC6A20
ENSSSCG00000028674	9	2.87973	0.00831805	NA
[truncated: 842 more rows]
