# Supplementary material for: Integration of multi-omics approaches for functional characterization of muscle related selective sweep genes in Nanchukmacdon
Source: Sci Rep. 2021 Mar 30;11:7219. doi: 10.1038/s41598-021-86683-4 (PMC8009959; doi:10.1038/s41598-021-86683-4)
Supplement: Supplementary file 2 — Supplementary Information 2. [file 41598_2021_86683_MOESM2_ESM.xlsx]

## Sheet: NC_DU_DEG
ENS_ID	baseMean	log2FoldChange	lfcSE	stat	pvalue	padj	Gene description	Pig_ss11_1_add_H_Simbol_Pig_ss11_1_Gene name
ENSSSCG00000000002	41.98	-2.97	0.53	-5.57	2.47e-08	1.12e-07	G2 and S-phase expressed 1 [Source:NCBI gene;Acc:100520739]	GTSE1
ENSSSCG00000000003	99.25	0.19	0.22	0.89	0.37	0.46	tetratricopeptide repeat domain 38 [Source:NCBI gene;Acc:100518372]	TTC38
ENSSSCG00000000005	358.19	-1.26	0.19	-6.33	2.42e-10	1.37e-09	cysteine rich DPF motif domain containing 1 [Source:NCBI gene;Acc:100518729]	CDPF1
ENSSSCG00000000006	219.6	1.45	0.21	6.81	9.5e-12	6.18e-11	peroxisome proliferator activated receptor alpha [Source:NCBI gene;Acc:397239]	PPARA
ENSSSCG00000000007	187.62	-0.46	0.16	-2.84	0.00446599	0.00945259	tRNA 5-methylaminomethyl-2-thiouridylate methyltransferase [Source:NCBI gene;Acc:100521087]	TRMU
ENSSSCG00000000010	383.01	-0.2	0.24	-0.83	0.4	0.49	fibulin 1 [Source:NCBI gene;Acc:100519144]	FBLN1
ENSSSCG00000000014	13.3	0.78	0.55	1.4	0.16	0.22	family with sequence similarity 118 member A [Source:NCBI gene;Acc:100739727]	FAM118A
ENSSSCG00000000018	404.46	0.54	0.16	3.3	0.000942112	0.00228394	KIAA0930 ortholog [Source:NCBI gene;Acc:100736589]	KIAA0930
ENSSSCG00000000019	706.25	0.57	0.13	4.29	1.74e-05	5.51e-05	nucleoporin 50 [Source:NCBI gene;Acc:100519837]	NUP50
ENSSSCG00000000020	21.81	1.26	0.36	3.43	0.000590959	0.00148571	PHD finger protein 21B [Source:NCBI gene;Acc:100522673]	PHF21B
ENSSSCG00000000022	286.47	-1.41	0.18	-7.81	5.4e-15	4.73e-14	retrotransposon Gag like 6 [Source:NCBI gene;Acc:100520193]	RTL6
ENSSSCG00000000024	1208.63	-0.97	0.15	-6.19	5.82e-10	3.15e-09	parvin beta [Source:NCBI gene;Acc:100739768]	PARVB
ENSSSCG00000000025	30.73	0.04	0.37	0.12	0.89	0.92	parvin gamma [Source:NCBI gene;Acc:100520379]
ENSSSCG00000000029	57.57	-0.57	0.36	-1.58	0.11	0.16	signal peptide, CUB domain and EGF like domain containing 1 [Source:NCBI gene;Acc:100524621]	SCUBE1
ENSSSCG00000000031	89.21	0.13	0.21	0.63	0.52	0.6	malonyl-CoA-acyl carrier protein transacylase [Source:NCBI gene;Acc:100523602]	MCAT
ENSSSCG00000000033	120.15	-0.17	0.31	-0.55	0.58	0.65	translocator protein [Source:NCBI gene;Acc:396592]	TSPO
ENSSSCG00000000034	1033.69	-0.07	0.13	-0.57	0.56	0.64	tubulin tyrosine ligase like 12 [Source:NCBI gene;Acc:100621422]	TTLL12
ENSSSCG00000000035	175.5	-0.45	0.21	-2.15	0.03	0.05	tubulin tyrosine ligase like 1 [Source:NCBI gene;Acc:100621517]	TTLL1
ENSSSCG00000000036	507.9	-1.84	0.19	-9.38	6.58e-21	9.05e-20	protein kinase C and casein kinase substrate in neurons 2 [Source:NCBI gene;Acc:100523786]	PACSIN2
ENSSSCG00000000037	297.04	-0.54	0.13	-3.94	7.88e-05	0.000227099	ADP ribosylation factor GTPase activating protein 3 [Source:NCBI gene;Acc:100523962]	ARFGAP3
ENSSSCG00000000038	479.19	-0.22	0.18	-1.24	0.21	0.29	NADH-cytochrome b5 reductase 3-like [Source:NCBI gene;Acc:100524254]	CYB5R3
ENSSSCG00000000039	621.66	-0.14	0.13	-1.08	0.27	0.36	DNA polymerase delta interacting protein 3 [Source:NCBI gene;Acc:100525164]	POLDIP3
ENSSSCG00000000040	17.51	-1.49	0.53	-2.81	0.00480281	0.01	septin 3 [Source:NCBI gene;Acc:100157034]	SEPTIN3
ENSSSCG00000000045	1025.29	-1.48	0.17	-8.51	1.6e-17	1.72e-16	NADH:ubiquinone oxidoreductase subunit A6 [Source:HGNC Symbol;Acc:HGNC:7690]	NDUFA6
ENSSSCG00000000046	5.52	-2.29	1.12	-2.04	0.04	0.06	vitamin D3 25-Hydroxylase [Source:NCBI gene;Acc:397687]	CYP2D25
ENSSSCG00000000050	217.95	-1.06	0.17	-6.03	1.54e-09	7.97e-09	alpha-N-acetylgalactosaminidase [Source:NCBI gene;Acc:100142667]	NAGA
ENSSSCG00000000058	1805.31	-0.66	0.11	-5.89	3.77e-09	1.87e-08	small nuclear ribonucleoprotein 13 [Source:NCBI gene;Acc:100155420]	SNU13
ENSSSCG00000000059	524.71	0.39	0.14	2.68	0.0072188	0.01	X-ray repair cross complementing 6 [Source:NCBI gene;Acc:100154200]	XRCC6
ENSSSCG00000000061	119.23	-0.44	0.22	-1.97	0.04	0.07	phosphomannomutase 1 [Source:NCBI gene;Acc:100151790]	PMM1
ENSSSCG00000000062	47.48	-1.72	0.45	-3.78	0.000151038	0.000417582	cold shock domain containing C2 [Source:NCBI gene;Acc:100153407]	CSDC2
ENSSSCG00000000063	222.32	-0.28	0.16	-1.68	0.09	0.14	RNA polymerase III subunit H [Source:NCBI gene;Acc:100157033]	POLR3H
ENSSSCG00000000064	14025	-0.01	0.13	-0.1	0.91	0.93	aconitase 2 [Source:NCBI gene;Acc:396999]	ACO2
ENSSSCG00000000066	217.5	0.18	0.15	1.23	0.21	0.29	L3MBTL histone methyl-lysine binding protein 2 [Source:NCBI gene;Acc:100157440]	L3MBTL2
ENSSSCG00000000067	20.38	1.06	0.4	2.64	0.00824488	0.01	chondroadherin like [Source:NCBI gene;Acc:102162247]	CHADL
ENSSSCG00000000068	716.11	-0.59	0.16	-3.63	0.000276007	0.000733106	E1A binding protein p300 [Source:NCBI gene;Acc:100156226]	EP300
ENSSSCG00000000071	2466.06	-0.16	0.11	-1.43	0.15	0.21	ST13 Hsp70 interacting protein [Source:NCBI gene;Acc:100624451]	ST13
ENSSSCG00000000072	175.73	0.43	0.16	2.65	0.00794318	0.01	solute carrier family 25 member 17 [Source:NCBI gene;Acc:100517713]	SLC25A17
ENSSSCG00000000075	275.62	0.47	0.17	2.72	0.00647477	0.01	myocardin related transcription factor A [Source:NCBI gene;Acc:100516801]	MRTFA
ENSSSCG00000000076	456.27	-0.45	0.18	-2.51	0.01	0.02	small G protein signaling modulator 3 [Source:NCBI gene;Acc:100516266]	SGSM3
ENSSSCG00000000077	1370.56	0.18	0.12	1.55	0.12	0.17	adenylosuccinate lyase [Source:NCBI gene;Acc:100170844]	ADSL
ENSSSCG00000000078	412.39	1.99	0.21	9.1	8.61e-20	1.09e-18	trinucleotide repeat containing adaptor 6B [Source:NCBI gene;Acc:102159442]	TNRC6B
ENSSSCG00000000082	7.04	3.99	0.73	5.41	5.96e-08	2.58e-07	calcium voltage-gated channel subunit alpha1 I [Source:NCBI gene;Acc:100154640]	CACNA1I
ENSSSCG00000000084	30008.4	1.85	0.17	10.5	8.15e-26	1.56e-24	activating transcription factor 4 [Source:NCBI gene;Acc:100144302]	ATF4
ENSSSCG00000000087	474.32	-0.67	0.14	-4.67	3e-06	1.06e-05	TGF-beta activated kinase 1 (MAP3K7) binding protein 1 [Source:NCBI gene;Acc:100153785]	TAB1
ENSSSCG00000000091	30.67	-1.34	0.42	-3.18	0.00145784	0.00339921	apolipoprotein B mRNA editing enzyme catalytic subunit 3B [Source:NCBI gene;Acc:100037939]	APOBEC3B
ENSSSCG00000000092	9.52	-0.47	0.89	-0.52	0.59	0.67	neuronal pentraxin receptor [Source:NCBI gene;Acc:100521449]	NPTXR
ENSSSCG00000000093	60.96	-1.13	0.28	-3.99	6.48e-05	0.000188834	dynein axonemal light chain 4 [Source:NCBI gene;Acc:100520304]	DNAL4
ENSSSCG00000000094	1386.41	0.62	0.14	4.38	1.16e-05	3.76e-05	Sad1 and UNC84 domain containing 2 [Source:NCBI gene;Acc:100521622]	SUN2
ENSSSCG00000000095	413.96	-0.3	0.13	-2.28	0.02	0.03	GTP binding protein 1 [Source:NCBI gene;Acc:100520611]	GTPBP1
ENSSSCG00000000097	988.46	0.04	0.12	0.38	0.69	0.76	translocase of outer mitochondrial membrane 22 [Source:NCBI gene;Acc:100520786]
ENSSSCG00000000104	4261.05	-0.12	0.14	-0.84	0.4	0.48	DEAD-box helicase 17 [Source:NCBI gene;Acc:100514347]	DDX17
ENSSSCG00000000105	153.26	-1.36	0.22	-5.97	2.34e-09	1.19e-08	KDEL endoplasmic reticulum protein retention receptor 3 [Source:NCBI gene;Acc:100514523]	KDELR3
ENSSSCG00000000106	6.98	2.65	0.69	3.81	0.000138875	0.000386304	potassium inwardly rectifying channel subfamily J member 4 [Source:NCBI gene;Acc:100523060]	KCNJ4
ENSSSCG00000000107	537.71	-0.18	0.12	-1.49	0.13	0.19	casein kinase I [Source:NCBI gene;Acc:100523244]
ENSSSCG00000000108	403.46	-2.42	0.16	-14.7	6.31e-49	3.81e-47	transmembrane protein 184B [Source:NCBI gene;Acc:100157699]	TMEM184B
ENSSSCG00000000110	96.14	-1.29	0.28	-4.63	3.54e-06	1.24e-05	phospholipase A2 group VI [Source:NCBI gene;Acc:100514711]	PLA2G6
ENSSSCG00000000111	60.18	-0.5	0.3	-1.68	0.09	0.14	BAR/IMD domain containing adaptor protein 2 like 2 [Source:NCBI gene;Acc:100515261]	BAIAP2L2
ENSSSCG00000000113	15.69	0.72	0.47	1.53	0.12	0.18	solute carrier family 16 member 8 [Source:NCBI gene;Acc:100524435]	SLC16A8
ENSSSCG00000000114	344.53	0.33	0.16	2.03	0.04	0.07	protein interacting with PRKCA 1 [Source:NCBI gene;Acc:100158107]	PICK1
ENSSSCG00000000116	869.86	0.16	0.14	1.16	0.24	0.32	RNA polymerase II subunit F [Source:NCBI gene;Acc:100737214]	POLR2F
ENSSSCG00000000117	13.96	-2	0.65	-3.04	0.00234163	0.00525469	chromosome 5 C22orf23 homolog [Source:NCBI gene;Acc:100155721]	C22orf23
ENSSSCG00000000118	169.51	-1.63	0.21	-7.62	2.45e-14	2.03e-13	MICAL like 1 [Source:NCBI gene;Acc:100154036]	MICALL1
ENSSSCG00000000119	2738.32	0.16	0.13	1.19	0.23	0.31	eukaryotic translation initiation factor 3 subunit L [Source:NCBI gene;Acc:100515608]	EIF3L
ENSSSCG00000000120	145.75	-0.4	0.18	-2.17	0.02	0.05	ankyrin repeat domain 54 [Source:NCBI gene;Acc:100525518]	ANKRD54
ENSSSCG00000000121	3.09	0.3	0.94	0.32	0.74	0.8	galanin receptor 3 [Source:NCBI gene;Acc:100623444]	GALR3
ENSSSCG00000000130	54.88	0.07	0.35	0.21	0.82	0.86	cytohesin 4 [Source:NCBI gene;Acc:100240722]	CYTH4
ENSSSCG00000000133	729.41	0.28	0.16	1.72	0.08	0.13	thiosulfate sulfurtransferase [Source:NCBI gene;Acc:100153230]	TST
ENSSSCG00000000135	14.21	-2.03	0.69	-2.92	0.00341251	0.00741273	potassium channel tetramerization domain containing 17 [Source:NCBI gene;Acc:100512279]	KCTD17
ENSSSCG00000000136	38.95	0.13	0.42	0.3	0.75	0.81	colony stimulating factor 2 receptor subunit beta [Source:NCBI gene;Acc:100153254]	CSF2RB
ENSSSCG00000000137	54.9	-0.42	0.29	-1.43	0.14	0.21	neutrophil cytosolic factor 4 [Source:NCBI gene;Acc:100152055]	NCF4
ENSSSCG00000000138	2340.97	-1.72	0.21	-7.97	1.55e-15	1.43e-14	parvalbumin [Source:NCBI gene;Acc:100157265]	PVALB
ENSSSCG00000000139	56.4	-0.48	0.28	-1.71	0.08	0.13	intraflagellar transport 27 [Source:NCBI gene;Acc:100517032]	IFT27
ENSSSCG00000000141	1423.5	-0.72	0.11	-6.23	4.61e-10	2.53e-09	eukaryotic translation initiation factor 3 subunit D [Source:NCBI gene;Acc:100512835]	EIF3D
ENSSSCG00000000142	92.35	-1.99	0.27	-7.17	7.43e-13	5.37e-12	FAD dependent oxidoreductase domain containing 2 [Source:NCBI gene;Acc:100513010]	FOXRED2
ENSSSCG00000000144	353.32	-0.73	0.17	-4.1	4.05e-05	0.000122011	thioredoxin 2 [Source:NCBI gene;Acc:100158080]	TXN2
ENSSSCG00000000145	226.96	0.31	0.3	1.03	0.3	0.38
ENSSSCG00000000146	345.39	1.88	0.29	6.48	8.99e-11	5.29e-10	myosin heavy chain 11 [Source:NCBI gene;Acc:100627924]	MYH11
ENSSSCG00000000148	47.66	-0.28	0.31	-0.89	0.37	0.46	apolipoprotein L3-like [Source:NCBI gene;Acc:106510284]
ENSSSCG00000000151	6.67	1.51	0.71	2.12	0.03	0.05	apolipoprotein L6 [Source:NCBI gene;Acc:100518305]
ENSSSCG00000000152	810.33	-1.02	0.16	-6.28	3.37e-10	1.88e-09	RNA binding fox-1 homolog 2 [Source:NCBI gene;Acc:100513594]	RBFOX2
ENSSSCG00000000156	169.03	0.04	0.16	0.3	0.76	0.81	F-box protein 7 [Source:NCBI gene;Acc:100155281]	FBXO7
ENSSSCG00000000158	519.59	0.6	0.14	4.06	4.86e-05	0.000144648	RNA 2',3'-cyclic phosphate and 5'-OH ligase [Source:NCBI gene;Acc:733658]	RTCB
ENSSSCG00000000160	233	0.16	0.17	0.95	0.33	0.42	PR/SET domain 4 [Source:NCBI gene;Acc:100155716]	PRDM4
ENSSSCG00000000161	274.3	-0.01	0.14	-0.12	0.9	0.92	PWP1 homolog, endonuclein [Source:NCBI gene;Acc:100519838]	PWP1
ENSSSCG00000000162	33.17	1.79	0.28	6.27	3.48e-10	1.94e-09	BTB domain containing 11 [Source:NCBI gene;Acc:100520194]	BTBD11
ENSSSCG00000000164	189.66	0.68	0.27	2.5	0.01	0.02	cryptochrome circadian regulator 1 [Source:NCBI gene;Acc:100520380]	CRY1
ENSSSCG00000000167	353.95	0.27	0.18	1.51	0.13	0.19	RIC8 guanine nucleotide exchange factor B [Source:NCBI gene;Acc:100154459]	RIC8B
ENSSSCG00000000169	72.71	-0.36	0.23	-1.55	0.11	0.17	RNA polymerase III subunit B [Source:NCBI gene;Acc:102159905]	POLR3B
ENSSSCG00000000171	192.15	-0.19	0.28	-0.7	0.48	0.56	cytoskeleton associated protein 4 [Source:NCBI gene;Acc:100523493]	CKAP4
ENSSSCG00000000175	277.41	-1.08	0.18	-5.82	5.78e-09	2.81e-08	adenylate cyclase 6 [Source:NCBI gene;Acc:100522613]	ADCY6
ENSSSCG00000000176	551.57	0.52	0.16	3.16	0.00154745	0.00358515	DEAD-box helicase 23 [Source:NCBI gene;Acc:100737526]	DDX23
ENSSSCG00000000179	4.01	-0.36	0.89	-0.41	0.67	0.74	coiled-coil domain containing 65 [Source:NCBI gene;Acc:100525107]	CCDC65
ENSSSCG00000000182	6.1	-0.4	0.84	-0.48	0.62	0.7	Wnt family member 10B [Source:NCBI gene;Acc:100126276]	WNT10B
ENSSSCG00000000185	172.89	-1.14	0.21	-5.22	1.74e-07	7.11e-07	protein kinase AMP-activated non-catalytic subunit gamma 1 [Source:NCBI gene;Acc:414426]	PRKAG1
ENSSSCG00000000186	2.68	-1.97	1.21	-1.63	0.1	0.15	RHEB like 1 [Source:NCBI gene;Acc:100525816]	RHEBL1
ENSSSCG00000000188	8.64	1.08	0.55	1.96	0.04	0.08	desert hedgehog signaling molecule [Source:NCBI gene;Acc:100505406]	DHH
ENSSSCG00000000189	211.02	1	0.18	5.43	5.44e-08	2.36e-07	limb development membrane protein 1 like [Source:NCBI gene;Acc:100525991]	LMBR1L
ENSSSCG00000000190	1479.6	-1.96	0.14	-13.14	1.74e-39	6.92e-38	tubulin alpha 1a [Source:NCBI gene;Acc:100135051]	TUBA1B
ENSSSCG00000000194	88.94	-0.8	0.23	-3.41	0.000627464	0.00157024	tubulin alpha-1C chain [Source:NCBI gene;Acc:100127131]
ENSSSCG00000000195	4.23	-1.08	1.06	-1.02	0.3	0.39	peripherin [Source:NCBI gene;Acc:100152434]	PRPH
ENSSSCG00000000199	204.6	1.26	0.19	6.4	1.52e-10	8.77e-10	spermatogenesis associated serine rich 2 [Source:NCBI gene;Acc:100738620]	SPATS2
ENSSSCG00000000202	390.05	0.18	0.13	1.43	0.15	0.21	microspherule protein 1 [Source:NCBI gene;Acc:100516550]	MCRS1
ENSSSCG00000000203	7.14	1.55	0.7	2.22	0.02	0.04	potassium voltage-gated channel subfamily H member 3 [Source:NCBI gene;Acc:100514837]	KCNH3
ENSSSCG00000000204	172.01	-1.8	0.22	-8.13	4.27e-16	4.11e-15	pre-mRNA processing factor 40 homolog B [Source:NCBI gene;Acc:100515026]	PRPF40B
ENSSSCG00000000205	10.45	-1.48	0.67	-2.19	0.02	0.04	family with sequence similarity 186 member B [Source:NCBI gene;Acc:100515313]	FAM186B
ENSSSCG00000000206	18.43	-0.39	0.46	-0.84	0.39	0.48	Fas apoptotic inhibitory molecule 2 [Source:NCBI gene;Acc:110255191]	FAIM2
ENSSSCG00000000207	3445.38	-1.45	0.31	-4.65	3.28e-06	1.15e-05
ENSSSCG00000000209	161.26	-2.22	0.24	-9.03	1.58e-19	1.97e-18	NCK associated protein 5 like [Source:NCBI gene;Acc:100516908]	NCKAP5L
ENSSSCG00000000211	1.97	-0.3	1.24	-0.24	0.8	0.85	aquaporin 5 [Source:NCBI gene;Acc:100126278]	AQP5
ENSSSCG00000000214	27875.3	0.3	0.14	2.17	0.02	0.05	glycerol-3-phosphate dehydrogenase 1 [Source:NCBI gene;Acc:100153250]	GPD1
ENSSSCG00000000215	177.28	-1.67	0.21	-7.93	2.09e-15	1.91e-14	SWI/SNF related, matrix associated, actin dependent regulator of chromatin, subfamily d, member 1 [Source:NCBI gene;Acc:100155712]	SMARCD1
ENSSSCG00000000216	9.91	-0.08	0.59	-0.13	0.89	0.91	acid sensing ion channel subunit 1 [Source:NCBI gene;Acc:100517467]	ASIC1
ENSSSCG00000000217	101.84	-0.89	0.25	-3.5	0.000449291	0.00115149	Rac GTPase activating protein 1 [Source:NCBI gene;Acc:100517651]	RACGAP1
ENSSSCG00000000220	77.92	-0.43	0.26	-1.64	0.09	0.15	POU class 6 homeobox 1 [Source:NCBI gene;Acc:102158970]	POU6F1
ENSSSCG00000000223	16.73	-0.3	0.51	-0.59	0.55	0.63	bridging integrator 2 [Source:NCBI gene;Acc:100519772]	BIN2
ENSSSCG00000000228	19.15	-0.74	0.49	-1.51	0.12	0.19	sodium voltage-gated channel alpha subunit 8 [Source:NCBI gene;Acc:100522189]	SCN8A
ENSSSCG00000000232	232.26	-0.25	0.22	-1.14	0.25	0.33	activin A receptor like type 1 [Source:NCBI gene;Acc:100153279]	ACVRL1
ENSSSCG00000000233	160.5	-0.08	0.28	-0.31	0.75	0.8	activin A receptor type 1B [Source:NCBI gene;Acc:100152462]	ACVR1B
ENSSSCG00000000234	84.37	-1.7	0.38	-4.4	1.05e-05	3.44e-05	general receptor for phosphoinositides 1 associated scaffold protein [Source:NCBI gene;Acc:100522015]	GRASP
ENSSSCG00000000252	33.48	-0.31	0.41	-0.75	0.45	0.53	keratin 8 [Source:NCBI gene;Acc:100152077]	KRT8
ENSSSCG00000000253	9.22	-1.59	0.81	-1.94	0.05	0.08	keratin 18 [Source:NCBI gene;Acc:100126286]	KRT18
ENSSSCG00000000257	47.57	-0.37	0.36	-1.02	0.3	0.39	integrin subunit beta 7 [Source:NCBI gene;Acc:397221]	ITGB7
ENSSSCG00000000258	138.44	-0.61	0.18	-3.24	0.00117005	0.00277969	retinoic acid receptor gamma [Source:HGNC Symbol;Acc:HGNC:9866]	RARG
ENSSSCG00000000259	66.5	-1.05	0.27	-3.75	0.000173089	0.000474458	cysteine sulfinic acid decarboxylase [Source:NCBI gene;Acc:100515377]	CSAD
ENSSSCG00000000260	8.16	-1.77	0.83	-2.12	0.03	0.05	sterol O-acyltransferase 2 [Source:NCBI gene;Acc:100515544]	SOAT2
ENSSSCG00000000261	802.02	0.53	0.19	2.74	0.00607131	0.01	insulin like growth factor binding protein 6 [Source:NCBI gene;Acc:100101923]
ENSSSCG00000000262	217.3	-0.84	0.15	-5.43	5.58e-08	2.42e-07	SPRY domain containing 3 [Source:NCBI gene;Acc:100514838]	SPRYD3
ENSSSCG00000000263	1035.43	-2.99	0.2	-14.32	1.46e-46	7.92e-45	tensin 2 [Source:NCBI gene;Acc:100156301]	TNS2
ENSSSCG00000000264	126.88	-0.72	0.22	-3.21	0.0013174	0.00310132	major facilitator superfamily domain containing 5 [Source:NCBI gene;Acc:100157167]	MFSD5
ENSSSCG00000000265	37.86	-1.37	0.39	-3.51	0.000438466	0.00112657	extra spindle pole bodies like 1, separase [Source:NCBI gene;Acc:100153121]	ESPL1
ENSSSCG00000000267	93.69	-2.56	0.36	-6.99	2.56e-12	1.75e-11	chromosome 5 C12orf10 homolog [Source:NCBI gene;Acc:100516439]	C12orf10
ENSSSCG00000000268	91.14	-0.34	0.23	-1.48	0.13	0.2	aladin WD repeat nucleoporin [Source:NCBI gene;Acc:100154333]	AAAS
ENSSSCG00000000271	6.65	-3.42	1.14	-3	0.0026605	0.00590625	anti-Mullerian hormone receptor type 2 [Source:NCBI gene;Acc:100154297]	AMHR2
ENSSSCG00000000272	228.11	1.19	0.24	4.79	1.61e-06	5.87e-06	Sp1 transcription factor [Source:NCBI gene;Acc:396575]	SP1
ENSSSCG00000000273	511.62	-1.58	0.2	-7.87	3.35e-15	3e-14	proline rich 13 [Source:NCBI gene;Acc:100517160]	PRR13
ENSSSCG00000000274	2453.1	-2.18	0.12	-18.21	4e-74	6.3e-72	poly(rC) binding protein 2 [Source:NCBI gene;Acc:397665]	PCBP2
ENSSSCG00000000275	41.67	-0.99	0.33	-2.97	0.00297298	0.00652205	mitogen-activated protein kinase kinase kinase 12 [Source:NCBI gene;Acc:100517714]	MAP3K12
ENSSSCG00000000276	302.66	-0.19	0.17	-1.11	0.26	0.34	TARBP2 subunit of RISC loading complex [Source:NCBI gene;Acc:100518071]	TARBP2
ENSSSCG00000000277	33	-5.05	1.09	-4.6	4.22e-06	1.46e-05	neuropeptide FF-amide peptide precursor [Source:NCBI gene;Acc:100518250]	NPFF
ENSSSCG00000000278	343.52	-2.27	0.21	-10.48	1.03e-25	1.96e-24	activating transcription factor 7 [Source:NCBI gene;Acc:100518609]
ENSSSCG00000000288	2145.05	-1.73	0.09	-17.65	9.06e-70	1.16e-67	heterogeneous nuclear ribonucleoprotein A1 [Source:NCBI gene;Acc:768103]	HNRNPA1
ENSSSCG00000000289	3.36	-0.61	1.02	-0.59	0.55	0.63	nuclear factor, erythroid 2 [Source:NCBI gene;Acc:100157948]	NFE2
ENSSSCG00000000290	740.36	0.37	0.12	2.97	0.00291208	0.00640134	COPI coat complex subunit zeta 1 [Source:NCBI gene;Acc:100156765]	COPZ1
ENSSSCG00000000292	241.37	-3.79	0.32	-11.54	8.03e-31	2.06e-29	zinc finger protein 385A [Source:NCBI gene;Acc:100736804]	ZNF385A
ENSSSCG00000000293	610.24	-1.6	0.17	-9.27	1.85e-20	2.49e-19	integrin subunit alpha 5 [Source:NCBI gene;Acc:100155091]	ITGA5
ENSSSCG00000000295	75.08	0.82	0.34	2.43	0.01	0.02	NCK associated protein 1 like [Source:NCBI gene;Acc:102162203]	NCKAP1L
ENSSSCG00000000297	74.73	-0.18	0.26	-0.69	0.48	0.57	phosphodiesterase 1B [Source:NCBI gene;Acc:100521662]	PDE1B
ENSSSCG00000000298	9330.9	-1.24	0.23	-5.27	1.36e-07	5.63e-07	protein phosphatase 1 regulatory inhibitor subunit 1A [Source:NCBI gene;Acc:100621808]	PPP1R1A
ENSSSCG00000000299	5.11	1.91	0.74	2.57	0.00997142	0.01	thymocyte expressed, positive selection associated 1 [Source:NCBI gene;Acc:100153079]	TESPA1
ENSSSCG00000000359	1021.07	-1	0.21	-4.71	2.43e-06	8.68e-06	biogenesis of lysosomal organelles complex 1 subunit 1 [Source:NCBI gene;Acc:100517399]	BLOC1S1
ENSSSCG00000000361	2768.01	0.38	0.11	3.43	0.00060266	0.00151257	CD63 molecule [Source:NCBI gene;Acc:100155929]	CD63
ENSSSCG00000000362	12	-1.2	0.63	-1.9	0.05	0.09	retinol dehydrogenase 5 [Source:NCBI gene;Acc:100517586]	RDH5
ENSSSCG00000000363	14.63	-0.44	0.52	-0.83	0.4	0.49	growth differentiation factor 11 [Source:NCBI gene;Acc:397254]	GDF11
ENSSSCG00000000364	11.47	-0.05	0.54	-0.09	0.92	0.93	SAP domain containing ribonucleoprotein [Source:NCBI gene;Acc:100517942]	SARNP
ENSSSCG00000000366	467.02	0.04	0.12	0.34	0.73	0.79	DnaJ heat shock protein family (Hsp40) member C14 [Source:NCBI gene;Acc:100151876]	DNAJC14
ENSSSCG00000000367	120.72	-1.57	0.23	-6.77	1.29e-11	8.23e-11	transmembrane protein 198-like [Source:NCBI gene;Acc:100523964]
ENSSSCG00000000368	61.55	-1.84	0.33	-5.51	3.56e-08	1.58e-07	matrix metallopeptidase 19 [Source:NCBI gene;Acc:100518427]	MMP19
ENSSSCG00000000370	76.25	-1.35	0.27	-4.99	5.96e-07	2.29e-06	diacylglycerol kinase alpha [Source:NCBI gene;Acc:397097]	DGKA
ENSSSCG00000000376	291.58	-0.18	0.21	-0.87	0.38	0.47	sulfite oxidase [Source:NCBI gene;Acc:100625272]	SUOX
ENSSSCG00000000377	946.39	-1.19	0.12	-9.54	1.42e-21	2.06e-20	proliferation-associated 2G4 [Source:NCBI gene;Acc:100737962]
ENSSSCG00000000379	427.78	-0.24	0.15	-1.57	0.11	0.17	extended synaptotagmin 1 [Source:NCBI gene;Acc:100519485]	ESYT1
ENSSSCG00000000382	951.77	-0.47	0.1	-4.29	1.71e-05	5.43e-05	SWI/SNF related, matrix associated, actin dependent regulator of chromatin subfamily c member 2 [Source:NCBI gene;Acc:100157539]	SMARCC2
ENSSSCG00000000383	221.03	1.13	0.14	7.71	1.22e-14	1.04e-13	ring finger protein 41 [Source:NCBI gene;Acc:100157936]	RNF41
ENSSSCG00000000384	505.34	0.28	0.14	1.99	0.04	0.07	nucleic acid binding protein 2 [Source:NCBI gene;Acc:100154321]	NABP2
ENSSSCG00000000385	7.33	-0.13	0.7	-0.19	0.84	0.88	solute carrier family 39 member 5 [Source:NCBI gene;Acc:100155542]	SLC39A5
ENSSSCG00000000386	609.28	-1.62	0.18	-8.8	1.27e-18	1.48e-17	ankyrin repeat domain 52 [Source:NCBI gene;Acc:100519313]	ANKRD52
ENSSSCG00000000393	609.58	-1.65	0.19	-8.46	2.49e-17	2.65e-16	poly(A) specific ribonuclease subunit PAN2 [Source:NCBI gene;Acc:100153107]	PAN2
ENSSSCG00000000394	224.74	-0.36	0.17	-2.13	0.03	0.05	canopy FGF signaling regulator 2 [Source:NCBI gene;Acc:100151912]	CNPY2
ENSSSCG00000000396	143.17	-0.75	0.2	-3.7	0.000207687	0.000561951	signal transducer and activator of transcription 2 [Source:NCBI gene;Acc:396923]	STAT2
ENSSSCG00000000398	1.76	-1.22	1.26	-0.97	0.33	0.41	apolipoprotein F [Source:NCBI gene;Acc:445462]	APOF
ENSSSCG00000000399	32.95	-1.28	0.41	-3.09	0.00197011	0.00447749	timeless circadian regulator [Source:HGNC Symbol;Acc:HGNC:11813]	TIMELESS
ENSSSCG00000000401	5.76	0.14	0.7	0.21	0.83	0.87	glutaminase 2 [Source:NCBI gene;Acc:100738224]	GLS2
ENSSSCG00000000402	175.35	-1.21	0.21	-5.74	9.16e-09	4.35e-08	RNA binding motif single stranded interacting protein 2 [Source:NCBI gene;Acc:100522738]	RBMS2
ENSSSCG00000000403	351.58	-1.66	0.18	-9.14	6.09e-20	7.86e-19	bromodomain adjacent to zinc finger domain 2A [Source:NCBI gene;Acc:100153516]	BAZ2A
ENSSSCG00000000405	24686.6	0.33	0.13	2.55	0.01	0.02	ATP synthase F1 subunit beta [Source:NCBI gene;Acc:100157156]
ENSSSCG00000000406	1162.35	-1.18	0.17	-6.76	1.3e-11	8.27e-11	prostaglandin E synthase 3 [Source:NCBI gene;Acc:100155956]
ENSSSCG00000000411	141.56	-1.23	0.22	-5.44	5.25e-08	2.28e-07	NGFI-A binding protein 2 [Source:NCBI gene;Acc:100157578]	NAB2
ENSSSCG00000000413	3.85	0.32	0.86	0.37	0.7	0.77	myosin IA [Source:NCBI gene;Acc:100739662]	MYO1A
ENSSSCG00000000419	455.18	-3.68	0.24	-15.23	2.16e-52	1.44e-50	retinol dehydrogenase 16 [Source:NCBI gene;Acc:100626199]	RDH16
ENSSSCG00000000431	241.39	-3.79	0.27	-13.8	2.29e-43	1.08e-41	methyl-CpG binding domain protein 6 [Source:NCBI gene;Acc:100518908]	MBD6
ENSSSCG00000000433	51.33	0.03	0.26	0.14	0.88	0.91	beta-1,4-N-acetyl-galactosaminyltransferase 1 [Source:NCBI gene;Acc:100516440]	B4GALNT1
ENSSSCG00000000435	164.74	-1.01	0.25	-3.94	7.94e-05	0.000228715	Rho guanine nucleotide exchange factor 25 [Source:NCBI gene;Acc:100517400]
ENSSSCG00000000437	19.91	-1.39	0.52	-2.66	0.00764833	0.01	Rho GTPase activating protein 9 [Source:NCBI gene;Acc:100518732]	ARHGAP9
ENSSSCG00000000439	11.53	-0.45	0.61	-0.73	0.46	0.54	kinesin family member 5A [Source:NCBI gene;Acc:100519957]	KIF5A
ENSSSCG00000000443	24.85	-1.79	0.48	-3.73	0.000184027	0.000502631	GLI family zinc finger 1 [Source:NCBI gene;Acc:100520490]	GLI1
ENSSSCG00000000444	1834.6	-0.23	0.11	-1.99	0.04	0.07	dynactin subunit 2 [Source:NCBI gene;Acc:100515661]	DCTN2
ENSSSCG00000000449	180.05	-1.66	0.23	-7.13	9.88e-13	7.04e-12	deltex E3 ubiquitin ligase 3 [Source:NCBI gene;Acc:100620343]	DTX3
ENSSSCG00000000453	65.23	0.14	0.23	0.6	0.54	0.62	ATP23 metallopeptidase and ATP synthase assembly factor homolog [Source:NCBI gene;Acc:100737094]	ATP23
ENSSSCG00000000455	126.09	0.39	0.25	1.52	0.12	0.18	leucine rich repeats and immunoglobulin like domains 3 [Source:NCBI gene;Acc:100155928]	LRIG3
ENSSSCG00000000456	56.59	3.03	0.29	10.36	3.64e-25	6.7e-24	solute carrier family 16 member 7 [Source:NCBI gene;Acc:100158241]	SLC16A7
ENSSSCG00000000457	879.53	1.43	0.17	8.45	2.75e-17	2.92e-16	ubiquitin specific peptidase 15 [Source:NCBI gene;Acc:100524085]	USP15
ENSSSCG00000000458	532.45	0.74	0.15	4.92	8.57e-07	3.22e-06	MON2 homolog, regulator of endosome-to-Golgi trafficking [Source:NCBI gene;Acc:100154568]	MON2
ENSSSCG00000000462	233.8	0.87	0.14	6.14	7.86e-10	4.18e-09	ribitol xylosyltransferase 1 [Source:NCBI gene;Acc:100155789]	RXYLT1
ENSSSCG00000000466	104.56	-0.8	0.25	-3.17	0.00152184	0.00353117	exportin for tRNA [Source:NCBI gene;Acc:100511016]	XPOT
ENSSSCG00000000469	214.11	1.72	0.19	8.77	1.67e-18	1.93e-17	LEM domain containing 3 [Source:NCBI gene;Acc:100511508]	LEMD3
ENSSSCG00000000473	333.69	0.68	0.14	4.89	9.86e-07	3.68e-06	transmembrane BAX inhibitor motif containing 4 [Source:NCBI gene;Acc:100738459]
ENSSSCG00000000475	72.71	0.38	0.24	1.56	0.11	0.17	interleukin 1 receptor associated kinase 3 [Source:NCBI gene;Acc:100514645]	IRAK3
ENSSSCG00000000477	80.15	1.25	0.25	4.91	9.07e-07	3.4e-06	DNA helicase B [Source:NCBI gene;Acc:100514840]	HELB
ENSSSCG00000000478	4.38	-0.56	0.89	-0.63	0.52	0.6	glutamate receptor interacting protein 1 [Source:NCBI gene;Acc:100514286]	GRIP1
ENSSSCG00000000483	16.5	-1.2	0.51	-2.33	0.01	0.03	Mdm1 nuclear protein [Source:NCBI gene;Acc:100625194]	MDM1
ENSSSCG00000000486	132.21	0.71	0.2	3.48	0.000497885	0.00126887	nucleoporin 107 [Source:NCBI gene;Acc:100516909]	NUP107
ENSSSCG00000000487	35.09	0.61	0.31	1.94	0.05	0.08	solute carrier family 35 member E3 [Source:NCBI gene;Acc:100515832]	SLC35E3
ENSSSCG00000000488	1170.73	1.66	0.13	12.17	4.22e-34	1.3e-32	MDM2 proto-oncogene [Source:NCBI gene;Acc:100125959]	MDM2
ENSSSCG00000000493	43.14	0.91	0.36	2.53	0.01	0.02	fibroblast growth factor receptor substrate 2 [Source:NCBI gene;Acc:100517823]	FRS2
ENSSSCG00000000496	2.8	-0.18	1.12	-0.16	0.87	0.9	chaperonin containing TCP1 subunit 2 [Source:NCBI gene;Acc:100157776]	CCT2
ENSSSCG00000000499	217	-0.97	0.28	-3.48	0.000488979	0.00124773	bestrophin 3 [Source:NCBI gene;Acc:100156203]	BEST3
ENSSSCG00000000500	128.32	-0.93	0.25	-3.61	0.000304195	0.000801986	RAB3A interacting protein [Source:NCBI gene;Acc:100152578]
ENSSSCG00000000502	440.56	0.15	0.14	1.08	0.27	0.36	CCR4-NOT transcription complex subunit 2 [Source:NCBI gene;Acc:100153354]	CNOT2
ENSSSCG00000000504	500.34	0.87	0.18	4.68	2.74e-06	9.72e-06	protein tyrosine phosphatase receptor type B [Source:NCBI gene;Acc:100156181]	PTPRB
ENSSSCG00000000509	334.88	-0.6	0.19	-3.07	0.00209017	0.00472998	zinc finger C3H1-type containing [Source:NCBI gene;Acc:100620115]	ZFC3H1
ENSSSCG00000000510	1466.66	1.56	0.11	13.77	3.43e-43	1.61e-41	RAB21, member RAS oncogene family [Source:NCBI gene;Acc:100736618]	TMEM19
ENSSSCG00000000512	213.4	0.43	0.13	3.18	0.00144377	0.00337024	TBC1 domain family member 15 [Source:NCBI gene;Acc:100157246]	TBC1D15
ENSSSCG00000000516	4.64	2.62	0.94	2.77	0.00545608	0.01	potassium voltage-gated channel subfamily C member 2 [Source:NCBI gene;Acc:100153996]	KCNC2
ENSSSCG00000000519	103.39	0.34	0.19	1.79	0.07	0.11	GLI pathogenesis related 1 [Source:NCBI gene;Acc:100523551]	GLIPR1
ENSSSCG00000000521	21.91	-1.57	0.53	-2.95	0.00317123	0.00693188	pleckstrin homology like domain family A member 1 [Source:NCBI gene;Acc:100523904]	PHLDA1
ENSSSCG00000000522	2053.96	0.46	0.11	4.1	4.13e-05	0.000124131	nucleosome assembly protein 1 like 1 [Source:NCBI gene;Acc:100524086]	NAP1L1
ENSSSCG00000000523	27.61	-0.06	0.38	-0.17	0.86	0.89	Bardet-Biedl syndrome 10 [Source:NCBI gene;Acc:100737698]	BBS10
ENSSSCG00000000528	14.81	2.42	0.52	4.61	4e-06	1.38e-05	plakophilin 2 [Source:NCBI gene;Acc:100526169]	PKP2
ENSSSCG00000000530	657.85	-0.1	0.15	-0.67	0.49	0.58	FYVE, RhoGEF and PH domain containing 4 [Source:NCBI gene;Acc:100623278]
ENSSSCG00000000531	16.02	-0.06	0.44	-0.13	0.89	0.91	BICD cargo adaptor 1 [Source:NCBI gene;Acc:100511132]	BICD1
ENSSSCG00000000534	236.02	0.05	0.19	0.29	0.76	0.81	importin 8 [Source:NCBI gene;Acc:100511694]	IPO8
ENSSSCG00000000536	658.63	1.19	0.11	10.15	3.05e-24	5.28e-23	ERGIC and golgi 2 [Source:NCBI gene;Acc:100512051]	ERGIC2
ENSSSCG00000000540	4.27	1.66	0.84	1.96	0.04	0.08	ovochymase 1 [Source:NCBI gene;Acc:100512535]	OVCH1
ENSSSCG00000000541	12.77	0.77	0.48	1.59	0.11	0.16	fatty acyl-CoA reductase 2 [Source:NCBI gene;Acc:100512348]	FAR2
ENSSSCG00000000545	40.38	0.03	0.34	0.1	0.91	0.93	kelch like family member 42 [Source:NCBI gene;Acc:100513858]	KLHL42
ENSSSCG00000000546	15.39	-0.56	0.48	-1.16	0.24	0.32	MANSC domain containing 4 [Source:NCBI gene;Acc:100516012]	MANSC4
ENSSSCG00000000547	128.24	0.85	0.21	3.89	9.75e-05	0.00027732	mitochondrial ribosomal protein S35 [Source:NCBI gene;Acc:100514049]	MRPS35
ENSSSCG00000000549	1506.99	1.38	0.11	12.1	1.01e-33	3.03e-32	PPFIA binding protein 1 [Source:NCBI gene;Acc:100516194]	PPFIBP1
ENSSSCG00000000551	20.78	0.76	0.39	1.92	0.05	0.08	aryl hydrocarbon receptor nuclear translocator like 2 [Source:NCBI gene;Acc:100625791]	ARNTL2
ENSSSCG00000000553	120.54	0.73	0.2	3.53	0.000406159	0.00104983	transmembrane 7 superfamily member 3 [Source:NCBI gene;Acc:100156281]	TM7SF3
ENSSSCG00000000554	524.51	1.47	0.21	6.8	1e-11	6.51e-11	FGFR1 oncogene partner 2 [Source:NCBI gene;Acc:100157490]	FGFR1OP2
ENSSSCG00000000555	295.56	1.63	0.15	10.23	1.34e-24	2.38e-23	inositol 1,4,5-trisphosphate receptor type 2 [Source:NCBI gene;Acc:100517279]	ITPR2
ENSSSCG00000000559	512.25	1.4	0.15	9.32	1.12e-20	1.52e-19	Ras association domain family member 8 [Source:NCBI gene;Acc:100151839]	RASSF8
ENSSSCG00000000563	13.33	-0.06	0.51	-0.11	0.9	0.92	lymphoid restricted membrane protein [Source:NCBI gene;Acc:100626686]
ENSSSCG00000000567	18.25	3.03	0.43	6.99	2.59e-12	1.77e-11	SRY-box transcription factor 5 [Source:NCBI gene;Acc:100627965]	SOX5
ENSSSCG00000000570	446.47	-0.81	0.21	-3.77	0.000162928	0.000448484	C2 calcium dependent domain containing 5 [Source:NCBI gene;Acc:100521725]	C2CD5
ENSSSCG00000000571	189.64	0.48	0.21	2.27	0.02	0.04	ATP binding cassette subfamily C member 9 [Source:NCBI gene;Acc:100127449]	ABCC9
ENSSSCG00000000573	148.16	-1.06	0.21	-5.03	4.88e-07	1.89e-06	potassium inwardly rectifying channel subfamily J member 8 [Source:NCBI gene;Acc:100152631]	KCNJ8
ENSSSCG00000000576	2790.28	0.22	0.12	1.74	0.08	0.12	lactate dehydrogenase B [Source:NCBI gene;Acc:102161427]
ENSSSCG00000000577	15.96	1.54	0.58	2.65	0.00800875	0.01	glycogen synthase 2 [Source:NCBI gene;Acc:100157080]	GYS2
ENSSSCG00000000579	190.97	0.13	0.18	0.73	0.46	0.54	golgi transport 1B [Source:NCBI gene;Acc:100154676]	GOLT1B
ENSSSCG00000000580	83.76	1.16	0.2	5.7	1.16e-08	5.46e-08	RecQ like helicase [Source:NCBI gene;Acc:100621847]	RECQL
ENSSSCG00000000583	96.87	0.2	0.21	0.93	0.35	0.43	pyridine nucleotide-disulphide oxidoreductase domain 1 [Source:NCBI gene;Acc:100521012]	PYROXD1
ENSSSCG00000000587	241.82	0.02	0.19	0.14	0.88	0.91	AE binding protein 2 [Source:NCBI gene;Acc:100522805]	AEBP2
ENSSSCG00000000588	81.65	-1.81e-05	0.25	-7.05e-05	0.99	0.99	pleckstrin homology domain containing A5 [Source:NCBI gene;Acc:100523186]	PLEKHA5
ENSSSCG00000000591	10.1	3.2	0.64	4.95	7.24e-07	2.75e-06	phosphatidylinositol-4-phosphate 3-kinase catalytic subunit type 2 gamma [Source:NCBI gene;Acc:100523844]	PIK3C2G
ENSSSCG00000000599	142.07	0.59	0.17	3.4	0.000654402	0.00163241	deoxyribose-phosphate aldolase [Source:NCBI gene;Acc:100153841]	DERA
ENSSSCG00000000600	276.35	0.19	0.17	1.09	0.27	0.35	epidermal growth factor receptor pathway substrate 8 [Source:NCBI gene;Acc:100525921]	EPS8
ENSSSCG00000000601	14.06	1.64	0.51	3.22	0.00125792	0.00297289	protein tyrosine phosphatase receptor type O [Source:NCBI gene;Acc:100524563]	PTPRO
ENSSSCG00000000602	35.86	1.19	0.29	4	6.27e-05	0.000183445	RAS like estrogen regulated growth inhibitor [Source:NCBI gene;Acc:100155884]	RERG
ENSSSCG00000000607	157.46	-0.18	0.23	-0.77	0.43	0.52	ADP-ribosyltransferase 4 (Dombrock blood group) [Source:NCBI gene;Acc:100152653]	ART4
ENSSSCG00000000611	463.07	-0.64	0.15	-4.2	2.55e-05	7.9e-05	WW domain binding protein 11 [Source:NCBI gene;Acc:100739009]
ENSSSCG00000000612	326.55	0.1	0.14	0.78	0.43	0.52	activating transcription factor 7 interacting protein [Source:NCBI gene;Acc:100513013]	ATF7IP
ENSSSCG00000000614	5.86	1.73	0.69	2.48	0.01	0.02	glutamate ionotropic receptor NMDA type subunit 2B [Source:NCBI gene;Acc:100626022]	GRIN2B
ENSSSCG00000000619	47.93	-0.53	0.29	-1.8	0.07	0.11	family with sequence similarity 234 member B [Source:NCBI gene;Acc:100514349]	FAM234B
ENSSSCG00000000623	4.17	1.81	0.78	2.3	0.02	0.03	BCL2 like 14 [Source:NCBI gene;Acc:100514901]	BCL2L14
ENSSSCG00000000625	423.93	2.69	0.19	13.65	1.77e-42	7.97e-41	LDL receptor related protein 6 [Source:NCBI gene;Acc:100515777]	LRP6
ENSSSCG00000000633	57888.7	0.22	0.14	1.49	0.13	0.19	Y-box binding protein 3 [Source:NCBI gene;Acc:100518125]	YBX3
ENSSSCG00000000634	3.06	1.08	0.93	1.16	0.24	0.32	serine/threonine/tyrosine kinase 1 [Source:NCBI gene;Acc:100523437]	STYK1
ENSSSCG00000000635	56.07	-0.38	0.25	-1.54	0.12	0.18	mago homolog B, exon junction complex subunit [Source:NCBI gene;Acc:100518306]	MAGOHB
ENSSSCG00000000636	2.55	0.91	1.01	0.9	0.36	0.45	killer cell lectin-like receptor subfamily A, member 1 [Source:NCBI gene;Acc:397612]
ENSSSCG00000000640	3.23	-1.34	1.24	-1.08	0.27	0.36	NKG2-A/NKG2-B type II integral membrane protein [Source:NCBI gene;Acc:100523789]
ENSSSCG00000000645	208.2	-0.52	0.26	-1.93	0.05	0.08	GABA type A receptor associated protein like 1 [Source:NCBI gene;Acc:100462751]	GABARAPL1
ENSSSCG00000000647	4.43	-0.58	0.87	-0.66	0.5	0.58	oxidized low density lipoprotein receptor 1 [Source:NCBI gene;Acc:396724]	OLR1
ENSSSCG00000000649	81.27	-0.9	0.37	-2.39	0.01	0.03	C-type lectin domain family 1 member A [Source:NCBI gene;Acc:100519486]	CLEC1A
ENSSSCG00000000651	3.61	-2.47	1.17	-2.1	0.03	0.06	C-type lectin domain family 12 member B [Source:NCBI gene;Acc:100519958]	CLEC12B
ENSSSCG00000000653	7.19	0.23	0.74	0.3	0.75	0.81	CD69 molecule [Source:NCBI gene;Acc:397165]	CD69
ENSSSCG00000000656	28.39	0.73	0.38	1.92	0.05	0.08	C-type lectin domain family 2, member B [Source:NCBI gene;Acc:100520839]	CLEC2B
ENSSSCG00000000657	293.19	0.09	0.28	0.32	0.74	0.8	C-type lectin domain family 2 member D [Source:NCBI gene;Acc:100521013]
ENSSSCG00000000660	38.17	3.08	0.42	7.28	3.27e-13	2.45e-12	alpha-2-macroglobulin [Source:NCBI gene;Acc:403166]	A2M
ENSSSCG00000000661	172.58	-1.64	0.2	-8.07	6.57e-16	6.24e-15	polyhomeotic homolog 1 [Source:NCBI gene;Acc:100155344]	PHC1
ENSSSCG00000000663	3.88	-0.92	1.05	-0.88	0.37	0.46	killer cell lectin like receptor G1 [Source:NCBI gene;Acc:100738680]	KLRG1
ENSSSCG00000000664	2.85	0.55	1.02	0.54	0.58	0.66	alpha-2-macroglobulin like 1 [Source:NCBI gene;Acc:100152492]	A2ML1
ENSSSCG00000000665	75.7	-1.83	0.31	-5.8	6.51e-09	3.14e-08	ribosomal modification protein rimK like family member B [Source:NCBI gene;Acc:100152915]	RIMKLB
ENSSSCG00000000672	65.31	-2	0.32	-6.17	6.75e-10	3.63e-09	calsyntenin 3 [Source:NCBI gene;Acc:100511695]	CLSTN3
ENSSSCG00000000679	6.88	-2.66	1.09	-2.43	0.01	0.02	leucine rich repeat containing 23 [Source:NCBI gene;Acc:100155745]	LRRC23
ENSSSCG00000000680	6.77	-1.42	0.84	-1.68	0.09	0.14	G protein-coupled receptor 162 [Source:NCBI gene;Acc:100736664]	GPR162
ENSSSCG00000000681	320.63	-1.18	0.24	-4.74	2.09e-06	7.51e-06	prolyl 3-hydroxylase 3 [Source:NCBI gene;Acc:100156539]	P3H3
ENSSSCG00000000682	27.18	-3.38	0.67	-4.99	6e-07	2.3e-06	G protein subunit beta 3 [Source:NCBI gene;Acc:100154522]	GNB3
ENSSSCG00000000683	37.47	-2.49	0.46	-5.38	7.36e-08	3.14e-07	cell division cycle associated 3 [Source:NCBI gene;Acc:100153312]	CDCA3
ENSSSCG00000000684	1020.4	0.17	0.19	0.87	0.37	0.46	ubiquitin specific peptidase 5 [Source:NCBI gene;Acc:100155342]	USP5
ENSSSCG00000000685	59898.8	-0.35	0.14	-2.49	0.01	0.02	triosephosphate isomerase 1 [Source:NCBI gene;Acc:100157582]	TPI1
ENSSSCG00000000687	17.94	-0.74	0.47	-1.59	0.11	0.16	CD4 molecule [Source:NCBI gene;Acc:404704]	CD4
ENSSSCG00000000688	9.36	1.3	0.52	2.45	0.01	0.02	lymphocyte activating 3 [Source:NCBI gene;Acc:100125962]	LAG3
ENSSSCG00000000690	946.18	-0.86	0.13	-6.28	3.31e-10	1.85e-09	myeloid leukemia factor 2 [Source:NCBI gene;Acc:100736734]	MLF2
ENSSSCG00000000691	1125.42	0.02	0.14	0.15	0.87	0.9	COP9 signalosome subunit 7A [Source:NCBI gene;Acc:100157341]	COPS7A
ENSSSCG00000000693	332.02	-1.34	0.22	-6.02	1.72e-09	8.87e-09	non-SMC condensin I complex subunit D2 [Source:NCBI gene;Acc:102164405]	NCAPD2
ENSSSCG00000000694	296.28	2.28	0.71	3.21	0.00129979	0.00306254	glyceraldehyde-3-phosphate dehydrogenase [Source:NCBI gene;Acc:396823]	GAPDH
ENSSSCG00000000695	269.12	-1.19	0.17	-6.74	1.55e-11	9.83e-11	intermediate filament family orphan 1 [Source:NCBI gene;Acc:100515778]	IFFO1
ENSSSCG00000000696	390.72	-0.14	0.12	-1.13	0.25	0.33	NOP2 nucleolar protein [Source:NCBI gene;Acc:100516080]
ENSSSCG00000000697	1340.73	0.38	0.11	3.39	0.000677702	0.00168605	chromodomain helicase DNA binding protein 4 [Source:NCBI gene;Acc:100515610]	CHD4
ENSSSCG00000000699	2.81	-1.07	1.2	-0.89	0.37	0.46	lysophosphatidic acid receptor 5 [Source:NCBI gene;Acc:102161415]	LPAR5
ENSSSCG00000000700	43.06	-1.46	0.39	-3.75	0.000176832	0.00048423	acrosin binding protein [Source:NCBI gene;Acc:397317]	ACRBP
ENSSSCG00000000702	341.72	-0.66	0.13	-5.09	3.54e-07	1.39e-06	zinc finger protein 384 [Source:NCBI gene;Acc:100516975]	ZNF384
ENSSSCG00000000703	29.86	1.12	0.32	3.46	0.000537535	0.00136144	vesicle associated membrane protein 1 [Source:NCBI gene;Acc:100519841]
ENSSSCG00000000705	7.96	-0.97	0.74	-1.3	0.19	0.26	CD27 molecule [Source:NCBI gene;Acc:100520023]	CD27
ENSSSCG00000000706	537.81	0.59	0.13	4.43	9.04e-06	2.99e-05	lymphotoxin beta receptor [Source:NCBI gene;Acc:100520196]	LTBR
ENSSSCG00000000707	11.97	-1.45	0.62	-2.31	0.02	0.03	sodium channel epithelial 1 subunit alpha [Source:NCBI gene;Acc:396608]	SCNN1A
ENSSSCG00000000708	481.87	-1.51	0.15	-10.1	5.44e-24	9.21e-23	TNF receptor superfamily member 1A [Source:NCBI gene;Acc:397020]	TNFRSF1A
ENSSSCG00000000709	14.46	-1.33	0.57	-2.3	0.02	0.03	pleckstrin homology and RhoGEF domain containing G6 [Source:NCBI gene;Acc:100520565]	PLEKHG6
ENSSSCG00000000712	1097.44	0.04	0.14	0.32	0.74	0.8	von Willebrand factor [Source:NCBI gene;Acc:399543]	VWF
ENSSSCG00000000719	2178.55	-0.26	0.1	-2.48	0.01	0.02	NADH:ubiquinone oxidoreductase subunit A9 [Source:NCBI gene;Acc:100524622]	NDUFA9
ENSSSCG00000000720	22.58	0.29	0.36	0.82	0.4	0.49	A-kinase anchoring protein 3 [Source:NCBI gene;Acc:100337663]	AKAP3
ENSSSCG00000000721	6.12	-1.25	0.85	-1.46	0.14	0.2	dual specificity tyrosine phosphorylation regulated kinase 4 [Source:NCBI gene;Acc:100524805]
ENSSSCG00000000722	14.86	-1.84	0.61	-2.99	0.00274903	0.00608743	RAD51 associated protein 1 [Source:NCBI gene;Acc:100157339]	RAD51AP1
ENSSSCG00000000723	296.14	0.09	0.13	0.7	0.48	0.56	chromosome 5 C12orf4 homolog [Source:NCBI gene;Acc:100153309]	C12orf4
ENSSSCG00000000728	3.37	1.45	0.93	1.55	0.12	0.17	poly(ADP-ribose) polymerase family member 11 [Source:NCBI gene;Acc:100524437]	PARP11
ENSSSCG00000000730	5.58	0.22	0.72	0.31	0.74	0.8	protein arginine methyltransferase 8 [Source:NCBI gene;Acc:100526051]	PRMT8
ENSSSCG00000000732	14.67	1.42	0.42	3.33	0.00086297	0.00210643	calcium release activated channel regulator 2A [Source:NCBI gene;Acc:100625935]	CRACR2A
ENSSSCG00000000734	199.34	-1.27	0.22	-5.56	2.55e-08	1.15e-07	tetraspanin 11 [Source:NCBI gene;Acc:100514841]	TSPAN11
ENSSSCG00000000735	662.55	-1.76	0.21	-8.29	1.08e-16	1.09e-15	tetraspanin 9 [Source:NCBI gene;Acc:768114]	TSPAN9
ENSSSCG00000000736	733.44	-0.17	0.15	-1.17	0.24	0.32	TEA domain transcription factor 4 [Source:NCBI gene;Acc:100152085]	TEAD4
ENSSSCG00000000737	75.64	-0.52	0.24	-2.09	0.03	0.06	TUB like protein 3 [Source:NCBI gene;Acc:100511196]	TULP3
ENSSSCG00000000738	32.56	-2.56	0.51	-4.95	7.4e-07	2.8e-06	RAD9-HUS1-RAD1 interacting nuclear orphan 1 [Source:NCBI gene;Acc:100511381]	RHNO1
ENSSSCG00000000739	9.1	-2.44	0.94	-2.6	0.00929032	0.01	forkhead box M1 [Source:NCBI gene;Acc:100511565]	FOXM1
ENSSSCG00000000741	30.82	0.03	0.33	0.11	0.9	0.92	nuclear receptor interacting protein 2 [Source:NCBI gene;Acc:100511992]	NRIP2
ENSSSCG00000000742	91.89	-0.52	0.22	-2.31	0.02	0.03	integrin alpha FG-GAP repeat containing 2 [Source:NCBI gene;Acc:100512166]	ITFG2
ENSSSCG00000000743	3006.75	0.23	0.18	1.29	0.19	0.27	FKBP prolyl isomerase 4 [Source:NCBI gene;Acc:100337672]	FKBP4
ENSSSCG00000000745	40.74	-1.86	0.41	-4.44	8.63e-06	2.86e-05	DEAD/H-box helicase 11 [Source:NCBI gene;Acc:100515028]	DDX11
ENSSSCG00000000746	284.11	0.14	0.14	0.97	0.33	0.41	WASH complex subunit 1 [Source:NCBI gene;Acc:100512536]	WASHC1
ENSSSCG00000000749	15.19	-1.88	0.68	-2.74	0.00605028	0.01	solute carrier family 6 member 12 [Source:NCBI gene;Acc:100512716]	SLC6A12
ENSSSCG00000000751	41.9	0.04	0.32	0.14	0.88	0.91	coiled-coil domain containing 77 [Source:NCBI gene;Acc:100513353]	CCDC77
ENSSSCG00000000753	1345.84	1.26	0.22	5.52	3.35e-08	1.49e-07	WNK lysine deficient protein kinase 1 [Source:NCBI gene;Acc:406235]	WNK1
ENSSSCG00000000754	99.16	0.54	0.2	2.65	0.0079538	0.01	RAD52 homolog, DNA repair protein [Source:NCBI gene;Acc:100141308]	RAD52
ENSSSCG00000000755	293.96	0.33	0.19	1.67	0.09	0.14	ELKS/RAB6-interacting/CAST family member 1 [Source:NCBI gene;Acc:100513988]	ERC1
ENSSSCG00000000757	1276.96	0.17	0.1	1.65	0.09	0.15	adiponectin receptor 2 [Source:NCBI gene;Acc:404694]	ADIPOR2
ENSSSCG00000000759	264.15	-0.24	0.16	-1.53	0.12	0.18	Wnt family member 5B [Source:NCBI gene;Acc:100516268]	WNT5B
ENSSSCG00000000760	2.36	0.26	1.07	0.24	0.8	0.84	leucine rich repeats and transmembrane domains 2 [Source:NCBI gene;Acc:100514647]	LRTM2
ENSSSCG00000000764	106.43	0.16	0.2	0.8	0.41	0.5	haloacid dehalogenase like hydrolase domain containing 5 [Source:NCBI gene;Acc:102160309]	HDHD5
ENSSSCG00000000765	168.09	-1.34	0.21	-6.31	2.67e-10	1.5e-09	interleukin 17 receptor A [Source:NCBI gene;Acc:100518910]	IL17RA
ENSSSCG00000000766	280.11	-1.22	0.16	-7.38	1.58e-13	1.22e-12	cat eye syndrome critical region protein 2 [Source:NCBI gene;Acc:100737051]	CECR2
ENSSSCG00000000767	1193.41	-0.01	0.12	-0.1	0.91	0.93	ATPase H+ transporting V1 subunit E1 [Source:NCBI gene;Acc:100156112]
ENSSSCG00000000769	116.01	-1.08	0.23	-4.64	3.32e-06	1.16e-05	BH3 interacting domain death agonist [Source:NCBI gene;Acc:594852]	BID
ENSSSCG00000000770	1100.43	-0.6	0.13	-4.41	1.03e-05	3.36e-05	microtubule associated monooxygenase, calponin and LIM domain containing 3 [Source:NCBI gene;Acc:100157721]	MICAL3
ENSSSCG00000000774	119.48	-2.26	0.31	-7.14	9.23e-13	6.59e-12	ubiquitin specific peptidase 18 [Source:NCBI gene;Acc:396777]	USP18
ENSSSCG00000000778	22.82	1.61	0.39	4.05	5.01e-05	0.000148685	copine 8 [Source:NCBI gene;Acc:100519777]	CPNE8
ENSSSCG00000000779	357.05	1.97	0.18	10.83	2.46e-27	5.25e-26	kinesin family member 21A [Source:NCBI gene;Acc:100520674]	KIF21A
ENSSSCG00000000781	17.55	0.48	0.48	1.01	0.31	0.39	ATP binding cassette subfamily D member 2 [Source:NCBI gene;Acc:100520309]	ABCD2
ENSSSCG00000000783	22.19	3.33	0.41	8.09	5.97e-16	5.67e-15	solute carrier family 2 member 13 [Source:NCBI gene;Acc:106504075]	SLC2A13
ENSSSCG00000000784	197.79	1.92	0.21	8.97	2.84e-19	3.45e-18	leucine rich repeat kinase 2 [Source:NCBI gene;Acc:780403]	LRRK2
ENSSSCG00000000789	10.34	0.67	0.83	0.81	0.41	0.5	contactin 1 [Source:NCBI gene;Acc:100521555]	CNTN1
ENSSSCG00000000791	9.7	1.15	0.51	2.23	0.02	0.04	PDZ domain containing ring finger 4 [Source:NCBI gene;Acc:100156795]	PDZRN4
ENSSSCG00000000793	398.5	0.77	0.12	6.13	8.65e-10	4.59e-09	periphilin 1 [Source:NCBI gene;Acc:100522617]	PPHLN1
ENSSSCG00000000795	609.8	-1.3	0.25	-5.1	3.24e-07	1.28e-06	ADAM metallopeptidase with thrombospondin type 1 motif 20 [Source:NCBI gene;Acc:100049661]	ADAMTS20
ENSSSCG00000000798	119.86	-0.05	0.22	-0.24	0.8	0.85	twinfilin actin binding protein 1 [Source:NCBI gene;Acc:100523377]	TWF1
ENSSSCG00000000799	54.98	0.39	0.24	1.6	0.1	0.16	interleukin 1 receptor associated kinase 4 [Source:NCBI gene;Acc:100127166]	IRAK4
ENSSSCG00000000800	47.08	1.36	0.34	3.99	6.42e-05	0.000187238	pseudouridine synthase 7 like [Source:NCBI gene;Acc:100155187]	PUS7L
ENSSSCG00000000801	119.55	1.55	0.25	6.17	6.82e-10	3.67e-09	transmembrane protein 117 [Source:NCBI gene;Acc:100524623]	TMEM117
ENSSSCG00000000802	5.5	1.56	0.69	2.24	0.02	0.04	neural EGFL like 2 [Source:NCBI gene;Acc:100525817]	NELL2
ENSSSCG00000000804	1134.88	0.91	0.12	7.14	9.05e-13	6.47e-12	anoctamin 6 [Source:NCBI gene;Acc:100155593]	ANO6
ENSSSCG00000000806	827.6	0.77	0.14	5.35	8.57e-08	3.62e-07	SR-related CTD associated factor 11 [Source:NCBI gene;Acc:100525109]	SCAF11
ENSSSCG00000000807	33.33	-0.29	0.41	-0.71	0.47	0.55	solute carrier family 38 member 1 [Source:NCBI gene;Acc:100154364]
ENSSSCG00000000808	3481.43	0.65	0.39	1.64	0.09	0.15	solute carrier family 38 member 2 [Source:NCBI gene;Acc:100525644]	SLC38A2
ENSSSCG00000000810	92.44	-0.18	0.27	-0.67	0.49	0.58	adhesion molecule with Ig like domain 2 [Source:NCBI gene;Acc:100152349]	AMIGO2
ENSSSCG00000000811	8.25	0.67	0.59	1.14	0.25	0.33	PC-esterase domain containing 1B [Source:HGNC Symbol;Acc:HGNC:28255]	PCED1B
ENSSSCG00000000816	76.91	1.2	0.21	5.7	1.17e-08	5.47e-08	SUMO specific peptidase 1 [Source:NCBI gene;Acc:100157986]	SENP1
ENSSSCG00000000837	20.91	-0.8	0.44	-1.82	0.06	0.1	carbohydrate sulfotransferase 11 [Source:NCBI gene;Acc:100157186]	CHST11
ENSSSCG00000000838	43.21	0.53	0.29	1.81	0.06	0.11	solute carrier family 41 member 2 [Source:NCBI gene;Acc:100519603]	SLC41A2
ENSSSCG00000000839	384.56	0.08	0.2	0.43	0.66	0.73	aldehyde dehydrogenase 1 family member L2 [Source:NCBI gene;Acc:100151976]	ALDH1L2
ENSSSCG00000000840	439.43	1.28	0.16	7.87	3.51e-15	3.13e-14	WASH complex subunit 4 [Source:NCBI gene;Acc:100520136]	WASHC4
ENSSSCG00000000841	273.76	0.45	0.13	3.39	0.00068919	0.0017124	adaptor protein, phosphotyrosine interacting with PH domain and leucine zipper 2 [Source:NCBI gene;Acc:100190991]	APPL2
ENSSSCG00000000842	489.9	0.36	0.16	2.21	0.02	0.04	KAT8 regulatory NSL complex subunit 2 [Source:NCBI gene;Acc:100513860]	KANSL2
ENSSSCG00000000843	766.21	0.36	0.22	1.59	0.11	0.16	thioredoxin reductase 1 [Source:NCBI gene;Acc:396681]	TXNRD1
ENSSSCG00000000844	240.76	0.27	0.16	1.63	0.1	0.15	nuclear transcription factor Y subunit beta [Source:NCBI gene;Acc:100157587]	NFYB
ENSSSCG00000000846	706.99	1.41	0.17	8.18	2.62e-16	2.56e-15	host cell factor C2 [Source:NCBI gene;Acc:100514768]	HCFC2
ENSSSCG00000000847	149.85	0.32	0.22	1.47	0.13	0.2	thymine DNA glycosylase [Source:NCBI gene;Acc:100155184]	TDG
ENSSSCG00000000848	165.54	-0.25	0.22	-1.14	0.25	0.33	glycosyltransferase 8 domain containing 2 [Source:NCBI gene;Acc:100514961]	GLT8D2
ENSSSCG00000000849	1963.82	-0.1	0.14	-0.71	0.47	0.55	heat shock protein 90 beta family member 1 [Source:NCBI gene;Acc:397191]	HSP90B1
ENSSSCG00000000853	576.16	2.27	0.17	12.96	2.05e-38	7.75e-37	5'-nucleotidase domain containing 3 [Source:NCBI gene;Acc:100521376]	NT5DC3
ENSSSCG00000000854	9.73	0.88	0.5	1.76	0.07	0.12	stabilin 2 [Source:NCBI gene;Acc:100521556]
ENSSSCG00000000856	4.76	0.74	0.79	0.93	0.35	0.43	phenylalanine hydroxylase [Source:NCBI gene;Acc:100521900]	PAH
ENSSSCG00000000857	77.71	0.51	0.21	2.41	0.01	0.02	insulin like growth factor 1 [Source:NCBI gene;Acc:397491]	IGF1
ENSSSCG00000000859	8.16	0.72	0.57	1.27	0.2	0.27	PARP1 binding protein [Source:NCBI gene;Acc:100523000]	PARPBP
ENSSSCG00000000860	74.77	0.69	0.22	3.09	0.00193605	0.00440805	nucleoporin 37 [Source:NCBI gene;Acc:100626170]	NUP37
ENSSSCG00000000862	272.77	1.06	0.16	6.47	9.32e-11	5.48e-10	N-acetylglucosamine-1-phosphate transferase subunits alpha and beta [Source:NCBI gene;Acc:100523554]	GNPTAB
ENSSSCG00000000863	7.47	-1.62	0.86	-1.88	0.05	0.09	synaptonemal complex protein 3 [Source:NCBI gene;Acc:100523378]	SYCP3
ENSSSCG00000000864	1086.07	1.64	0.13	12.09	1.17e-33	3.52e-32	choline phosphotransferase 1 [Source:NCBI gene;Acc:100523738]	CHPT1
ENSSSCG00000000866	41040.8	0.57	0.15	3.81	0.000135152	0.000376716	myosin binding protein C1 [Source:NCBI gene;Acc:100523187]	MYBPC1
ENSSSCG00000000867	11.99	0.21	0.53	0.41	0.68	0.74	Spi-C transcription factor [Source:NCBI gene;Acc:102164462]	SPIC
ENSSSCG00000000869	294.29	1.33	0.16	7.95	1.79e-15	1.64e-14	UTP20 small subunit processome component [Source:NCBI gene;Acc:100524087]	UTP20
ENSSSCG00000000870	780.97	0.16	0.12	1.31	0.18	0.26	ADP ribosylation factor like GTPase 1 [Source:NCBI gene;Acc:595113]	ARL1
ENSSSCG00000000874	31.79	-0.95	0.36	-2.6	0.00908132	0.01	growth arrest specific 2 like 3 [Source:NCBI gene;Acc:100154381]	GAS2L3
ENSSSCG00000000877	341.81	0.63	0.15	3.96	7.21e-05	0.000209077	SCY1 like pseudokinase 2 [Source:NCBI gene;Acc:100511018]	SCYL2
ENSSSCG00000000883	27.82	3.17	0.35	8.87	6.82e-19	8.04e-18
ENSSSCG00000000884	114	1	0.2	4.8	1.55e-06	5.65e-06	apoptotic peptidase activating factor 1 [Source:NCBI gene;Acc:100513283]	APAF1
ENSSSCG00000000886	9320.25	-0.16	0.09	-1.7	0.08	0.13	solute carrier family 25 member 3 [Source:NCBI gene;Acc:100302698]	SLC25A3
ENSSSCG00000000887	147.54	0.23	0.17	1.34	0.17	0.25	lamina-associated polypeptide 2, isoforms beta/gamma [Source:NCBI gene;Acc:100622780]
ENSSSCG00000000890	188.2	0.88	0.16	5.38	7.36e-08	3.14e-07	NEDD1 gamma-tubulin ring complex targeting factor [Source:NCBI gene;Acc:100514234]	NEDD1
ENSSSCG00000000891	751.19	0.01	0.14	0.09	0.92	0.94	leukotriene A4 hydrolase [Source:NCBI gene;Acc:100154219]	LTA4H
ENSSSCG00000000893	6.67	0.44	0.71	0.63	0.52	0.61	amidohydrolase domain containing 1 [Source:NCBI gene;Acc:100151804]	AMDHD1
ENSSSCG00000000894	5.83	0.1	0.7	0.14	0.88	0.91	coiled-coil domain containing 38 [Source:NCBI gene;Acc:100157054]	CCDC38
ENSSSCG00000000895	136.8	-1.83	0.26	-7.04	1.88e-12	1.3e-11	small nuclear ribonucleoprotein polypeptide F [Source:NCBI gene;Acc:100155855]	SNRPF
ENSSSCG00000000896	366.63	1.85	0.19	9.42	4.11e-21	5.78e-20	netrin 4 [Source:NCBI gene;Acc:100516554]	NTN4
ENSSSCG00000000900	514.17	1.81	0.13	13.22	6.35e-40	2.56e-38	vezatin, adherens junctions transmembrane protein [Source:NCBI gene;Acc:100517653]	VEZT
ENSSSCG00000000901	50	-0.06	0.27	-0.24	0.8	0.85	FYVE, RhoGEF and PH domain containing 6 [Source:NCBI gene;Acc:100737604]	FGD6
ENSSSCG00000000902	123.71	1.1	0.17	6.3	2.93e-10	1.65e-09	nuclear receptor subfamily 2 group C member 1 [Source:NCBI gene;Acc:100516014]	NR2C1
ENSSSCG00000000905	1874.15	0.12	0.13	0.89	0.37	0.46	NADH:ubiquinone oxidoreductase subunit A12 [Source:NCBI gene;Acc:100518016]
ENSSSCG00000000906	49.72	-0.15	0.35	-0.42	0.67	0.73	transmembrane and coiled-coil domain family 3 [Source:NCBI gene;Acc:100518487]	TMCC3
ENSSSCG00000000907	59.18	0.29	0.3	0.96	0.33	0.42	plexin C1 [Source:NCBI gene;Acc:100519487]	PLXNC1
ENSSSCG00000000908	722.49	0.03	0.13	0.26	0.79	0.84	ubiquitin conjugating enzyme E2 N [Source:NCBI gene;Acc:100519842]
ENSSSCG00000000910	123.51	-0.43	0.23	-1.85	0.06	0.1	suppressor of cytokine signaling 2 [Source:NCBI gene;Acc:100037966]	CRADD
ENSSSCG00000000915	4954.65	-0.21	0.17	-1.22	0.21	0.29	decorin [Source:NCBI gene;Acc:396957]	DCN
ENSSSCG00000000916	1359.72	-1.29	0.15	-8.11	4.75e-16	4.55e-15	lumican [Source:NCBI gene;Acc:100152607]	LUM
ENSSSCG00000000917	159.72	-0.35	0.35	-0.99	0.32	0.4	keratocan [Source:NCBI gene;Acc:100157843]	KERA
ENSSSCG00000000920	50.26	-1.17	0.3	-3.91	9.19e-05	0.000262503	POC1 centriolar protein B [Source:NCBI gene;Acc:102161501]	POC1B
ENSSSCG00000000924	22.6	3.61	0.41	8.69	3.43e-18	3.86e-17	chromosome 5 C12orf50 homolog [Source:NCBI gene;Acc:100524088]	C12orf50
ENSSSCG00000000925	120.47	0.04	0.2	0.21	0.83	0.87	chromosome 5 C12orf29 homolog [Source:NCBI gene;Acc:100157029]	C12orf29
ENSSSCG00000000926	114.59	0.06	0.22	0.27	0.78	0.83	centrosomal protein 290 [Source:NCBI gene;Acc:100155832]	CEP290
ENSSSCG00000000927	177.52	2.56	0.24	10.4	2.25e-25	4.21e-24	transmembrane O-mannosyltransferase targeting cadherins 3 [Source:NCBI gene;Acc:100152211]	TMTC3
ENSSSCG00000000937	20.05	-0.71	0.44	-1.58	0.11	0.17	myogenic factor 5 [Source:NCBI gene;Acc:100153269]	MYF5
ENSSSCG00000000939	216.62	1.08	0.15	6.88	5.84e-12	3.86e-11	acyl-CoA synthetase short chain family member 3 [Source:NCBI gene;Acc:100512104]	ACSS3
ENSSSCG00000000940	14.28	-0.08	0.59	-0.13	0.88	0.91	PTPRF interacting protein alpha 2 [Source:NCBI gene;Acc:100512281]	PPFIA2
ENSSSCG00000000941	78.8	0.66	0.23	2.87	0.00407689	0.00869883	methyltransferase like 25 [Source:NCBI gene;Acc:100512658]	METTL25
ENSSSCG00000000948	8.6	-1.12	0.73	-1.53	0.12	0.18	synaptotagmin 1 [Source:NCBI gene;Acc:100513599]	SYT1
ENSSSCG00000000950	28.07	-2.16	0.51	-4.21	2.46e-05	7.63e-05	E2F transcription factor 7 [Source:NCBI gene;Acc:100154851]	E2F7
ENSSSCG00000000951	138.62	-1.93	0.26	-7.2	5.72e-13	4.19e-12	cysteine and glycine rich protein 2 [Source:NCBI gene;Acc:100153630]	CSRP2
ENSSSCG00000000952	387.49	0.07	0.19	0.36	0.71	0.77	zinc finger DHHC-type palmitoyltransferase 17 [Source:NCBI gene;Acc:100514712]	ZDHHC17
ENSSSCG00000000955	241.84	0.78	0.17	4.38	1.16e-05	3.77e-05	TBC1 domain family member 22A [Source:NCBI gene;Acc:100625790]	TBC1D22A
ENSSSCG00000000958	900.7	0.46	0.15	3.07	0.00211482	0.00478048	dual specificity tyrosine phosphorylation regulated kinase 2 [Source:NCBI gene;Acc:100515779]	DYRK2
ENSSSCG00000000959	868.25	1.19	0.12	9.91	3.53e-23	5.73e-22	LARGE xylosyl- and glucuronyltransferase 1 [Source:NCBI gene;Acc:100516442]	LARGE1
ENSSSCG00000000964	483.99	-1.34	0.17	-7.62	2.36e-14	1.95e-13	lipase maturation factor 2 [Source:NCBI gene;Acc:100518488]	LMF2
ENSSSCG00000000965	111.73	-0.1	0.19	-0.54	0.58	0.66	non-SMC condensin II complex subunit H2 [Source:NCBI gene;Acc:100518196]	NCAPH2
ENSSSCG00000000968	1348.16	-0.38	0.12	-3.14	0.00168617	0.00387798	SET binding factor 1 [Source:NCBI gene;Acc:100518017]	SBF1
ENSSSCG00000000970	1475.61	-0.86	0.13	-6.63	3.17e-11	1.95e-10	protein phosphatase 6 regulatory subunit 2 [Source:NCBI gene;Acc:100517282]	PPP6R2
ENSSSCG00000000971	216.84	-2.53	0.28	-8.98	2.52e-19	3.09e-18	histone deacetylase 10 [Source:NCBI gene;Acc:100518786]	HDAC10
ENSSSCG00000000972	528.34	-0.09	0.11	-0.81	0.41	0.5	tubulin gamma complex associated protein 6 [Source:NCBI gene;Acc:100519661]	TUBGCP6
ENSSSCG00000000973	677.93	-0.18	0.16	-1.09	0.27	0.35	selenoprotein O [Source:NCBI gene;Acc:100518971]	SELENOO
ENSSSCG00000000974	543.13	-0.45	0.15	-2.94	0.00326044	0.00710882	TraB domain containing [Source:NCBI gene;Acc:100519151]	TRABD
ENSSSCG00000000975	19.84	1.27	0.41	3.05	0.00223804	0.00503812	pannexin 2 [Source:NCBI gene;Acc:100519315]	PANX2
ENSSSCG00000000978	1.88	-0.22	1.59	-0.14	0.88	0.91	modulator of VRAC current 1 [Source:NCBI gene;Acc:100519843]	MLC1
ENSSSCG00000000980	210.89	-0.87	0.18	-4.63	3.55e-06	1.24e-05	ALG12 alpha-1,6-mannosyltransferase [Source:NCBI gene;Acc:100520494]	ALG12
ENSSSCG00000000981	106.2	-0.48	0.22	-2.14	0.03	0.05	cysteine rich with EGF like domains 2 [Source:NCBI gene;Acc:100520025]	CRELD2
ENSSSCG00000000985	1662.16	-0.54	0.1	-5.06	4e-07	1.56e-06	exocyst complex component 2 [Source:NCBI gene;Acc:100520314]	EXOC2
ENSSSCG00000000994	127.08	-0.6	0.22	-2.7	0.00683365	0.01	GDP-mannose 4,6-dehydratase [Source:NCBI gene;Acc:100520846]	GMDS
ENSSSCG00000000997	117.6	3.57	0.31	11.41	3.59e-30	8.91e-29	protein phosphatase 1 regulatory subunit 3G [Source:NCBI gene;Acc:100522260]	PPP1R3G
ENSSSCG00000000998	136.04	-0.71	0.19	-3.66	0.000246075	0.000658305	ribonuclease P/MRP subunit p40 [Source:NCBI gene;Acc:110255215]	RPP40
ENSSSCG00000000999	169.35	1.32	0.15	8.7	3.15e-18	3.57e-17	chromodomain Y like [Source:NCBI gene;Acc:100155291]	CDYL
ENSSSCG00000001000	760.72	-0.43	0.11	-3.68	0.000231051	0.000620448	enoyl-CoA delta isomerase 2 [Source:NCBI gene;Acc:100134957]	ECI2
ENSSSCG00000001002	993.15	-0.69	0.15	-4.37	1.19e-05	3.87e-05	pre-mRNA processing factor 4B [Source:NCBI gene;Acc:100157287]	PRPF4B
ENSSSCG00000001004	274.3	-0.38	0.18	-2.09	0.03	0.06	solute carrier family 22 member 23 [Source:NCBI gene;Acc:100152838]	SLC22A23
ENSSSCG00000001008	250.93	-1.04	0.17	-5.83	5.34e-09	2.61e-08	biphenyl hydrolase like [Source:NCBI gene;Acc:100154272]	BPHL
ENSSSCG00000001009	332.48	-0.94	0.18	-5.21	1.85e-07	7.53e-07	receptor interacting serine/threonine kinase 1 [Source:NCBI gene;Acc:100524751]	RIPK1
ENSSSCG00000001010	954.54	0.48	0.1	4.47	7.75e-06	2.58e-05	WRN helicase interacting protein 1 [Source:NCBI gene;Acc:100155921]	WRNIP1
ENSSSCG00000001011	159.47	-0.81	0.2	-3.95	7.71e-05	0.000222496	serpin family B member 1 [Source:NCBI gene;Acc:100155145]	SERPINB1
ENSSSCG00000001021	128.33	-0.4	0.2	-1.95	0.05	0.08
ENSSSCG00000001022	1382.53	-0.88	0.11	-7.56	3.77e-14	3.07e-13	signal sequence receptor subunit 1 [Source:NCBI gene;Acc:100152689]	SSR1
ENSSSCG00000001024	157.97	0.51	0.17	2.94	0.00325536	0.00709963	RIO kinase 1 [Source:NCBI gene;Acc:100157926]	RIOK1
ENSSSCG00000001025	35.28	1.34	0.35	3.75	0.000176744	0.00048407	desmoplakin [Source:NCBI gene;Acc:100156744]	DSP
ENSSSCG00000001027	42.78	-0.79	0.31	-2.5	0.01	0.02	bone morphogenetic protein 6 [Source:NCBI gene;Acc:100155536]	BMP6
ENSSSCG00000001033	70.37	-0.77	0.25	-3.1	0.00193069	0.00439757	solute carrier family 35 member B3 [Source:NCBI gene;Acc:100157111]	SLC35B3
ENSSSCG00000001036	2.05	-0.42	1.24	-0.34	0.73	0.79	transcription factor AP-2 alpha [Source:NCBI gene;Acc:100049668]	TFAP2A
ENSSSCG00000001038	779.08	-0.03	0.15	-0.22	0.81	0.86	transmembrane protein 14C [Source:NCBI gene;Acc:100517166]
ENSSSCG00000001041	327.39	-0.06	0.22	-0.29	0.76	0.82	PAK1 interacting protein 1 [Source:NCBI gene;Acc:100156606]	PAK1IP1
ENSSSCG00000001042	5.93	0.45	0.73	0.61	0.53	0.62	male germ cell associated kinase [Source:NCBI gene;Acc:100155401]	MAK
ENSSSCG00000001045	6.76	0.4	0.62	0.63	0.52	0.6	ELOVL fatty acid elongase 2 [Source:NCBI gene;Acc:100153368]	ELOVL2
ENSSSCG00000001048	10.96	6.43	0.87	7.39	1.44e-13	1.12e-12	androgen dependent TFPI regulating protein [Source:NCBI gene;Acc:100152943]	ADTRP
ENSSSCG00000001049	105.16	-0.3	0.23	-1.28	0.19	0.27	HIVEP zinc finger 1 [Source:NCBI gene;Acc:100519608]	HIVEP1
ENSSSCG00000001052	54.17	-0.9	0.29	-3.01	0.00256536	0.00571131	phosphatase and actin regulator 1 [Source:NCBI gene;Acc:100153737]	PHACTR1
ENSSSCG00000001053	277.25	-0.49	0.2	-2.39	0.01	0.03	TBC1 domain family member 7 [Source:NCBI gene;Acc:100155821]	TBC1D7
ENSSSCG00000001056	462.66	1.27	0.14	8.54	1.34e-17	1.45e-16	RAN binding protein 9 [Source:NCBI gene;Acc:100153339]	RANBP9
ENSSSCG00000001057	139.3	-0.45	0.18	-2.41	0.01	0.02	mitochondrial calcium uniporter regulator 1 [Source:NCBI gene;Acc:100520967]	MCUR1
ENSSSCG00000001061	344.72	-0.35	0.14	-2.4	0.01	0.03	jumonji and AT-rich interaction domain containing 2 [Source:NCBI gene;Acc:100524569]	JARID2
ENSSSCG00000001062	495	0.76	0.22	3.35	0.000799979	0.00196617	dystrobrevin binding protein 1 [Source:NCBI gene;Acc:100049697]	DTNBP1
ENSSSCG00000001063	193.49	1.94	0.24	7.91	2.53e-15	2.29e-14	myosin regulatory light chain interacting protein [Source:NCBI gene;Acc:100155795]	MYLIP
ENSSSCG00000001064	3805.97	0.62	0.12	5	5.64e-07	2.17e-06	guanosine monophosphate reductase [Source:NCBI gene;Acc:100154573]
ENSSSCG00000001065	389.39	1.47	0.16	8.99	2.36e-19	2.89e-18	ataxin 1 [Source:NCBI gene;Acc:100623695]	ATXN1
ENSSSCG00000001068	3367.17	0.9	0.14	6.24	4.15e-10	2.29e-09	cyclase associated actin cytoskeleton regulatory protein 2 [Source:NCBI gene;Acc:100523257]	CAP2
ENSSSCG00000001070	613.17	1.13	0.1	11.16	5.72e-29	1.33e-27	family with sequence similarity 8 member A1 [Source:NCBI gene;Acc:100154793]	FAM8A1
ENSSSCG00000001072	47.76	1.15	0.25	4.53	5.89e-06	1.99e-05	NHL repeat containing E3 ubiquitin protein ligase 1 [Source:NCBI gene;Acc:100152396]	NHLRC1
ENSSSCG00000001073	74.15	-0.12	0.25	-0.49	0.62	0.69	thiopurine S-methyltransferase [Source:NCBI gene;Acc:100157630]	TPMT
ENSSSCG00000001074	92.28	0.04	0.23	0.2	0.83	0.87	lysine demethylase 1B [Source:NCBI gene;Acc:100158047]	KDM1B
ENSSSCG00000001075	2086.88	1	0.11	8.89	5.98e-19	7.11e-18	DEK proto-oncogene [Source:NCBI gene;Acc:100156871]	DEK
ENSSSCG00000001076	544.71	1.14	0.15	7.5	6.19e-14	4.96e-13	ring finger protein 144B [Source:NCBI gene;Acc:100155665]	RNF144B
ENSSSCG00000001078	42.18	0.4	0.32	1.23	0.21	0.29	membrane bound O-acyltransferase domain containing 1 [Source:NCBI gene;Acc:100152017]	MBOAT1
ENSSSCG00000001080	308.7	1.7	0.15	11.2	3.95e-29	9.21e-28	CDK5 regulatory subunit associated protein 1 like 1 [Source:NCBI gene;Acc:100512355]	CDKAL1
ENSSSCG00000001087	426.85	0.76	0.18	4.12	3.67e-05	0.000111231	magnesium transporter MRS2 [Source:NCBI gene;Acc:100151824]	MRS2
ENSSSCG00000001088	3.96	-2.61	1.19	-2.19	0.02	0.04
ENSSSCG00000001089	8.37	-1.06	0.69	-1.53	0.12	0.18	glycosylphosphatidylinositol specific phospholipase D1 [Source:NCBI gene;Acc:100157497]	GPLD1
ENSSSCG00000001090	278.7	0.03	0.15	0.26	0.79	0.84	aldehyde dehydrogenase 5 family member A1 [Source:NCBI gene;Acc:100157072]	ALDH5A1
ENSSSCG00000001091	5.96	0.06	0.7	0.09	0.92	0.94	KIAA0319 ortholog [Source:NCBI gene;Acc:100738226]	KIAA0319
ENSSSCG00000001092	316.56	0.33	0.13	2.37	0.01	0.03	tyrosyl-DNA phosphodiesterase 2 [Source:NCBI gene;Acc:100157860]	TDP2
ENSSSCG00000001095	101.33	0.25	0.18	1.4	0.16	0.22	geminin DNA replication inhibitor [Source:NCBI gene;Acc:100515035]	GMNN
ENSSSCG00000001097	356.8	0.62	0.16	3.72	0.000193962	0.000527782	RHO family interacting cell polarization regulator 2 [Source:NCBI gene;Acc:100154661]	RIPOR2
ENSSSCG00000001099	16.2	0.87	0.49	1.75	0.07	0.12	cytidine monophosphate-N-acetylneuraminic acid hydroxylase [Source:NCBI gene;Acc:396918]	CMAH
ENSSSCG00000001100	35.9	1.68	0.37	4.49	7.05e-06	2.37e-05	capping protein regulator and myosin 1 linker 1 [Source:NCBI gene;Acc:100157771]	CARMIL1
ENSSSCG00000001131	4.92	0.6	0.75	0.8	0.42	0.5	butyrophilin subfamily 2 member A2 [Source:NCBI gene;Acc:100626604]	BTN2A2
ENSSSCG00000001137	323.65	1.25	0.23	5.43	5.45e-08	2.36e-07	H1.3 linker histone, cluster member [Source:HGNC Symbol;Acc:HGNC:4717]	H1-3
ENSSSCG00000001156	204.12	0.67	0.16	4.09	4.17e-05	0.000125204	zinc finger protein 322 [Source:NCBI gene;Acc:100154074]	ZNF322
ENSSSCG00000001164	91.51	0.04	0.23	0.18	0.85	0.88	zinc finger protein 184 [Source:NCBI gene;Acc:100620153]	ZNF184
ENSSSCG00000001197	21.75	0.19	0.38	0.51	0.6	0.68	zinc finger protein 165 [Source:NCBI gene;Acc:100738941]	ZNF165
ENSSSCG00000001201	123.06	-1.45	0.24	-5.84	5.13e-09	2.51e-08	zinc finger with KRAB and SCAN domains 8 [Source:HGNC Symbol;Acc:HGNC:12983]	ZKSCAN8
ENSSSCG00000001202	29.76	0.58	0.35	1.65	0.09	0.15
ENSSSCG00000001203	4.23	-1.09	0.96	-1.12	0.26	0.34	zinc finger and SCAN domain containing 9 [Source:NCBI gene;Acc:100154531]	ZSCAN9
ENSSSCG00000001204	24.1	0.87	0.36	2.36	0.01	0.03	zinc finger with KRAB and SCAN domains 4 [Source:NCBI gene;Acc:100156123]	ZKSCAN4
ENSSSCG00000001205	13.77	1.34	0.44	3.02	0.00248578	0.00554773	NFKB activating protein like [Source:NCBI gene;Acc:100154907]	NKAPL
ENSSSCG00000001206	49.75	1.09	0.24	4.47	7.65e-06	2.55e-05	zinc finger and SCAN domain containing 26 [Source:NCBI gene;Acc:110255333]	ZSCAN26
ENSSSCG00000001207	17.24	1.08	0.38	2.81	0.00492383	0.01	piggyBac transposable element derived 1 [Source:NCBI gene;Acc:100739221]	PGBD1
ENSSSCG00000001209	69.76	0.86	0.24	3.58	0.000339658	0.000888322	zinc finger and SCAN domain containing 12 [Source:NCBI gene;Acc:100152126]	ZSCAN12
ENSSSCG00000001216	1.66	-2.23	1.29	-1.72	0.08	0.13	zinc finger BED-type containing 9 [Source:NCBI gene;Acc:100524503]	ZBED9
ENSSSCG00000001219	302.03	-0.15	0.15	-0.94	0.34	0.43	tripartite motif containing 27 [Source:NCBI gene;Acc:100523617]	TRIM27
ENSSSCG00000001229	6966.53	-0.76	0.13	-5.6	2.13e-08	9.71e-08	patr class I histocompatibility antigen, A-126 alpha chain-like [Source:NCBI gene;Acc:100513601]
ENSSSCG00000001233	160.58	-0.49	0.17	-2.77	0.00557126	0.01	tripartite motif containing 26 [Source:NCBI gene;Acc:100144460]	TRIM26
ENSSSCG00000001242	415.87	-2.3	0.22	-10.16	2.89e-24	5.02e-23	gamma-aminobutyric acid type B receptor subunit 1 [Source:NCBI gene;Acc:100141417]	GABBR1
ENSSSCG00000001245	80.7	-0.48	0.22	-2.15	0.03	0.05	zinc ribbon domain containing 1 [Source:NCBI gene;Acc:100152094]	ZNRD1
ENSSSCG00000001247	9.4	0.99	0.53	1.87	0.06	0.09	ZFP57 zinc finger protein [Source:NCBI gene;Acc:100141415]	ZFP57
ENSSSCG00000001248	4.29	0.03	1.1	0.02	0.97	0.98	myelin oligodendrocyte glycoprotein [Source:NCBI gene;Acc:100141421]	MOG
ENSSSCG00000001252	70.34	0.79	0.26	2.98	0.00284827	0.00628047	ubiquitin D [Source:NCBI gene;Acc:100294688]	UBD
ENSSSCG00000001341	1413.21	-0.67	0.15	-4.39	1.12e-05	3.64e-05
ENSSSCG00000001342	131.15	0.53	0.19	2.69	0.00711468	0.01	tripartite motif containing 39 [Source:NCBI gene;Acc:100151742]	TRIM39
ENSSSCG00000001346	1195.68	-0.3	0.13	-2.18	0.02	0.05	ATP binding cassette subfamily F member 1 [Source:NCBI gene;Acc:100144452]	ABCF1
ENSSSCG00000001347	301.04	-0.35	0.17	-2.04	0.04	0.06	protein phosphatase 1 regulatory subunit 10 [Source:NCBI gene;Acc:100144450]	PPP1R10
ENSSSCG00000001362	272.16	-2.17	0.21	-10.04	9.24e-24	1.54e-22	mediator of DNA damage checkpoint 1 [Source:NCBI gene;Acc:100144453]	MDC1
ENSSSCG00000001372	205.7	-0.58	0.15	-3.72	0.00019254	0.000524207	G protein nucleolar 1 (putative) [Source:NCBI gene;Acc:100151741]	GNL1
ENSSSCG00000001376	263.82	0.36	0.13	2.66	0.0077664	0.01	DEAH-box helicase 16 [Source:NCBI gene;Acc:100144456]	DHX16
ENSSSCG00000001379	4983.92	-0.45	0.18	-2.47	0.01	0.02	tubulin beta class I [Source:NCBI gene;Acc:733686]	TUBB
ENSSSCG00000001382	350.64	-0.09	0.13	-0.72	0.46	0.55	discoidin domain receptor tyrosine kinase 1 [Source:NCBI gene;Acc:100144462]	DDR1
ENSSSCG00000001384	458.07	-1.18	0.17	-6.75	1.48e-11	9.36e-11	valyl-tRNA synthetase 2, mitochondrial [Source:NCBI gene;Acc:100144457]	VARS2
ENSSSCG00000001391	3.32	0.79	0.85	0.92	0.35	0.44	coiled-coil alpha-helical rod protein 1 [Source:NCBI gene;Acc:100153563]	CCHCR1
ENSSSCG00000001392	46.97	-2.1	0.39	-5.38	7.27e-08	3.11e-07	transcription factor 19 [Source:NCBI gene;Acc:100152381]	TCF19
ENSSSCG00000001394	48.88	-0.14	0.33	-0.43	0.66	0.73
ENSSSCG00000001395	7.61	-0.54	0.7	-0.77	0.44	0.52
ENSSSCG00000001396	232.04	-2.1	0.23	-8.98	2.71e-19	3.3e-18	MHC class I antigen 8 [Source:NCBI gene;Acc:100135036]
ENSSSCG00000001398	272.45	-1.92	0.21	-9.13	6.49e-20	8.35e-19	MHC class I antigen 7 [Source:NCBI gene;Acc:396650]
ENSSSCG00000001400	3095.23	-2.13	0.15	-14	1.41e-44	7e-43	DExD-box helicase 39B [Source:NCBI gene;Acc:448813]	DDX39B
ENSSSCG00000001401	7.84	-1.7	0.83	-2.03	0.04	0.07	ATPase H+ transporting V1 subunit G2 [Source:NCBI gene;Acc:100152358]	ATP6V1G2-DDX39B
ENSSSCG00000001402	402.49	-0.09	0.22	-0.4	0.68	0.75	NFKB inhibitor like 1 [Source:NCBI gene;Acc:100154350]	NFKBIL1
ENSSSCG00000001403	1.03	-1.55	1.54	-1	0.31	0.4	lymphotoxin alpha [Source:NCBI gene;Acc:407742]	LTA
ENSSSCG00000001404	2.2	-1.65	1.28	-1.28	0.19	0.27	tumor necrosis factor [Source:NCBI gene;Acc:397086]	TNF
ENSSSCG00000001409	1575.69	-1.36	0.15	-9.07	1.17e-19	1.47e-18	proline rich coiled-coil 2A [Source:NCBI gene;Acc:100137083]	PRRC2A
ENSSSCG00000001410	1502.39	-0.09	0.13	-0.66	0.5	0.58	BAG cochaperone 6 [Source:NCBI gene;Acc:100153950]	BAG6
ENSSSCG00000001411	20.96	0.09	0.41	0.21	0.82	0.86	apolipoprotein M [Source:NCBI gene;Acc:692188]	APOM
ENSSSCG00000001413	368.76	0.22	0.19	1.12	0.25	0.34	G-patch domain and ankyrin repeats 1 [Source:NCBI gene;Acc:100156389]	GPANK1
ENSSSCG00000001414	773.33	-2.55	0.18	-14.18	1.21e-45	6.23e-44	casein kinase 2 beta [Source:NCBI gene;Acc:397211]
ENSSSCG00000001418	119.69	0.1	0.24	0.42	0.67	0.74	neuraminidase 1 [Source:NCBI gene;Acc:100124381]	NEU1
ENSSSCG00000001419	5.53	0.68	0.7	0.97	0.32	0.41	solute carrier family 44 member 4 [Source:NCBI gene;Acc:100124377]	SLC44A4
ENSSSCG00000001420	252.84	-0.79	0.17	-4.43	9.31e-06	3.07e-05	euchromatic histone lysine methyltransferase 2 [Source:NCBI gene;Acc:100124382]	EHMT2
ENSSSCG00000001421	38.61	-1.18	0.35	-3.37	0.000742854	0.00183432	zinc finger and BTB domain containing 12 [Source:NCBI gene;Acc:100124380]	ZBTB12
ENSSSCG00000001422	7.29	-0.78	0.72	-1.07	0.28	0.36	complement C2 [Source:NCBI gene;Acc:448981]	C2
ENSSSCG00000001423	183.22	-0.77	0.21	-3.65	0.000260831	0.00069494	negative elongation factor complex member E [Source:NCBI gene;Acc:100124384]	NELFE
ENSSSCG00000001424	60.18	0.51	0.24	2.07	0.03	0.06	Ski2 like RNA helicase [Source:NCBI gene;Acc:100124376]	SKIV2L
ENSSSCG00000001425	75.11	-0.6	0.28	-2.1	0.03	0.06	decapping exoribonuclease [Source:NCBI gene;Acc:100124385]	DXO
ENSSSCG00000001426	105.33	-0.99	0.26	-3.75	0.000175219	0.000479975	serine/threonine kinase 19 [Source:NCBI gene;Acc:100144527]	STK19
ENSSSCG00000001427	383.92	1.01	0.16	6.25	3.98e-10	2.2e-09	complement C4A (Rodgers blood group) [Source:NCBI gene;Acc:445467]	C4A
ENSSSCG00000001428	10.26	2.21	0.52	4.25	2.06e-05	6.45e-05	cytochrome P450, family 21, subfamily A, polypepide 2 [Source:NCBI gene;Acc:403337]	CYP21A2
ENSSSCG00000001430	225.64	-0.97	0.15	-6.11	9.61e-10	5.07e-09	activating transcription factor 6 beta [Source:NCBI gene;Acc:100144516]	ATF6B
ENSSSCG00000001431	33.38	0.31	0.33	0.95	0.33	0.42	FKBP prolyl isomerase like [Source:NCBI gene;Acc:100154784]	FKBPL
ENSSSCG00000001433	393.31	1	0.14	7.11	1.12e-12	7.92e-12	palmitoyl-protein thioesterase 2 [Source:NCBI gene;Acc:100144537]	PPT2
ENSSSCG00000001434	22.15	-1.59	0.5	-3.17	0.00149223	0.00347148	EGF like domain multiple 8 [Source:NCBI gene;Acc:100144521]	EGFL8
ENSSSCG00000001435	339.22	-2.49	0.22	-11.19	4.21e-29	9.82e-28	1-acylglycerol-3-phosphate O-acyltransferase 1 [Source:NCBI gene;Acc:613128]	AGPAT1
ENSSSCG00000001436	488.54	0.23	0.13	1.74	0.08	0.12	ring finger protein 5 [Source:NCBI gene;Acc:100144528]	RNF5
ENSSSCG00000001437	10.88	-1.88	0.78	-2.4	0.01	0.03	advanced glycosylation end-product specific receptor [Source:NCBI gene;Acc:396591]	AGER
ENSSSCG00000001438	5.39	0.75	0.69	1.07	0.28	0.36	PBX homeobox 2 [Source:NCBI gene;Acc:100144541]	PBX2
ENSSSCG00000001439	13.33	-1.92	0.66	-2.9	0.00366166	0.00789732	G protein signaling modulator 3 [Source:NCBI gene;Acc:100144533]	GPSM3
ENSSSCG00000001440	534.04	-2.18	0.23	-9.18	4.09e-20	5.34e-19	notch receptor 4 [Source:NCBI gene;Acc:100144522]	NOTCH4
ENSSSCG00000001453	1109.18	-0.19	0.22	-0.89	0.37	0.46	MHC class II DR-alpha [Source:NCBI gene;Acc:100135040]	HLA-DRA
ENSSSCG00000001455	521.38	0.49	0.17	2.81	0.00491047	0.01	HLA class II histocompatibility antigen, DRB1-4 beta chain-like [Source:NCBI gene;Acc:100153139]
ENSSSCG00000001456	881.05	-0.67	0.19	-3.51	0.000442225	0.0011348	MHC class II histocompatibility antigen SLA-DQA [Source:NCBI gene;Acc:100153387]
ENSSSCG00000001457	822.35	-0.85	0.21	-4.06	4.85e-05	0.000144367	SLA-DQ beta1 domain [Source:NCBI gene;Acc:100037921]	SLA-DQB1
ENSSSCG00000001458	5.63	-3.16	1.21	-2.61	0.00903577	0.01
ENSSSCG00000001459	6.07	-2.46	1.26	-1.94	0.05	0.08	MHC class II, DO beta [Source:NCBI gene;Acc:100135049]	HLA-DOB
ENSSSCG00000001463	91	-0.91	0.28	-3.22	0.00124382	0.00294297	proteasome 20S subunit beta 9 [Source:NCBI gene;Acc:654294]	PSMB9
ENSSSCG00000001469	151	0.14	0.27	0.51	0.6	0.68	MHC class II, DM beta [Source:NCBI gene;Acc:100135050]	SLA-DMB
ENSSSCG00000001470	90.6	-2.28	0.37	-6.06	1.35e-09	6.99e-09	SLA-DM alpha chain [Source:NCBI gene;Acc:445528]	SLA-DMA
ENSSSCG00000001471	1570.98	-0.83	0.1	-7.9	2.68e-15	2.42e-14	bromodomain containing 2 [Source:NCBI gene;Acc:100141307]	BRD2
ENSSSCG00000001472	33.1	0.12	0.4	0.31	0.75	0.8	major histocompatibility complex, class II, DO alpha [Source:NCBI gene;Acc:100157996]	SLA-DOA
ENSSSCG00000001473	372.78	-3.28	0.96	-3.39	1	1	collagen type XI alpha 2 chain [Source:NCBI gene;Acc:100520915]	COL11A2
ENSSSCG00000001474	321.35	0.01	0.15	0.07	0.94	0.95	retinoid X receptor beta [Source:NCBI gene;Acc:100156801]	RXRB
ENSSSCG00000001475	302.75	-3.02	0.22	-13.33	1.52e-40	6.31e-39	solute carrier family 39 member 7 [Source:NCBI gene;Acc:100155600]	SLC39A7
ENSSSCG00000001476	426.38	-0.12	0.18	-0.68	0.49	0.58	hydroxysteroid 17-beta dehydrogenase 8 [Source:NCBI gene;Acc:100154372]	HSD17B8
ENSSSCG00000001477	409.84	-0.69	0.14	-4.85	1.22e-06	4.51e-06	ring finger protein 1 [Source:NCBI gene;Acc:100153162]	RING1
ENSSSCG00000001478	166.87	0.39	0.21	1.79	0.07	0.11	bone morphogenetic protein 5 [Source:NCBI gene;Acc:100151964]	BMP5
ENSSSCG00000001479	8.3	-0.44	0.66	-0.67	0.5	0.58	3-hydroxymethyl-3-methylglutaryl-CoA lyase like 1 [Source:NCBI gene;Acc:100627473]	HMGCLL1
ENSSSCG00000001485	1006.25	-0.89	0.13	-6.49	8.57e-11	5.05e-10	muscular LMNA interacting protein [Source:NCBI gene;Acc:100623023]	MLIP
ENSSSCG00000001486	25.47	0.05	0.41	0.13	0.89	0.92	leucine rich repeat containing 1 [Source:NCBI gene;Acc:100154780]	LRRC1
ENSSSCG00000001487	14671.5	1.68	0.12	13.81	2.16e-43	1.02e-41	kelch like family member 31 [Source:NCBI gene;Acc:100152767]	KLHL31
ENSSSCG00000001488	215.7	1	0.23	4.25	2.11e-05	6.61e-05	glutamate-cysteine ligase catalytic subunit [Source:NCBI gene;Acc:100522018]	GCLC
ENSSSCG00000001490	9.64	-0.26	0.63	-0.41	0.67	0.74	KH RNA binding domain containing, signal transduction associated 2 [Source:NCBI gene;Acc:100153184]	KHDRBS2
ENSSSCG00000001493	41.59	0.12	0.28	0.42	0.66	0.73	DNA primase subunit 2 [Source:NCBI gene;Acc:100156829]	PRIM2
ENSSSCG00000001497	235.23	1.41	0.14	9.97	1.94e-23	3.2e-22	zinc finger protein 451 [Source:NCBI gene;Acc:100155018]	ZNF451
ENSSSCG00000001498	14.65	-0.13	0.46	-0.28	0.77	0.82	BEN domain containing 6 [Source:NCBI gene;Acc:100153820]	BEND6
ENSSSCG00000001499	7409.23	1.14	0.12	8.99	2.36e-19	2.9e-18	dystonin [Source:NCBI gene;Acc:100152205]	DST
ENSSSCG00000001500	389.71	-1.09	0.16	-6.51	7.34e-11	4.36e-10	collagen type XXI alpha 1 chain [Source:NCBI gene;Acc:100523618]	COL21A1
ENSSSCG00000001501	587.47	-0.37	0.14	-2.6	0.00906597	0.01	VPS52 subunit of GARP complex [Source:NCBI gene;Acc:100152596]	VPS52
ENSSSCG00000001502	4467.94	-0.42	0.13	-3.18	0.00143517	0.00335353	ribosomal protein S18 [Source:NCBI gene;Acc:396980]	RPS18
ENSSSCG00000001503	72.54	-0.36	0.27	-1.3	0.19	0.26	beta-1,3-galactosyltransferase 4 [Source:NCBI gene;Acc:100155431]	B3GALT4
ENSSSCG00000001504	9.97	-0.33	0.56	-0.59	0.55	0.63	WD repeat domain 46 [Source:NCBI gene;Acc:100154206]	WDR46
ENSSSCG00000001505	1.37	-0.76	1.47	-0.51	0.6	0.68	prefoldin subunit 6 [Source:NCBI gene;Acc:100152995]	PFDN6
ENSSSCG00000001506	230.87	-1.46	0.25	-5.82	5.71e-09	2.78e-08	ral guanine nucleotide dissociation stimulator like 2 [Source:NCBI gene;Acc:100151794]	RGL2
ENSSSCG00000001507	448.35	-1.82	0.16	-10.91	9.45e-28	2.06e-26	zinc finger and BTB domain containing 22 [Source:NCBI gene;Acc:100157038]	ZBTB22
ENSSSCG00000001509	329.96	-1.04	0.15	-6.53	6.44e-11	3.86e-10	death domain associated protein [Source:NCBI gene;Acc:100524813]	DAXX
ENSSSCG00000001510	18.34	-5.68	1.05	-5.38	7.26e-08	3.11e-07	kinesin family member C1 [Source:NCBI gene;Acc:100154627]	KIFC1
ENSSSCG00000001511	182.36	-0.72	0.21	-3.33	0.000853641	0.00208615	PHD finger protein 1 [Source:NCBI gene;Acc:100153414]	PHF1
ENSSSCG00000001513	74.03	-2.1	0.34	-6.11	9.81e-10	5.17e-09	synaptic Ras GTPase activating protein 1 [Source:NCBI gene;Acc:100525524]	SYNGAP1
ENSSSCG00000001516	245.68	0.01	0.14	0.09	0.92	0.94	BCL2 antagonist/killer 1 [Source:NCBI gene;Acc:397543]
ENSSSCG00000001517	48.75	-2.92	0.49	-5.93	2.87e-09	1.45e-08	gametogenetin-binding protein 1-like [Source:NCBI gene;Acc:100156231]
ENSSSCG00000001518	77.27	-0.35	0.24	-1.42	0.15	0.22	inositol 1,4,5-trisphosphate receptor type 3 [Source:NCBI gene;Acc:100155015]	ITPR3
ENSSSCG00000001520	696.84	0.01	0.15	0.09	0.92	0.93	LEM domain nuclear envelope protein 2 [Source:NCBI gene;Acc:100511389]	LEMD2
ENSSSCG00000001523	52.69	-1.04	0.34	-3.02	0.00251994	0.00561936	glutamate metabotropic receptor 4 [Source:NCBI gene;Acc:100152616]	GRM4
ENSSSCG00000001527	4466.44	0.87	0.15	5.83	5.32e-09	2.6e-08	inflammation and lipid regulator with UBA-like and NBR1-like domains [Source:NCBI gene;Acc:100512239]	ILRUN
ENSSSCG00000001531	552.96	-0.33	0.12	-2.62	0.0086438	0.01	small nuclear ribonucleoprotein polypeptide C [Source:NCBI gene;Acc:100154606]	SNRPC
ENSSSCG00000001532	144.31	2.1	0.23	8.98	2.62e-19	3.2e-18	UHRF1 binding protein 1 [Source:NCBI gene;Acc:106504065]	UHRF1BP1
ENSSSCG00000001533	386.68	0.32	0.16	2.01	0.04	0.07	TATA-box binding protein associated factor 11 [Source:NCBI gene;Acc:100151814]	TAF11
ENSSSCG00000001534	272.26	-1.35	0.25	-5.23	1.65e-07	6.75e-07	ankyrin repeat and sterile alpha motif domain containing 1A [Source:NCBI gene;Acc:100625697]	ANKS1A
ENSSSCG00000001535	10.79	-1.25	0.64	-1.93	0.05	0.08	t-complex 11 [Source:NCBI gene;Acc:100154604]	TCP11
ENSSSCG00000001536	60.99	-0.34	0.3	-1.13	0.25	0.33	signal peptide, CUB domain and EGF like domain containing 3 [Source:NCBI gene;Acc:100738130]	SCUBE3
ENSSSCG00000001537	16.21	-2.56	0.7	-3.61	0.000295535	0.000780286	zinc finger protein 76 [Source:NCBI gene;Acc:106504047]	ZNF76
ENSSSCG00000001538	2.73	-2.01	1.2	-1.67	0.09	0.14	DEF6 guanine nucleotide exchange factor [Source:NCBI gene;Acc:100154998]	DEF6
ENSSSCG00000001539	239.59	-1.37	0.19	-7.16	7.86e-13	5.68e-12	peroxisome proliferator activated receptor delta [Source:NCBI gene;Acc:397297]	PPARD
ENSSSCG00000001543	18.62	0.07	0.41	0.18	0.85	0.88	ribosomal protein L10a [Source:NCBI gene;Acc:100037993]	RPL10A
ENSSSCG00000001544	260.46	-3.03	0.23	-12.75	2.76e-37	1.01e-35	TEA domain transcription factor 3 [Source:NCBI gene;Acc:654299]	TEAD3
ENSSSCG00000001546	29.79	0.35	0.31	1.11	0.26	0.34	FA complementation group E [Source:HGNC Symbol;Acc:HGNC:3586]	FANCE
ENSSSCG00000001549	631.4	0.05	0.42	0.13	0.89	0.91	FKBP prolyl isomerase 5 [Source:NCBI gene;Acc:100155423]	FKBP5
ENSSSCG00000001550	32.09	3	0.48	6.25	4.05e-10	2.23e-09	armadillo repeat containing 12 [Source:NCBI gene;Acc:100157423]	ARMC12
ENSSSCG00000001553	2.85	0.57	0.94	0.6	0.54	0.62	LHFPL tetraspan subfamily member 5 [Source:NCBI gene;Acc:100152593]	LHFPL5
ENSSSCG00000001554	515.5	0.77	0.15	4.95	7.36e-07	2.79e-06	SRSF protein kinase 1 [Source:NCBI gene;Acc:100155422]	SRPK1
ENSSSCG00000001555	4.44	2.15	0.82	2.6	0.00920359	0.01	solute carrier family 26 member 8 [Source:NCBI gene;Acc:100621069]	SLC26A8
ENSSSCG00000001556	1396.25	0.66	0.11	5.89	3.81e-09	1.89e-08	mitogen-activated protein kinase 14 [Source:NCBI gene;Acc:100156630]	MAPK14
ENSSSCG00000001561	26.17	-2.04	0.56	-3.61	0.000296562	0.000782872	ETS variant transcription factor 7 [Source:NCBI gene;Acc:100156210]	ETV7
ENSSSCG00000001562	438.3	0.03	0.12	0.3	0.76	0.81	potassium channel tetramerization domain containing 20 [Source:NCBI gene;Acc:100154621]	KCTD20
ENSSSCG00000001563	364.27	0.2	0.13	1.55	0.12	0.17	serine/threonine kinase 38 [Source:NCBI gene;Acc:100153410]	STK38
ENSSSCG00000001564	1128.86	-0.67	0.15	-4.38	1.17e-05	3.81e-05	serine and arginine rich splicing factor 3 [Source:NCBI gene;Acc:100739153]	SRSF3
ENSSSCG00000001565	1115.84	-3.22	0.25	-12.53	4.75e-36	1.62e-34	cyclin dependent kinase inhibitor 1A [Source:NCBI gene;Acc:100152215]	CDKN1A
ENSSSCG00000001567	3.45	0.00334123	0.96	0.00344606	0.99	0.99	copine 5 [Source:NCBI gene;Acc:100152591]	CPNE5
ENSSSCG00000001570	704.83	-0.06	0.22	-0.29	0.77	0.82	peptidase inhibitor 16 [Source:NCBI gene;Acc:100155010]	PI16
ENSSSCG00000001571	756.98	-0.43	0.13	-3.07	0.00210547	0.0047607	mitochondrial carrier 1 [Source:NCBI gene;Acc:100152609]	MTCH1
ENSSSCG00000001572	69.37	-0.63	0.35	-1.77	0.07	0.12	FYVE, RhoGEF and PH domain containing 2 [Source:NCBI gene;Acc:100524814]	FGD2
ENSSSCG00000001573	157.74	-0.14	0.32	-0.44	0.65	0.72	Pim-1 proto-oncogene, serine/threonine kinase [Source:NCBI gene;Acc:100157844]	PIM1
ENSSSCG00000001577	78.23	-0.88	0.24	-3.6	0.000314487	0.000826588	TBC1 domain family member 22B [Source:NCBI gene;Acc:100512665]	TBC1D22B
ENSSSCG00000001578	394.75	0.42	0.13	3.2	0.00136462	0.00319924	cap methyltransferase 1 [Source:NCBI gene;Acc:100154061]	CMTR1
ENSSSCG00000001582	23.32	-0.37	0.4	-0.92	0.35	0.44	MAM domain containing glycosylphosphatidylinositol anchor 1 [Source:NCBI gene;Acc:397529]	MDGA1
ENSSSCG00000001595	431.87	-0.71	0.19	-3.7	0.000213971	0.000578188	dishevelled associated activator of morphogenesis 2 [Source:NCBI gene;Acc:100155713]	DAAM2
ENSSSCG00000001596	126.7	0.04	0.21	0.21	0.83	0.87	molybdenum cofactor synthesis 1 [Source:NCBI gene;Acc:100154835]	MOCS1
ENSSSCG00000001597	4.69	0.79	0.8	0.98	0.32	0.41	leucine rich repeat and fibronectin type III domain containing 2 [Source:NCBI gene;Acc:100153249]	LRFN2
ENSSSCG00000001611	168.76	-0.89	0.22	-4.07	4.65e-05	0.000138572	nuclear transcription factor Y subunit alpha [Source:NCBI gene;Acc:100151920]	NFYA
ENSSSCG00000001612	22.12	-0.15	0.44	-0.34	0.73	0.79	adenylate cyclase type 10 [Source:NCBI gene;Acc:100737927]
ENSSSCG00000001616	4.29	-0.51	0.95	-0.53	0.59	0.67	triggering receptor expressed on myeloid cells like 2 [Source:NCBI gene;Acc:100738047]	TREML2
ENSSSCG00000001618	1.88	-0.2	1.28	-0.15	0.87	0.9	natural cytotoxicity triggering receptor 2 [Source:NCBI gene;Acc:100153074]
ENSSSCG00000001619	103.04	-3.01	0.34	-8.61	7.03e-18	7.71e-17	forkhead box P4 [Source:NCBI gene;Acc:100153907]	FOXP4
ENSSSCG00000001620	17.62	-0.99	0.48	-2.06	0.03	0.06	MyoD family inhibitor [Source:NCBI gene;Acc:100152701]	MDFI
ENSSSCG00000001621	777.06	-0.21	0.13	-1.62	0.1	0.15	transcription factor EB [Source:NCBI gene;Acc:100157940]	TFEB
ENSSSCG00000001624	38.97	-0.46	0.41	-1.11	0.26	0.34	fibroblast growth factor receptor substrate 3 [Source:NCBI gene;Acc:100153876]	FRS3
ENSSSCG00000001625	4.48	-0.59	0.95	-0.61	0.53	0.61	progastricsin [Source:NCBI gene;Acc:100521201]	PGC
ENSSSCG00000001629	19.04	0.6	0.43	1.38	0.16	0.23	ubiquitin specific peptidase 49 [Source:NCBI gene;Acc:100739105]	USP49
ENSSSCG00000001637	15.27	-1.44	0.55	-2.58	0.00976385	0.01	guanylate cyclase activator 1B [Source:NCBI gene;Acc:102167816]	GUCA1B
ENSSSCG00000001638	227.57	-0.3	0.14	-2.12	0.03	0.05	mitochondrial ribosomal protein S10 [Source:NCBI gene;Acc:100155549]	MRPS10
ENSSSCG00000001639	50.37	-1.01	0.31	-3.23	0.00122665	0.00290401	transcriptional regulating factor 1 [Source:NCBI gene;Acc:100153071]	TRERF1
ENSSSCG00000001641	1286.95	1.58	0.14	10.79	3.66e-27	7.67e-26	ubiquitin protein ligase E3 component n-recognin 2 [Source:NCBI gene;Acc:100522688]	UBR2
ENSSSCG00000001646	227.27	-0.36	0.18	-1.95	0.05	0.08	BRD4 interacting chromatin remodeling complex associated protein like [Source:NCBI gene;Acc:100134970]	BICRAL
ENSSSCG00000001651	145.27	-0.37	0.19	-1.91	0.05	0.09	canopy FGF signaling regulator 3 [Source:NCBI gene;Acc:100126290]	CNPY3
ENSSSCG00000001653	139.43	-1.35	0.26	-5.03	4.88e-07	1.89e-06	peroxisomal biogenesis factor 6 [Source:NCBI gene;Acc:100126288]	PEX6
ENSSSCG00000001654	52.55	-1.31	0.34	-3.83	0.000125821	0.000352571	protein phosphatase 2 regulatory subunit B'delta [Source:NCBI gene;Acc:100134967]	PPP2R5D
ENSSSCG00000001655	20.96	-3.33	0.76	-4.35	1.35e-05	4.36e-05	male-enhanced antigen 1 [Source:NCBI gene;Acc:100126291]	MEA1
ENSSSCG00000001656	339.02	-0.26	0.15	-1.73	0.08	0.13	ribosomal RNA processing 36 [Source:NCBI gene;Acc:100141407]	RRP36
ENSSSCG00000001657	193.53	-2.72	0.26	-10.41	2.23e-25	4.17e-24	cullin 7 [Source:NCBI gene;Acc:100141398]	CUL7
ENSSSCG00000001658	526.13	-0.23	0.14	-1.55	0.11	0.17	mitochondrial ribosomal protein L2 [Source:NCBI gene;Acc:100151914]
ENSSSCG00000001659	224.83	-0.1	0.18	-0.55	0.58	0.66	kinesin light chain 4 [Source:NCBI gene;Acc:100157157]	KLC4
ENSSSCG00000001660	113.58	-1.99	0.27	-7.37	1.7e-13	1.31e-12	protein tyrosine kinase 7 (inactive) [Source:NCBI gene;Acc:100153873]	PTK7
ENSSSCG00000001661	1207.29	0.59	0.18	3.3	0.000946305	0.0022924	serum response factor [Source:NCBI gene;Acc:100155958]	SRF
ENSSSCG00000001667	419.93	1.87	0.13	14.08	4.48e-45	2.26e-43	zinc finger protein 318 [Source:NCBI gene;Acc:100153069]	ZNF318
ENSSSCG00000001672	10.73	-1.86	0.76	-2.44	0.01	0.02	cysteine rich protein 3 [Source:NCBI gene;Acc:100154285]	CRIP3
ENSSSCG00000001676	3.38	-0.62	1	-0.62	0.53	0.61	leucine rich repeat containing 73 [Source:NCBI gene;Acc:100736626]	LRRC73
ENSSSCG00000001679	587.36	0.61	0.18	3.3	0.000942268	0.00228398	exportin 5 [Source:NCBI gene;Acc:100155084]	XPO5
ENSSSCG00000001680	250	-2.48	0.22	-11.27	1.72e-29	4.09e-28	ATP binding cassette subfamily C member 10 [Source:NCBI gene;Acc:100152696]	ABCC10
ENSSSCG00000001682	4.96	-0.82	0.88	-0.93	0.35	0.43	delta like non-canonical Notch ligand 2 [Source:NCBI gene;Acc:100145892]	DLK2
ENSSSCG00000001683	920.88	1.03	0.15	6.8	1.04e-11	6.73e-11	DNA polymerase eta [Source:NCBI gene;Acc:100153104]	POLH
ENSSSCG00000001688	266.97	-0.22	0.14	-1.53	0.12	0.18	tight junction associated protein 1 [Source:NCBI gene;Acc:100736996]	TJAP1
ENSSSCG00000001689	439.57	0.19	0.14	1.41	0.15	0.22	GTP binding protein 2 [Source:NCBI gene;Acc:100514413]	GTPBP2
ENSSSCG00000001691	8.49	-2.99	1.07	-2.78	0.00536542	0.01	radial spoke head component 9 [Source:NCBI gene;Acc:100157153]	RSPH9
ENSSSCG00000001692	664.48	-0.11	0.14	-0.78	0.43	0.51	mitochondrial ribosomal protein S18A [Source:NCBI gene;Acc:100154748]	MRPS18A
ENSSSCG00000001695	1645.86	-1.26	0.25	-4.97	6.68e-07	2.55e-06	vascular endothelial growth factor A [Source:NCBI gene;Acc:397157]	VEGFA
ENSSSCG00000001696	781.66	0.26	0.17	1.5	0.13	0.19	mitochondrial ribosomal protein L14 [Source:NCBI gene;Acc:100157118]
ENSSSCG00000001697	228.62	-1.09	0.17	-6.27	3.52e-10	1.96e-09	transmembrane protein 63B [Source:NCBI gene;Acc:100151872]	TMEM63B
ENSSSCG00000001698	3.77	0.99	0.85	1.16	0.24	0.32	calpain 11 [Source:NCBI gene;Acc:100156753]	CAPN11
ENSSSCG00000001700	796.78	-0.41	0.13	-3.16	0.00153713	0.00356376	solute carrier family 29 member 1 (Augustine blood group) [Source:NCBI gene;Acc:396631]	SLC29A1
ENSSSCG00000001701	3084.84	0.49	0.2	2.41	0.01	0.02	heat shock protein 90 alpha family class B member 1 [Source:NCBI gene;Acc:396742]	HSP90AB1
ENSSSCG00000001702	23.14	-2.59	0.72	-3.59	0.00032642	0.000855659	solute carrier family 35 member B2 [Source:NCBI gene;Acc:100516086]	SLC35B2
ENSSSCG00000001703	88.73	-0.89	0.24	-3.61	0.000301975	0.00079639	NFKB inhibitor epsilon [Source:NCBI gene;Acc:100153486]	NFKBIE
ENSSSCG00000001705	22	-2.76	0.73	-3.76	0.000169813	0.000465879	t-complex-associated-testis-expressed 1 [Source:NCBI gene;Acc:100156326]	TCTE1
ENSSSCG00000001706	163.59	-0.35	0.16	-2.07	0.03	0.06	alanyl-tRNA synthetase 2, mitochondrial [Source:NCBI gene;Acc:100155115]	AARS2
ENSSSCG00000001708	625.9	1.09	0.14	7.79	6.28e-15	5.47e-14	cell division cycle 5 like [Source:NCBI gene;Acc:100153900]	CDC5L
ENSSSCG00000001709	212.71	-1.72	0.22	-7.64	2.15e-14	1.79e-13	SPT3 homolog, SAGA and STAGA complex component [Source:NCBI gene;Acc:100154712]	SUPT3H
ENSSSCG00000001710	18.96	0.48	0.41	1.16	0.24	0.32	RUNX family transcription factor 2 [Source:NCBI gene;Acc:100737965]	RUNX2
ENSSSCG00000001716	136.35	-2.45	0.28	-8.75	2.12e-18	2.43e-17	regulator of calcineurin 2 [Source:NCBI gene;Acc:100738282]	RCAN2
ENSSSCG00000001718	48.54	0.01	0.29	0.03	0.96	0.97	cytochrome P450, family 39, subfamily A, polypeptide 1 [Source:NCBI gene;Acc:100113410]	CYP39A1
ENSSSCG00000001720	127.35	-1.2	0.22	-5.24	1.55e-07	6.37e-07	solute carrier family 25 member 27 [Source:NCBI gene;Acc:100157774]	SLC25A27
ENSSSCG00000001723	254.68	-0.28	0.16	-1.71	0.08	0.13	phospholipase A2 group VII [Source:NCBI gene;Acc:396593]	PLA2G7
ENSSSCG00000001725	768.68	-0.81	0.15	-5.17	2.32e-07	9.36e-07	adhesion G protein-coupled receptor F5 [Source:NCBI gene;Acc:100152930]	ADGRF5
ENSSSCG00000001727	421.48	-0.92	0.17	-5.3	1.12e-07	4.66e-07	TNF receptor superfamily member 21 [Source:NCBI gene;Acc:100513161]	TNFRSF21
ENSSSCG00000001731	26.22	0.85	0.36	2.31	0.02	0.03	centromere protein Q [Source:NCBI gene;Acc:100513550]	CENPQ
ENSSSCG00000001732	851.11	1.85	0.2	8.97	2.77e-19	3.38e-18	methylmalonyl-CoA mutase [Source:NCBI gene;Acc:399535]	MMUT
ENSSSCG00000001746	9.15	4.05	0.67	6.03	1.61e-09	8.3e-09	PKHD1 ciliary IPT domain containing fibrocystin/polyductin [Source:NCBI gene;Acc:100517169]	PKHD1
ENSSSCG00000001750	28.77	-0.31	0.39	-0.8	0.42	0.5	progestin and adipoQ receptor family member 8 [Source:NCBI gene;Acc:396559]	PAQR8
ENSSSCG00000001751	5.3	0.82	0.69	1.18	0.23	0.31	cholinergic receptor nicotinic alpha 5 subunit [Source:NCBI gene;Acc:100156023]	CHRNA5
ENSSSCG00000001752	4	-0.34	0.88	-0.39	0.69	0.75	cholinergic receptor nicotinic alpha 3 subunit [Source:NCBI gene;Acc:100151989]	CHRNA3
ENSSSCG00000001755	21.49	-0.07	0.4	-0.19	0.84	0.88	hydroxylysine kinase [Source:NCBI gene;Acc:100155220]	HYKK
ENSSSCG00000001756	483.95	0.52	0.17	2.91	0.00354098	0.00766127	iron responsive element binding protein 2 [Source:NCBI gene;Acc:100153993]	IREB2
ENSSSCG00000001757	264.64	0.16	0.21	0.79	0.42	0.51	WD repeat domain 61 [Source:NCBI gene;Acc:100153204]	WDR61
ENSSSCG00000001760	26.78	-2.08	0.49	-4.22	2.38e-05	7.4e-05	acyl-CoA synthetase bubblegum family member 1 [Source:NCBI gene;Acc:100156446]	ACSBG1
ENSSSCG00000001762	150.34	-0.65	0.21	-3.05	0.0022567	0.00507595	calcium and integrin binding family member 2 [Source:NCBI gene;Acc:100156043]	CIB2
ENSSSCG00000001765	132.96	-2.77	0.29	-9.27	1.74e-20	2.34e-19	ADAM metallopeptidase with thrombospondin type 1 motif 7 [Source:NCBI gene;Acc:100154398]	ADAMTS7
ENSSSCG00000001769	2800.38	0.23	0.11	2.08	0.03	0.06	mortality factor 4 like 1 [Source:NCBI gene;Acc:100154823]	MORF4L1
ENSSSCG00000001770	321.02	-0.32	0.16	-2	0.04	0.07	cathepsin H [Source:NCBI gene;Acc:396969]	CTSH
ENSSSCG00000001773	235.73	-1.35	0.19	-7.01	2.26e-12	1.55e-11	transmembrane p24 trafficking protein 3 [Source:NCBI gene;Acc:100155219]	TMED3
ENSSSCG00000001779	2285.18	0.51	0.13	3.94	7.88e-05	0.000227078	zinc finger AN1-type containing 6 [Source:NCBI gene;Acc:100155656]	ZFAND6
ENSSSCG00000001780	139.26	-0.34	0.19	-1.78	0.07	0.11	fumarylacetoacetate hydrolase [Source:NCBI gene;Acc:100623036]	FAH
ENSSSCG00000001782	11.96	-0.52	0.54	-0.97	0.32	0.41	abhydrolase domain containing 17C [Source:NCBI gene;Acc:100522555]	ABHD17C
ENSSSCG00000001786	5.77	0.13	0.79	0.16	0.86	0.9	cilia and flagella associated protein 161 [Source:NCBI gene;Acc:100156420]	CFAP161
ENSSSCG00000001787	52.76	-0.28	0.28	-1.01	0.31	0.39	interleukin 16 [Source:NCBI gene;Acc:396589]	IL16
ENSSSCG00000001788	9.43	-0.7	0.64	-1.1	0.27	0.35	StAR related lipid transfer domain containing 5 [Source:NCBI gene;Acc:100523317]	STARD5
ENSSSCG00000001792	281.18	-0.91	0.18	-4.85	1.22e-06	4.52e-06	elongation factor like GTPase 1 [Source:NCBI gene;Acc:100155652]	EFL1
ENSSSCG00000001793	357.15	-0.39	0.2	-1.92	0.05	0.08	ADAMTS like 3 [Source:NCBI gene;Acc:100157238]	ADAMTSL3
ENSSSCG00000001795	10.66	1.21	0.53	2.28	0.02	0.04	SH3 domain containing GRB2 like 3, endophilin A3 [Source:NCBI gene;Acc:100157660]	SH3GL3
ENSSSCG00000001800	570.82	0.53	0.13	3.98	6.67e-05	0.000194203	transmembrane 6 superfamily member 1 [Source:NCBI gene;Acc:100155238]	TM6SF1
ENSSSCG00000001801	4853.93	1.92	0.18	10.14	3.43e-24	5.92e-23	BTB domain containing 1 [Source:NCBI gene;Acc:100154013]	BTBD1
ENSSSCG00000001804	1822.07	0.79	0.11	7.24	4.48e-13	3.33e-12	homer scaffold protein 2 [Source:NCBI gene;Acc:100156419]	HOMER2
ENSSSCG00000001805	289.64	-0.01	0.18	-0.07	0.94	0.95	WASP homolog associated with actin, golgi membranes and microtubules [Source:NCBI gene;Acc:100153988]	WHAMM
ENSSSCG00000001806	2530.89	0.88	0.14	6.08	1.2e-09	6.25e-09	fibronectin type III and SPRY domain containing 2 [Source:NCBI gene;Acc:100513991]	FSD2
ENSSSCG00000001807	9.38	0.06	0.65	0.09	0.92	0.94	adaptor related protein complex 3 subunit beta 2 [Source:NCBI gene;Acc:100154412]	AP3B2
ENSSSCG00000001808	6.92	1.74	0.66	2.61	0.00888737	0.01	cytoplasmic polyadenylation element binding protein 1 [Source:NCBI gene;Acc:100048944]	CPEB1
ENSSSCG00000001810	180.93	0.16	0.2	0.79	0.42	0.51	phosphodiesterase 8A [Source:NCBI gene;Acc:100514527]	PDE8A
ENSSSCG00000001814	802.91	0.91	0.17	5.24	1.58e-07	6.5e-07	IQ motif containing GTPase activating protein 1 [Source:NCBI gene;Acc:100157656]	IQGAP1
ENSSSCG00000001816	32.54	0.6	0.32	1.84	0.06	0.1	BLM RecQ like helicase [Source:NCBI gene;Acc:100141304]	BLM
ENSSSCG00000001817	487.57	-0.18	0.12	-1.53	0.12	0.18	furin, paired basic amino acid cleaving enzyme [Source:NCBI gene;Acc:100156882]	FURIN
ENSSSCG00000001818	204.46	-1.49	0.2	-7.32	2.31e-13	1.76e-12	FES proto-oncogene, tyrosine kinase [Source:NCBI gene;Acc:100155631]	FES
ENSSSCG00000001819	3021.59	-0.01	0.12	-0.12	0.9	0.92	mannosidase alpha class 2A member 2 [Source:NCBI gene;Acc:100154397]	MAN2A2
ENSSSCG00000001820	108.75	-0.74	0.21	-3.47	0.000515459	0.00130978	HD domain containing 3 [Source:NCBI gene;Acc:100153189]	HDDC3
ENSSSCG00000001821	91.62	-2.2	0.32	-6.77	1.24e-11	7.96e-11	unc-45 myosin chaperone A [Source:NCBI gene;Acc:100151986]	UNC45A
ENSSSCG00000001822	43.93	0.68	0.27	2.49	0.01	0.02	RCC1 domain containing 1 [Source:NCBI gene;Acc:100155673]	RCCD1
ENSSSCG00000001823	17.94	0.67	0.46	1.45	0.14	0.21	urocanate hydratase 1 [Source:NCBI gene;Acc:100157217]	UROC1
ENSSSCG00000001824	353.41	1.09	0.14	7.75	9.03e-15	7.77e-14	ZXD family zinc finger C [Source:NCBI gene;Acc:100156021]	ZXDC
ENSSSCG00000001825	574.74	0.37	0.14	2.51	0.01	0.02	solute carrier family 41 member 3 [Source:NCBI gene;Acc:100154393]	SLC41A3
ENSSSCG00000001826	4.02	0.77	0.96	0.79	0.42	0.51	cilia and flagella associated protein 100 [Source:NCBI gene;Acc:100155072]	CFAP100
ENSSSCG00000001832	10.9	0.93	1.36	0.68	0.49	0.58	aggrecan [Source:NCBI gene;Acc:397255]	ACAN
ENSSSCG00000001834	613.71	-1.65	0.15	-10.86	1.6e-27	3.44e-26	milk fat globule EGF and factor V/VIII domain containing [Source:NCBI gene;Acc:397545]	MFGE8
ENSSSCG00000001835	89.77	3.43	0.25	13.22	6.71e-40	2.69e-38	abhydrolase domain containing 2 [Source:NCBI gene;Acc:100153434]	ABHD2
ENSSSCG00000001836	153.14	0.61	0.23	2.55	0.01	0.02	retinaldehyde binding protein 1 [Source:NCBI gene;Acc:100521278]	RLBP1
ENSSSCG00000001837	53.82	-1.09	0.3	-3.62	0.000293652	0.000775942	FA complementation group I [Source:NCBI gene;Acc:100156260]	FANCI
ENSSSCG00000001838	1245.4	1.02	0.13	7.5	6.29e-14	5.04e-13	DNA polymerase gamma, catalytic subunit [Source:NCBI gene;Acc:100157469]	POLG
ENSSSCG00000001840	295.44	-0.59	0.16	-3.66	0.000244657	0.000654726	kinesin family member 7 [Source:NCBI gene;Acc:100624604]	KIF7
ENSSSCG00000001841	22.51	-0.96	0.44	-2.16	0.03	0.05	Rh family C glycoprotein [Source:NCBI gene;Acc:733644]	RHCG
ENSSSCG00000001844	425.83	0.72	0.48	1.5	0.13	0.19	perilipin 1 [Source:NCBI gene;Acc:654411]	PLIN1
ENSSSCG00000001846	2.94	1.24	0.92	1.33	0.18	0.25	WD repeat domain 93 [Source:NCBI gene;Acc:100156276]	WDR93
ENSSSCG00000001847	14.13	0.28	0.5	0.55	0.57	0.65	mesoderm posterior bHLH transcription factor 1 [Source:NCBI gene;Acc:100155863]	MESP1
ENSSSCG00000001848	6.11	0.71	0.77	0.92	0.35	0.44	mesoderm posterior bHLH transcription factor 2 [Source:NCBI gene;Acc:100153433]	MESP2
ENSSSCG00000001849	51.22	1.1	0.36	3.07	0.00209809	0.00474529	alanyl aminopeptidase, membrane [Source:NCBI gene;Acc:397520]	ANPEP
ENSSSCG00000001850	134.45	-0.24	0.22	-1.06	0.28	0.37	actin related protein 2/3 complex inhibitor [Source:NCBI gene;Acc:100689297]
ENSSSCG00000001852	8094.78	-0.07	0.11	-0.67	0.5	0.58	isocitrate dehydrogenase (NADP(+)) 2 [Source:NCBI gene;Acc:397603]	IDH2
ENSSSCG00000001858	421.4	-0.86	0.14	-5.82	5.8e-09	2.82e-08	calcium and integrin binding 1 [Source:NCBI gene;Acc:100157484]	CIB1
ENSSSCG00000001862	2592.32	0.19	0.08	2.15	0.03	0.05	electron transfer flavoprotein subunit alpha [Source:NCBI gene;Acc:396615]	ETFA
ENSSSCG00000001863	351.78	0.44	0.2	2.19	0.02	0.04	transmembrane protein 266 [Source:NCBI gene;Acc:100152648]	TMEM266
ENSSSCG00000001865	259.25	2.01	0.19	10.55	4.57e-26	8.92e-25	S-phase cyclin A associated protein in the ER [Source:NCBI gene;Acc:100154669]	SCAPER
ENSSSCG00000001866	672.57	0.34	0.1	3.23	0.00120479	0.00285474	reticulocalbin 2 [Source:NCBI gene;Acc:100153840]	RCN2
ENSSSCG00000001867	51.75	-1.53	0.41	-3.67	0.000240446	0.000644196	proline-serine-threonine phosphatase interacting protein 1 [Source:NCBI gene;Acc:100152628]	PSTPIP1
ENSSSCG00000001868	4158.78	0.17	0.13	1.25	0.21	0.28	tetraspanin 3 [Source:NCBI gene;Acc:100157865]	TSPAN3
ENSSSCG00000001869	195.86	1.42	0.24	5.81	5.98e-09	2.9e-08	pseudopodium enriched atypical kinase 1 [Source:NCBI gene;Acc:100152646]	PEAK1
ENSSSCG00000001871	316.85	-0.72	0.16	-4.36	1.26e-05	4.07e-05	high mobility group 20A [Source:NCBI gene;Acc:100156673]	HMG20A
ENSSSCG00000001872	373.74	0.07	0.18	0.41	0.67	0.74	leucine rich repeat and Ig domain containing 1 [Source:NCBI gene;Acc:100155465]	LINGO1
ENSSSCG00000001873	221.5	-0.87	0.21	-4.14	3.34e-05	0.000101798	chondroitin sulfate proteoglycan 4 [Source:NCBI gene;Acc:733676]	CSPG4
ENSSSCG00000001875	146.88	-1.14	0.19	-5.77	7.48e-09	3.59e-08	sorting nexin 33 [Source:NCBI gene;Acc:100153032]	SNX33
ENSSSCG00000001877	383.61	-0.01	0.17	-0.09	0.92	0.94	snurportin 1 [Source:NCBI gene;Acc:100157075]	SNUPN
ENSSSCG00000001878	186.24	-0.27	0.19	-1.36	0.17	0.24	protein tyrosine phosphatase non-receptor type 9 [Source:NCBI gene;Acc:100513481]	PTPN9
ENSSSCG00000001880	332.48	-0.17	0.15	-1.17	0.23	0.31	SIN3 transcription regulator family member A [Source:NCBI gene;Acc:100621221]	SIN3A
ENSSSCG00000001881	404.6	-1.91	0.19	-9.68	3.63e-22	5.47e-21	mannosidase alpha class 2C member 1 [Source:NCBI gene;Acc:100156538]	MAN2C1
ENSSSCG00000001882	115.51	-0.71	0.25	-2.75	0.00578251	0.01	nei like DNA glycosylase 1 [Source:NCBI gene;Acc:100155341]	NEIL1
ENSSSCG00000001884	110.93	-0.75	0.27	-2.71	0.00658681	0.01	COMM domain containing 4 [Source:NCBI gene;Acc:100152086]	COMMD4
ENSSSCG00000001885	96.13	-0.8	0.24	-3.31	0.000910326	0.00221311	chromosome 7 C15orf39 homolog [Source:NCBI gene;Acc:100154113]	C15orf39
ENSSSCG00000001887	57.13	-1.53	0.33	-4.5	6.52e-06	2.2e-05	secretory carrier membrane protein 5 [Source:NCBI gene;Acc:100156508]	SCAMP5
ENSSSCG00000001888	3.27	0.84	0.92	0.91	0.35	0.44	ribonuclease P and MRP subunit p25 [Source:NCBI gene;Acc:100157338]	RPP25
ENSSSCG00000001892	316.07	0.27	0.17	1.59	0.1	0.16	secretory carrier membrane protein 2 [Source:NCBI gene;Acc:100154517]	SCAMP2
ENSSSCG00000001898	226.53	-1.4	0.22	-6.33	2.39e-10	1.35e-09	unc-51 like kinase 3 [Source:NCBI gene;Acc:100520750]	ULK3
ENSSSCG00000001900	212.98	-2.03	0.23	-8.72	2.73e-18	3.1e-17	CSK, non-receptor tyrosine kinase [Source:NCBI gene;Acc:100154110]	CSK
ENSSSCG00000001903	276.49	0.68	0.15	4.43	9.38e-06	3.09e-05	enhancer of mRNA decapping 3 [Source:NCBI gene;Acc:100156966]	EDC3
ENSSSCG00000001904	233.63	-1.12	0.18	-6.08	1.17e-09	6.1e-09	CDC like kinase 3 [Source:NCBI gene;Acc:100155768]	CLK3
ENSSSCG00000001905	65.49	-0.73	0.28	-2.63	0.0085221	0.01	AT-rich interaction domain 3B [Source:NCBI gene;Acc:100521805]	ARID3B
ENSSSCG00000001906	20.9	-0.44	0.43	-1.03	0.29	0.38	cytochrome P450 1A1 [Source:NCBI gene;Acc:403103]	CYP1A1
ENSSSCG00000001907	342.01	-0.26	0.23	-1.12	0.26	0.34	ubiquitin like 7 [Source:NCBI gene;Acc:100157747]	UBL7
ENSSSCG00000001909	5.56	2.66	0.67	3.94	8.11e-05	0.000233413	signaling receptor and transporter of retinol STRA6 [Source:NCBI gene;Acc:100153335]	STRA6
ENSSSCG00000001910	414.53	-1.28	0.19	-6.48	8.78e-11	5.17e-10	immunoglobulin superfamily containing leucine rich repeat [Source:NCBI gene;Acc:100152082]	ISLR
ENSSSCG00000001912	216.6	-2.79	0.26	-10.39	2.49e-25	4.65e-24	promyelocytic leukemia [Source:NCBI gene;Acc:100157336]	PML
ENSSSCG00000001913	76.85	0.04	0.24	0.19	0.84	0.88	stomatin like 1 [Source:NCBI gene;Acc:100156113]	STOML1
ENSSSCG00000001914	178.05	-1.72	0.21	-8.17	3.07e-16	2.99e-15	lysyl oxidase like 1 [Source:NCBI gene;Acc:100154899]	LOXL1
ENSSSCG00000001916	337.04	0.38	0.19	2.03	0.04	0.07	inhibitory synaptic factor 1 [Source:NCBI gene;Acc:100156505]	INSYN1
ENSSSCG00000001917	186.94	-1.22	0.21	-5.77	7.82e-09	3.74e-08	CD276 molecule [Source:NCBI gene;Acc:100153704]	CD276
ENSSSCG00000001918	1032.56	-0.04	0.15	-0.29	0.76	0.81	neuroplastin [Source:NCBI gene;Acc:100155307]	NPTN
ENSSSCG00000001921	714.37	-0.19	0.16	-1.13	0.25	0.34	neogenin 1 [Source:NCBI gene;Acc:100510914]	NEO1
ENSSSCG00000001924	1155.19	1.19	0.11	10.59	3.2e-26	6.35e-25	ariadne RBR E3 ubiquitin protein ligase 1 [Source:NCBI gene;Acc:100511268]
ENSSSCG00000001925	139.69	-0.07	0.19	-0.36	0.71	0.77	ADP dependent glucokinase [Source:NCBI gene;Acc:100623786]	ADPGK
ENSSSCG00000001927	445.84	-0.54	0.15	-3.5	0.000453235	0.00116105	hexosaminidase subunit alpha [Source:NCBI gene;Acc:100142664]
ENSSSCG00000001930	114872	-0.73	0.15	-4.63	3.59e-06	1.25e-05	pyruvate kinase, muscle [Source:NCBI gene;Acc:100158154]
ENSSSCG00000001931	175.11	1.12	0.21	5.19	2.06e-07	8.35e-07	GRAM domain containing 2A [Source:NCBI gene;Acc:100158151]
ENSSSCG00000001934	641.46	1.35	0.14	9.33	1.02e-20	1.39e-19	Sec23 homolog A, COPII coat complex component [Source:NCBI gene;Acc:100155766]	SEC23A
ENSSSCG00000001942	19.46	-1.35	0.5	-2.7	0.00673469	0.01	paired box 9 [Source:NCBI gene;Acc:100156821]	PAX9
ENSSSCG00000001946	150.02	0.57	0.2	2.78	0.00528995	0.01	MAP3K12 binding inhibitory protein 1 [Source:NCBI gene;Acc:100516143]	MBIP
ENSSSCG00000001947	237.22	0.1	0.16	0.67	0.49	0.58	BRMS1 like transcriptional repressor [Source:NCBI gene;Acc:100156007]	BRMS1L
ENSSSCG00000001950	1397.93	0.54	0.14	3.8	0.000139482	0.000387598	protein only RNase P catalytic subunit [Source:NCBI gene;Acc:100519610]	PSMA6
ENSSSCG00000001952	406.82	-0.1	0.19	-0.52	0.59	0.67	NFKB inhibitor alpha [Source:NCBI gene;Acc:406188]	NFKBIA
ENSSSCG00000001955	496.47	0.57	0.15	3.64	0.000266258	0.000708476	signal recognition particle 54 [Source:NCBI gene;Acc:100154361]	SRP54
ENSSSCG00000001958	244.08	0.28	0.19	1.45	0.14	0.21	bromodomain adjacent to zinc finger domain 1A [Source:NCBI gene;Acc:100151954]	BAZ1A
ENSSSCG00000001959	3944.98	-0.77	0.12	-6.3	2.94e-10	1.65e-09	cofilin 2 [Source:NCBI gene;Acc:497233]	CFL2
ENSSSCG00000001960	159.12	0.22	0.18	1.21	0.22	0.3	E2F associated phosphoprotein [Source:NCBI gene;Acc:100153549]	EAPP
ENSSSCG00000001963	230.21	0.82	0.14	5.73	9.92e-09	4.69e-08	egl-9 family hypoxia inducible factor 3 [Source:NCBI gene;Acc:100152368]	EGLN3
ENSSSCG00000001964	6.24	1.85	0.65	2.84	0.00437822	0.00928363	neuronal PAS domain protein 3 [Source:NCBI gene;Acc:100621114]	NPAS3
ENSSSCG00000001966	788.62	2.3	0.18	12.42	1.88e-35	6.28e-34	Rho GTPase activating protein 5 [Source:NCBI gene;Acc:100520849]	ARHGAP5
ENSSSCG00000001968	105.56	0.33	0.18	1.76	0.07	0.12	nucleotide binding protein like [Source:NCBI gene;Acc:100736652]	NUBPL
ENSSSCG00000001970	248.05	-0.14	0.14	-0.98	0.32	0.4
ENSSSCG00000001971	3185.67	2.79	0.21	13.24	4.73e-40	1.93e-38	HECT domain E3 ubiquitin protein ligase 1 [Source:NCBI gene;Acc:100152212]	HECTD1
ENSSSCG00000001972	215.93	0.67	0.15	4.24	2.23e-05	6.95e-05	adaptor related protein complex 4 subunit sigma 1 [Source:NCBI gene;Acc:100154615]	AP4S1
ENSSSCG00000001973	322.71	0.6	0.13	4.62	3.79e-06	1.32e-05	sec1 family domain containing 1 [Source:NCBI gene;Acc:100157840]	SCFD1
ENSSSCG00000001974	102.91	1.07	0.18	5.82	5.61e-09	2.73e-08	G2/M-phase specific E3 ubiquitin protein ligase [Source:NCBI gene;Acc:100153402]	G2E3
ENSSSCG00000001975	101.63	-0.45	0.21	-2.1	0.03	0.06	protein kinase D1 [Source:NCBI gene;Acc:102165436]	PRKD1
ENSSSCG00000001977	100.93	-0.82	0.23	-3.49	0.000479198	0.00122354	syntaxin binding protein 6 [Source:NCBI gene;Acc:100514852]	STXBP6
ENSSSCG00000001978	15.63	-0.00261336	0.65	-0.00402039	0.99	0.99	granzyme B (granzyme 2, cytotoxic T-lymphocyte-associated serine esterase 1) [Source:NCBI gene;Acc:100233184]	GZMH
ENSSSCG00000001983	163.22	0.07	0.18	0.4	0.68	0.74	short chain dehydrogenase/reductase family 39U member 1 [Source:NCBI gene;Acc:100152844]	SDR39U1
ENSSSCG00000001984	146.46	-0.33	0.23	-1.44	0.14	0.21	KH and NYN domain containing [Source:NCBI gene;Acc:100158093]	KHNYN
ENSSSCG00000001985	2.82	-0.2	1.05	-0.19	0.84	0.88	cerebellin 3 precursor [Source:NCBI gene;Acc:100127149]	CBLN3
ENSSSCG00000001986	140.01	-1.61	0.27	-5.85	4.77e-09	2.34e-08	nuclear factor of activated T cells 4 [Source:NCBI gene;Acc:100154469]	NFATC4
ENSSSCG00000001987	8.84	-0.86	0.69	-1.24	0.21	0.29	receptor interacting serine/threonine kinase 3 [Source:NCBI gene;Acc:100153263]	RIPK3
ENSSSCG00000001988	268.73	-2.6	0.28	-8.97	2.82e-19	3.43e-18	adenylate cyclase 4 [Source:NCBI gene;Acc:100152067]	ADCY4
ENSSSCG00000001989	2.01	-0.35	1.39	-0.25	0.8	0.84	cell death inducing DFFA like effector b [Source:NCBI gene;Acc:100127160]	CIDEB
ENSSSCG00000001990	106.87	-0.23	0.18	-1.24	0.21	0.29	NOP9 nucleolar protein [Source:NCBI gene;Acc:100154880]	NOP9
ENSSSCG00000001991	106.41	-1.01	0.26	-3.76	0.000164507	0.000452599	dehydrogenase/reductase 1 [Source:NCBI gene;Acc:100519262]	DHRS1
ENSSSCG00000001992	2.86	0.55	0.94	0.58	0.55	0.63	Rab geranylgeranyltransferase subunit alpha [Source:NCBI gene;Acc:100049679]	RABGGTA
ENSSSCG00000001993	23.72	-0.21	0.43	-0.49	0.61	0.69	transglutaminase 1 [Source:NCBI gene;Acc:100156489]	TGM1
ENSSSCG00000001994	399.27	-0.87	0.16	-5.3	1.14e-07	4.77e-07	TERF1 interacting nuclear factor 2 [Source:NCBI gene;Acc:100155296]	TINF2
ENSSSCG00000002000	793.58	0.1	0.13	0.77	0.43	0.52	importin 4 [Source:NCBI gene;Acc:100157703]	IPO4
ENSSSCG00000002001	81.45	-3.18	0.51	-6.18	6.32e-10	3.41e-09	REC8 meiotic recombination protein [Source:NCBI gene;Acc:100152822]	REC8
ENSSSCG00000002002	8.83	-3.06	1.08	-2.83	0.00464321	0.00979348	interferon regulatory factor 9 [Source:NCBI gene;Acc:780415]	IRF9
ENSSSCG00000002003	541.46	-0.74	0.14	-5.27	1.34e-07	5.57e-07
ENSSSCG00000002004	78.57	-2.14	0.37	-5.76	8.07e-09	3.85e-08	proteasome activator subunit 2 [Source:NCBI gene;Acc:397522]	PSME2
ENSSSCG00000002005	103.57	-1.66	0.27	-6.01	1.79e-09	9.21e-09	ER membrane protein complex subunit 9 [Source:NCBI gene;Acc:100153238]	EMC9
ENSSSCG00000002006	38.13	-3.18	0.55	-5.68	1.34e-08	6.24e-08	proteasome activator subunit 1 [Source:NCBI gene;Acc:397572]	PSME1
ENSSSCG00000002007	1421.47	-0.62	0.14	-4.45	8.27e-06	2.74e-05	fat storage inducing transmembrane protein 1 [Source:NCBI gene;Acc:100147706]	FITM1
ENSSSCG00000002008	1653.92	0.86	0.13	6.61	3.71e-11	2.27e-10	DDB1 and CUL4 associated factor 11 [Source:NCBI gene;Acc:100157270]	DCAF11
ENSSSCG00000002009	64.45	-3.12	0.76	-4.06	4.79e-05	0.000142711	phosphoenolpyruvate carboxykinase 2, mitochondrial [Source:NCBI gene;Acc:403165]	PCK2
ENSSSCG00000002012	12.42	0.48	0.48	0.99	0.31	0.4	capping protein regulator and myosin 1 linker 3 [Source:NCBI gene;Acc:100154847]	CARMIL3
ENSSSCG00000002013	577.05	-0.27	0.14	-1.93	0.05	0.08	dehydrogenase/reductase (SDR family) member 4 [Source:NCBI gene;Acc:397082]	DHRS4
ENSSSCG00000002014	14.36	-1.54	0.61	-2.53	0.01	0.02	junctophilin 4 [Source:NCBI gene;Acc:100152448]	JPH4
ENSSSCG00000002015	1.71	-2.26	1.27	-1.77	0.07	0.11	adaptor related protein complex 1 subunit gamma 2 [Source:NCBI gene;Acc:100157682]	AP1G2
ENSSSCG00000002016	173.47	-0.32	0.2	-1.56	0.11	0.17	thiamine triphosphatase [Source:NCBI gene;Acc:396635]	THTPA
ENSSSCG00000002020	162.61	0.05	0.16	0.31	0.74	0.8	neuroguidin [Source:NCBI gene;Acc:100513213]
ENSSSCG00000002023	1506.22	-2.92	0.15	-18.32	4.78e-75	7.83e-73	poly(A) binding protein nuclear 1 [Source:NCBI gene;Acc:100155260]	PABPN1
ENSSSCG00000002025	208.02	-1.62	0.21	-7.64	2.11e-14	1.75e-13	solute carrier family 22 member 17 [Source:NCBI gene;Acc:100152841]	SLC22A17
ENSSSCG00000002026	104.13	-1.57	0.24	-6.39	1.57e-10	9.02e-10	embryonal Fyn-associated substrate [Source:NCBI gene;Acc:100158092]	EFS
ENSSSCG00000002028	16.71	-2.31	0.77	-2.97	0.00290852	0.00639523	CKLF like MARVEL transmembrane domain containing 5 [Source:NCBI gene;Acc:100514659]	CMTM5
ENSSSCG00000002029	96303.9	1.72	0.17	9.91	3.69e-23	5.99e-22	myosin heavy chain 7 [Source:NCBI gene;Acc:396860]	MYH7
ENSSSCG00000002032	495.48	-0.09	0.22	-0.41	0.67	0.74	solute carrier family 7 member 8 [Source:NCBI gene;Acc:100522330]	SLC7A8
ENSSSCG00000002034	1089.5	-1.36	0.13	-10.37	3.13e-25	5.79e-24	apoptotic chromatin condensation inducer 1 [Source:NCBI gene;Acc:100156353]	ACIN1
ENSSSCG00000002035	89.62	-0.82	0.25	-3.29	0.000996723	0.00240421	chromosome 7 C14orf119 homolog [Source:NCBI gene;Acc:100522881]	C14orf119
ENSSSCG00000002037	40.28	-2.14	0.41	-5.16	2.46e-07	9.86e-07	cadherin 24 [Source:NCBI gene;Acc:100156315]	CDH24
ENSSSCG00000002039	641.33	-0.85	0.21	-4.05	4.91e-05	0.000146109	matrix metallopeptidase 14 [Source:NCBI gene;Acc:397471]	MMP14
ENSSSCG00000002040	288.95	-0.71	0.21	-3.25	0.00113443	0.0027033	mitochondrial ribosomal protein L52 [Source:NCBI gene;Acc:100157971]	MRPL52
ENSSSCG00000002041	14.74	0.61	0.49	1.23	0.21	0.29	solute carrier family 7 member 7 [Source:NCBI gene;Acc:100037972]	SLC7A7
ENSSSCG00000002042	701.44	0.31	0.2	1.57	0.11	0.17	OXA1L mitochondrial inner membrane protein [Source:NCBI gene;Acc:100154992]	OXA1L
ENSSSCG00000002045	97.45	0.27	0.24	1.1	0.26	0.35	40S ribosomal protein S3a pseudogene [Source:NCBI gene;Acc:100155572]
ENSSSCG00000002050	368.81	0.26	0.14	1.81	0.06	0.1	defender against cell death 1 [Source:NCBI gene;Acc:396984]	DAD1
ENSSSCG00000002051	827.78	-0.13	0.25	-0.52	0.6	0.67	abhydrolase domain containing 4 [Source:NCBI gene;Acc:100154266]	ABHD4
ENSSSCG00000002052	2.63	0.81	1.03	0.79	0.42	0.51	olfactory receptor 6J1-like [Source:NCBI gene;Acc:100151899]	OR6J1
ENSSSCG00000002127	637.86	0.83	0.13	6.31	2.63e-10	1.48e-09	chromodomain helicase DNA binding protein 8 [Source:NCBI gene;Acc:100156733]	CHD8
ENSSSCG00000002129	5.67	-0.21	0.75	-0.28	0.77	0.82	RPGR interacting protein 1 [Source:NCBI gene;Acc:100155563]	RPGRIP1
ENSSSCG00000002135	44.49	-0.47	0.3	-1.54	0.12	0.18	purine nucleoside phosphorylase [Source:NCBI gene;Acc:100157138]	PNP
ENSSSCG00000002138	158.46	-0.39	0.19	-2.08	0.03	0.06	O-sialoglycoprotein endopeptidase [Source:NCBI gene;Acc:100153498]	OSGEP
ENSSSCG00000002140	2294.36	-0.92	0.17	-5.33	9.33e-08	3.93e-07	kelch like family member 33 [Source:NCBI gene;Acc:100154698]	KLHL33
ENSSSCG00000002142	434.74	-0.15	0.14	-1.1	0.27	0.35	telomerase associated protein 1 [Source:NCBI gene;Acc:100152287]	TEP1
ENSSSCG00000002143	219.37	-0.66	0.19	-3.43	0.00058912	0.001482	poly(ADP-ribose) polymerase 2 [Source:NCBI gene;Acc:100518917]	PARP2
ENSSSCG00000002144	253.26	-0.02	0.18	-0.14	0.88	0.91	cyclin B1 interacting protein 1 [Source:HGNC Symbol;Acc:HGNC:19437]	CCNB1IP1
ENSSSCG00000002145	67.19	0.69	0.21	3.17	0.00149425	0.00347568	tetratricopeptide repeat domain 5 [Source:NCBI gene;Acc:100157553]	TTC5
ENSSSCG00000002235	51.13	-2.75	0.42	-6.44	1.14e-10	6.64e-10	lysophosphatidylcholine acyltransferase 4 [Source:NCBI gene;Acc:100152542]	LPCAT4
ENSSSCG00000002243	169.74	0.74	0.21	3.44	0.000568943	0.00143499	solute carrier family 12 member 6 [Source:NCBI gene;Acc:100156993]	SLC12A6
ENSSSCG00000002245	146.57	2	0.18	10.74	6.45e-27	1.34e-25	katanin regulatory subunit B1 like 1 [Source:NCBI gene;Acc:100154146]	KATNBL1
ENSSSCG00000002252	361.54	-0.25	0.26	-0.97	0.33	0.41	arrestin domain containing 4 [Source:NCBI gene;Acc:100155895]	ARRDC4
ENSSSCG00000002254	187.09	-2.17	0.21	-10.08	6.45e-24	1.08e-22	nuclear receptor subfamily 2 group F member 2 [Source:NCBI gene;Acc:100153983]	NR2F2
ENSSSCG00000002257	9.77	1.92	0.51	3.71	0.00020351	0.000551377	multiple C2 and transmembrane domain containing 2 [Source:NCBI gene;Acc:100155210]	MCTP2
ENSSSCG00000002258	88.49	1.5	0.34	4.35	1.34e-05	4.33e-05	kelch like family member 25 [Source:HGNC Symbol;Acc:HGNC:25732]	KLHL25
ENSSSCG00000002259	421.12	2.27	0.21	10.67	1.36e-26	2.77e-25	A-kinase anchoring protein 13 [Source:NCBI gene;Acc:397631]
ENSSSCG00000002260	17.87	4.6	0.49	9.39	5.7e-21	7.92e-20
ENSSSCG00000002263	57.65	0.73	0.3	2.35	0.01	0.03	solute carrier organic anion transporter family member 3A1 [Source:NCBI gene;Acc:100156054]	SLCO3A1
ENSSSCG00000002265	96.56	0.07	0.23	0.3	0.75	0.81	family with sequence similarity 174 member B [Source:NCBI gene;Acc:102162743]	FAM174B
ENSSSCG00000002266	665.89	1.81	0.14	12.21	2.74e-34	8.57e-33	chromodomain helicase DNA binding protein 2 [Source:NCBI gene;Acc:100156869]
ENSSSCG00000002267	599.26	-0.61	0.14	-4.3	1.66e-05	5.29e-05	repulsive guidance molecule BMP co-receptor a [Source:NCBI gene;Acc:100156429]	RGMA
ENSSSCG00000002268	60.58	0.19	0.23	0.83	0.4	0.49	A-kinase anchoring protein 5 [Source:NCBI gene;Acc:100153460]	AKAP5
ENSSSCG00000002269	1087.98	0.28	0.14	1.88	0.05	0.09	methylenetetrahydrofolate dehydrogenase, cyclohydrolase and formyltetrahydrofolate synthetase 1 [Source:NCBI gene;Acc:414382]	MTHFD1
ENSSSCG00000002275	15.97	-0.33	0.49	-0.66	0.5	0.58	protein phosphatase 1 regulatory subunit 36 [Source:NCBI gene;Acc:100157071]	PPP1R36
ENSSSCG00000002276	448.29	-1.85	0.2	-9.11	7.71e-20	9.84e-19	pleckstrin homology and RhoGEF domain containing G3 [Source:NCBI gene;Acc:100155870]	PLEKHG3
ENSSSCG00000002277	4129.87	-0.4	0.18	-2.2	0.02	0.04	spectrin beta, erythrocytic [Source:NCBI gene;Acc:100154659]	SPTB
ENSSSCG00000002279	142.71	-4.84	1.04	-4.63	3.5e-06	1.22e-05	glutathione peroxidase 2 [Source:NCBI gene;Acc:767625]	GPX2
ENSSSCG00000002280	9.9	-0.55	0.63	-0.87	0.37	0.46	RAB15, member RAS oncogene family [Source:NCBI gene;Acc:100512115]	RAB15
ENSSSCG00000002281	434.83	2.21	0.14	15.41	1.33e-53	9.27e-52	farnesyltransferase, CAAX box, beta [Source:NCBI gene;Acc:100512293]
ENSSSCG00000002283	175.03	1.08	0.16	6.48	8.71e-11	5.13e-10	fucosyltransferase 8 [Source:NCBI gene;Acc:396933]	FUT8
ENSSSCG00000002285	580.24	0.84	0.14	5.73	9.9e-09	4.68e-08	gephyrin [Source:NCBI gene;Acc:100153443]	GPHN
ENSSSCG00000002287	239.87	-0.07	0.17	-0.41	0.67	0.74	membrane palmitoylated protein 5 [Source:NCBI gene;Acc:100152635]	MPP5
ENSSSCG00000002290	2.29	-1.68	1.24	-1.35	0.17	0.24	pleckstrin 2 [Source:NCBI gene;Acc:100154251]	PLEK2
ENSSSCG00000002292	23.79	-1.44	0.52	-2.74	0.00609186	0.01	pleckstrin homology, MyTH4 and FERM domain containing H1 [Source:HGNC Symbol;Acc:HGNC:17733]	PLEKHH1
ENSSSCG00000002294	179.31	-0.1	0.7	-0.14	0.88	0.91	arginase 2 [Source:NCBI gene;Acc:100155893]	ARG2
ENSSSCG00000002295	600.23	0.26	0.14	1.84	0.06	0.1	vesicle transport through interaction with t-SNAREs 1B [Source:NCBI gene;Acc:404692]	VTI1B
ENSSSCG00000002296	117.91	-0.22	0.22	-1	0.31	0.4	retinol dehydrogenase 11 [Source:NCBI gene;Acc:100154684]
ENSSSCG00000002297	4.72	0.75	0.75	1	0.31	0.4	retinol dehydrogenase 12 [Source:NCBI gene;Acc:100153020]	RDH12
ENSSSCG00000002298	239.23	0.38	0.17	2.18	0.02	0.05	zinc finger FYVE-type containing 26 [Source:NCBI gene;Acc:100155869]	ZFYVE26
ENSSSCG00000002305	64.88	0.01	0.27	0.06	0.94	0.96	exonuclease 3'-5' domain containing 2 [Source:NCBI gene;Acc:100155300]	EXD2
ENSSSCG00000002306	242.6	-1.89	0.18	-10.35	3.87e-25	7.13e-24	polypeptide N-acetylgalactosaminyltransferase 16 [Source:NCBI gene;Acc:100513992]	GALNT16
ENSSSCG00000002307	515.31	-0.18	0.13	-1.37	0.16	0.23	ERH mRNA splicing and mitosis factor [Source:NCBI gene;Acc:100152505]	ERH
ENSSSCG00000002309	32.62	-1.66	0.44	-3.78	0.000153822	0.000424993	pleckstrin homology and coiled-coil domain containing D1 [Source:NCBI gene;Acc:100156934]	PLEKHD1
ENSSSCG00000002311	207.88	-1.1	0.2	-5.36	8.26e-08	3.5e-07	sushi domain containing 6 [Source:NCBI gene;Acc:100155733]	SUSD6
ENSSSCG00000002313	30.86	-1.16	0.4	-2.85	0.00434349	0.00921836	solute carrier family 10 member 1 [Source:NCBI gene;Acc:100153302]	SLC10A1
ENSSSCG00000002314	129.9	-1.1	0.24	-4.47	7.5e-06	2.51e-05	SPARC related modular calcium binding 1 [Source:NCBI gene;Acc:100157351]	SMOC1
ENSSSCG00000002315	376.29	1.63	0.19	8.24	1.66e-16	1.65e-15	solute carrier family 8 member A3 [Source:NCBI gene;Acc:100152101]	SLC8A3
ENSSSCG00000002316	34.62	-0.73	0.35	-2.07	0.03	0.06	cytochrome c oxidase assembly protein COX16 homolog, mitochondrial [Source:NCBI gene;Acc:100525232]	COX16
ENSSSCG00000002329	4.51	0.89	0.87	1.02	0.3	0.39	mitogen-activated protein kinase kinase kinase 9 [Source:NCBI gene;Acc:100155753]	MAP3K9
ENSSSCG00000002330	659.33	1.68	0.1	16.48	4.62e-61	4.22e-59	pecanex 1 [Source:NCBI gene;Acc:100154536]	PCNX1
ENSSSCG00000002332	130.18	-0.43	0.2	-2.1	0.03	0.06	signal induced proliferation associated 1 like 1 [Source:NCBI gene;Acc:100157762]	SIPA1L1
ENSSSCG00000002333	298.66	-0.07	0.19	-0.37	0.7	0.76	double PHD fingers 3 [Source:NCBI gene;Acc:100156555]	DPF3
ENSSSCG00000002337	250.64	0.43	0.14	2.99	0.00278606	0.00616407	zinc finger FYVE-type containing 1 [Source:NCBI gene;Acc:100154908]	ZFYVE1
ENSSSCG00000002340	348.95	0.7	0.12	5.82	5.55e-09	2.7e-08	presenilin 1 [Source:NCBI gene;Acc:780411]	PSEN1
ENSSSCG00000002341	161.52	0.89	0.17	5	5.45e-07	2.1e-06	papilin, proteoglycan like sulfated glycoprotein [Source:NCBI gene;Acc:100523451]	PAPLN
ENSSSCG00000002344	46.55	0.21	0.29	0.72	0.46	0.55	ribosomal oxygenase 1 [Source:NCBI gene;Acc:100523074]	RIOX1
ENSSSCG00000002348	34.48	0.41	0.29	1.42	0.15	0.22	acyl-CoA thioesterase 6 [Source:NCBI gene;Acc:100152868]
ENSSSCG00000002349	653.67	-0.59	0.16	-3.53	0.000402307	0.00104135	acyl-coenzyme A thioesterase 4 [Source:NCBI gene;Acc:100158115]	ACOT4
ENSSSCG00000002350	347.08	0.03	0.14	0.21	0.82	0.86	mitotic deacetylase associated SANT domain protein [Source:NCBI gene;Acc:100623005]	MIDEAS
ENSSSCG00000002351	197.04	-0.41	0.18	-2.25	0.02	0.04	prostaglandin reductase 2 [Source:NCBI gene;Acc:100156930]
ENSSSCG00000002352	207.83	0.69	0.15	4.36	1.25e-05	4.05e-05	zinc finger protein 410 [Source:NCBI gene;Acc:100512059]	ZNF410
ENSSSCG00000002353	44.55	0.13	0.29	0.47	0.63	0.71	FAM161 centrosomal protein B [Source:NCBI gene;Acc:100512240]	FAM161B
ENSSSCG00000002354	17.75	-2.15	0.6	-3.57	0.000345569	0.000902772	coenzyme Q6, monooxygenase [Source:NCBI gene;Acc:100155731]	COQ6
ENSSSCG00000002355	121.11	-0.22	0.2	-1.1	0.26	0.34	ectonucleoside triphosphate diphosphohydrolase 5 (inactive) [Source:NCBI gene;Acc:100154506]	ENTPD5
ENSSSCG00000002357	787.85	1.3	0.14	9.15	5.68e-20	7.35e-19	aldehyde dehydrogenase 6 family member A1 [Source:NCBI gene;Acc:100153301]	ALDH6A1
ENSSSCG00000002366	386.78	-0.39	0.16	-2.41	0.01	0.02	NPC intracellular cholesterol transporter 2 [Source:NCBI gene;Acc:397410]	NPC2
ENSSSCG00000002367	41.42	-0.08	0.3	-0.29	0.77	0.82	iron-sulfur cluster assembly 2 [Source:NCBI gene;Acc:100738266]	ISCA2
ENSSSCG00000002368	119.18	0.63	0.19	3.27	0.00106369	0.00254997	latent transforming growth factor beta binding protein 2 [Source:NCBI gene;Acc:100514300]	LTBP2
ENSSSCG00000002370	166.47	-0.19	0.17	-1.11	0.26	0.34	apoptosis resistant E3 ubiquitin protein ligase 1 [Source:NCBI gene;Acc:100622552]	AREL1
ENSSSCG00000002372	246.44	-1.05	0.17	-5.88	3.87e-09	1.92e-08	YLP motif containing 1 [Source:NCBI gene;Acc:100152380]	YLPM1
ENSSSCG00000002374	630.92	-0.33	0.26	-1.28	0.19	0.27	dihydrolipoamide S-succinyltransferase [Source:NCBI gene;Acc:397690]	DLST
ENSSSCG00000002375	12.26	-0.02	0.52	-0.04	0.96	0.97	ribosomal protein S6 kinase like 1 [Source:NCBI gene;Acc:100152357]	RPS6KL1
ENSSSCG00000002377	376.14	0.18	0.15	1.19	0.23	0.31	eukaryotic translation initiation factor 2B subunit beta [Source:NCBI gene;Acc:100515216]	EIF2B2
ENSSSCG00000002378	274.01	0.5	0.14	3.43	0.000588334	0.00148047	acylphosphatase 1 [Source:NCBI gene;Acc:100155997]	MLH3
ENSSSCG00000002379	25.55	-0.88	0.4	-2.16	0.03	0.05	acylphosphatase 1 [Source:NCBI gene;Acc:100155997]	ACYP1
ENSSSCG00000002381	1973.56	1.7	0.11	14.88	3.91e-50	2.45e-48	NIMA related kinase 9 [Source:NCBI gene;Acc:100152772]	NEK9
ENSSSCG00000002383	2597.55	-2.41	0.63	-3.77	0.000161447	0.000444557	Fos proto-oncogene, AP-1 transcription factor subunit [Source:NCBI gene;Acc:100144486]	FOS
ENSSSCG00000002385	160.89	-0.37	0.22	-1.66	0.09	0.14	transforming growth factor beta 3 [Source:NCBI gene;Acc:397400]	TGFB3
ENSSSCG00000002386	57.35	-0.97	0.28	-3.39	0.000684912	0.00170255	intraflagellar transport 43 [Source:NCBI gene;Acc:100516026]
ENSSSCG00000002387	22.87	1.73	0.41	4.21	2.46e-05	7.61e-05	G-patch domain containing 2 like [Source:NCBI gene;Acc:100153141]	GPATCH2L
ENSSSCG00000002388	45.13	1.33	0.25	5.16	2.4e-07	9.67e-07	estrogen related receptor beta [Source:NCBI gene;Acc:100151940]	ESRRB
ENSSSCG00000002389	404.72	-2.24	0.21	-10.38	3.04e-25	5.62e-24	vasohibin 1 [Source:NCBI gene;Acc:100511141]	VASH1
ENSSSCG00000002390	151.18	1.06	0.19	5.47	4.29e-08	1.88e-07	angel homolog 1 [Source:NCBI gene;Acc:100154390]	ANGEL1
ENSSSCG00000002392	1.55	-0.98	1.37	-0.71	0.47	0.55	interferon regulatory factor 2 binding protein like [Source:NCBI gene;Acc:100152768]
ENSSSCG00000002396	384.09	-0.01	0.15	-0.08	0.93	0.94	glutathione S-transferase zeta 1 [Source:NCBI gene;Acc:100626791]	GSTZ1
ENSSSCG00000002397	97.87	-0.58	0.21	-2.75	0.00590426	0.01	protein O-mannosyltransferase 2 [Source:NCBI gene;Acc:100155173]	POMT2
ENSSSCG00000002403	61.44	-1.06	0.3	-3.47	0.00050176	0.00127696	VPS33B interacting protein, apical-basolateral polarity regulator, spe-39 homolog [Source:NCBI gene;Acc:100626440]	VIPAS39
ENSSSCG00000002404	148.11	0.22	0.2	1.06	0.28	0.37	serine palmitoyltransferase long chain base subunit 2 [Source:NCBI gene;Acc:100158010]	SPTLC2
ENSSSCG00000002406	1295.76	-1.09	0.2	-5.32	9.91e-08	4.16e-07	activator of HSP90 ATPase activity 1 [Source:NCBI gene;Acc:100626607]	AHSA1
ENSSSCG00000002408	30.96	2.1	0.34	6.15	7.73e-10	4.12e-09	aarF domain containing kinase 1 [Source:NCBI gene;Acc:100154765]	ADCK1
ENSSSCG00000002410	43.09	1.6	0.25	6.42	1.35e-10	7.83e-10	centrosomal protein 128 [Source:NCBI gene;Acc:100520033]	CEP128
ENSSSCG00000002411	236.52	1.52	0.14	10.54	5.42e-26	1.05e-24	general transcription factor IIA subunit 1 [Source:NCBI gene;Acc:100154605]	GTF2A1
ENSSSCG00000002412	204.6	0.2	0.15	1.35	0.17	0.24	stonin 2 [Source:NCBI gene;Acc:100157426]	STON2
ENSSSCG00000002414	482.31	0.24	0.14	1.65	0.09	0.14	SEL1L adaptor subunit of ERAD E3 ubiquitin ligase [Source:NCBI gene;Acc:100520751]	SEL1L
ENSSSCG00000002424	57.65	0.41	0.26	1.57	0.11	0.17	spermatogenesis associated 7 [Source:NCBI gene;Acc:100153278]	SPATA7
ENSSSCG00000002425	876.64	-0.12	0.14	-0.86	0.38	0.47	protein tyrosine phosphatase non-receptor type 21 [Source:NCBI gene;Acc:100152076]	PTPN21
ENSSSCG00000002426	544.93	0.01	0.16	0.1	0.91	0.93	zinc finger CCCH-type containing 14 [Source:NCBI gene;Acc:100157303]	ZC3H14
ENSSSCG00000002427	24.96	2.68	0.36	7.28	3.29e-13	2.47e-12	EMAP like 5 [Source:NCBI gene;Acc:100153276]	EML5
ENSSSCG00000002428	10.76	-0.74	0.57	-1.29	0.19	0.27	tetratricopeptide repeat domain 8 [Source:NCBI gene;Acc:100156057]	TTC8
ENSSSCG00000002429	840.82	2.8	0.16	17.09	1.6e-65	1.7e-63	forkhead box N3 [Source:NCBI gene;Acc:733584]	FOXN3
ENSSSCG00000002430	36.29	-0.23	0.32	-0.73	0.46	0.55	EF-hand calcium binding domain 11 [Source:NCBI gene;Acc:100738763]	EFCAB11
ENSSSCG00000002431	26.97	0.08	0.34	0.25	0.79	0.84	tyrosyl-DNA phosphodiesterase 1 [Source:NCBI gene;Acc:100153247]	TDP1
ENSSSCG00000002432	29.6	0.52	0.39	1.31	0.18	0.26	potassium two pore domain channel subfamily K member 13 [Source:NCBI gene;Acc:100623906]	KCNK13
ENSSSCG00000002433	1016.59	0.35	0.12	2.91	0.00361007	0.00779942	proteasome 26S subunit, ATPase 1 [Source:NCBI gene;Acc:100155274]	PSMC1
ENSSSCG00000002434	141.36	1.34	0.18	7.09	1.32e-12	9.35e-12	NRDE-2, necessary for RNA interference, domain containing [Source:NCBI gene;Acc:100154479]	NRDE2
ENSSSCG00000002436	355.98	-1.79	0.18	-9.58	9.18e-22	1.35e-20	tetratricopeptide repeat domain 7B [Source:NCBI gene;Acc:100154890]	TTC7B
ENSSSCG00000002440	729.38	-1.32	0.18	-7.09	1.25e-12	8.82e-12	coiled-coil domain containing 88C [Source:NCBI gene;Acc:100152429]	CCDC88C
ENSSSCG00000002441	718.46	-0.12	0.11	-1.08	0.27	0.36	protein phosphatase 4 regulatory subunit 3A [Source:NCBI gene;Acc:100157672]	PPP4R3A
ENSSSCG00000002443	5.86	0.09	0.73	0.13	0.89	0.92	tandem C2 domains, nuclear [Source:NCBI gene;Acc:100156455]	TC2N
ENSSSCG00000002444	320.6	-1.9	0.24	-7.77	7.61e-15	6.57e-14	fibulin 5 [Source:NCBI gene;Acc:100155248]	FBLN5
ENSSSCG00000002445	486.51	1.55	0.14	10.81	3.07e-27	6.5e-26	thyroid hormone receptor interactor 11 [Source:NCBI gene;Acc:100154452]
ENSSSCG00000002446	149.11	0.14	0.19	0.72	0.46	0.55	ataxin 3 [Source:NCBI gene;Acc:100144422]
ENSSSCG00000002447	664	0.46	0.14	3.13	0.00170496	0.00391843	cleavage and polyadenylation specific factor 2 [Source:NCBI gene;Acc:106507753]	CPSF2
ENSSSCG00000002449	879.46	0.21	0.23	0.92	0.35	0.44
ENSSSCG00000002451	147.57	-2.04	0.3	-6.67	2.52e-11	1.56e-10	Ras and Rab interactor 3 [Source:NCBI gene;Acc:100155709]	RIN3
ENSSSCG00000002452	753.87	-0.15	0.14	-1.08	0.27	0.35	legumain [Source:NCBI gene;Acc:100154477]	LGMN
ENSSSCG00000002455	237.71	0.8	0.14	5.35	8.71e-08	3.68e-07	golgin A5 [Source:NCBI gene;Acc:100151911]	GOLGA5
ENSSSCG00000002456	46.89	4.27	0.44	9.58	9.03e-22	1.32e-20	chromogranin A [Source:NCBI gene;Acc:397540]	CHGA
ENSSSCG00000002457	106.72	0.98	0.19	4.93	8.02e-07	3.03e-06	inositol-tetrakisphosphate 1-kinase [Source:NCBI gene;Acc:100152339]	ITPK1
ENSSSCG00000002458	79.51	0.86	0.2	4.14	3.47e-05	0.000105666	transmembrane protein 251 [Source:NCBI gene;Acc:414384]	TMEM251
ENSSSCG00000002459	161.46	-0.68	0.18	-3.61	0.000299267	0.000789759
ENSSSCG00000002460	163.7	-0.42	0.2	-2.09	0.03	0.06	ubiquitin protein ligase E3 component n-recognin 7 [Source:NCBI gene;Acc:100153874]
ENSSSCG00000002461	343.08	0.49	0.14	3.51	0.000438699	0.00112681	BTB domain containing 7 [Source:NCBI gene;Acc:100152664]	BTBD7
ENSSSCG00000002464	38.26	-1.75	0.37	-4.61	3.91e-06	1.35e-05	proline rich membrane anchor 1 [Source:NCBI gene;Acc:102167492]
ENSSSCG00000002467	4278.39	0.42	0.15	2.78	0.00528887	0.01	ankyrin repeat and SOCS box containing 2 [Source:NCBI gene;Acc:100153068]	ASB2
ENSSSCG00000002469	23.13	0.91	0.36	2.47	0.01	0.02	OTU deubiquitinase, ubiquitin aldehyde binding 2 [Source:NCBI gene;Acc:100151873]	OTUB2
ENSSSCG00000002470	344.99	1.09	0.22	4.87	1.09e-06	4.06e-06	DEAD-box helicase 24 [Source:NCBI gene;Acc:100157901]	DDX24
ENSSSCG00000002474	2.75	0.68	0.97	0.69	0.48	0.57	protein phosphatase 4 regulatory subunit 4 [Source:NCBI gene;Acc:100737576]	PPP4R4
ENSSSCG00000002476	1.64	-2.21	1.59	-1.38	0.16	0.23	serpin family A member 1 [Source:NCBI gene;Acc:397688]	SERPINA1
ENSSSCG00000002490	5.92	1.23	0.91	1.34	0.17	0.24	goosecoid homeobox [Source:NCBI gene;Acc:397342]	GSC
ENSSSCG00000002494	8.31	2.24	0.57	3.89	9.97e-05	0.00028294	calmin [Source:NCBI gene;Acc:100511700]	CLMN
ENSSSCG00000002495	295.48	0.5	0.16	3.12	0.00175386	0.00402122	spectrin repeat containing nuclear envelope family member 3 [Source:NCBI gene;Acc:100525411]	SYNE3
ENSSSCG00000002496	471.36	-0.68	0.17	-3.83	0.000126344	0.000353977	glutaredoxin 5 [Source:NCBI gene;Acc:100154744]	GLRX5
ENSSSCG00000002502	298.31	1.09	0.17	6.34	2.26e-10	1.28e-09	autophagy related 2B [Source:NCBI gene;Acc:100462716]	ATG2B
ENSSSCG00000002504	2.62	-0.04	1.13	-0.04	0.96	0.97	adenylate kinase 7 [Source:NCBI gene;Acc:100152573]	AK7
ENSSSCG00000002505	583.68	0.32	0.15	2.03	0.04	0.06	poly(A) polymerase alpha [Source:NCBI gene;Acc:100156323]	PAPOLA
ENSSSCG00000002506	50.81	-0.71	0.27	-2.56	0.01	0.01	VRK serine/threonine kinase 1 [Source:NCBI gene;Acc:100157930]	VRK1
ENSSSCG00000002508	1211.06	0.84	0.12	6.62	3.5e-11	2.14e-10	SET domain containing 3, actin histidine methyltransferase [Source:NCBI gene;Acc:100152552]	SETD3
ENSSSCG00000002509	241.17	-2.5	0.22	-10.99	3.89e-28	8.62e-27	cyclin K [Source:NCBI gene;Acc:100157799]	CCNK
ENSSSCG00000002512	5.22	-1.48	0.97	-1.52	0.12	0.18	delta 4-desaturase, sphingolipid 2 [Source:NCBI gene;Acc:100739329]	DEGS2
ENSSSCG00000002515	19.74	-1.9	0.6	-3.17	0.00151792	0.00352422	solute carrier family 25 member 47 [Source:NCBI gene;Acc:100515556]	SLC25A47
ENSSSCG00000002516	287.53	-0.57	0.16	-3.56	0.000368632	0.000960109	tryptophanyl-tRNA synthetase 1 [Source:NCBI gene;Acc:100515390]	WARS1
ENSSSCG00000002517	71.05	-1.52	0.31	-4.9	9.54e-07	3.57e-06	WD repeat domain 25 [Source:NCBI gene;Acc:100513744]	WDR25
ENSSSCG00000002520	305.49	-0.9	0.24	-3.7	0.000214403	0.000579069	solute carrier family 25 member 29 [Source:NCBI gene;Acc:100513936]	SLC25A29
ENSSSCG00000002523	1001.5	-1.97	0.17	-11.46	1.94e-30	4.87e-29	CDC42 binding protein kinase beta [Source:NCBI gene;Acc:100156588]	CDC42BPB
ENSSSCG00000002525	141.23	-0.85	0.21	-3.97	7.02e-05	0.000203738	TNF receptor associated factor 3 [Source:NCBI gene;Acc:100156979]	TRAF3
ENSSSCG00000002526	210.6	-0.9	0.19	-4.55	5.2e-06	1.77e-05	REST corepressor 1 [Source:NCBI gene;Acc:100155804]	RCOR1
ENSSSCG00000002528	263.15	0.27	0.15	1.82	0.06	0.1	tectonin beta-propeller repeat containing 2 [Source:NCBI gene;Acc:100158172]
ENSSSCG00000002529	245.55	0.55	1.02	0.53	0.59	0.66
ENSSSCG00000002530	386.64	0.12	0.18	0.67	0.49	0.58	cyclin dependent kinase 2 interacting protein [Source:NCBI gene;Acc:100155781]	CINP
ENSSSCG00000002531	30.74	-1.25	0.4	-3.05	0.00222162	0.00500323	MOK protein kinase [Source:NCBI gene;Acc:100520316]	MOK
ENSSSCG00000002532	323.91	1.43	0.15	9.3	1.34e-20	1.82e-19	zinc finger protein 839 [Source:NCBI gene;Acc:100152925]
ENSSSCG00000002533	151.75	0.67	0.2	3.3	0.000958005	0.002318	WD repeat domain 20 [Source:NCBI gene;Acc:100516626]	WDR20
ENSSSCG00000002535	10659.3	-1.29	0.26	-4.84	1.27e-06	4.68e-06	heat shock protein 90 alpha family class A member 1 [Source:NCBI gene;Acc:397028]	HSP90AA1
ENSSSCG00000002536	2.84	-1.07	1.29	-0.83	0.4	0.49	uncharacterized LOC100736929 [Source:NCBI gene;Acc:100736929]
ENSSSCG00000002540	1166.13	-0.14	0.11	-1.28	0.19	0.27	protein phosphatase 2 regulatory subunit B'gamma [Source:NCBI gene;Acc:100620346]	PPP2R5C
ENSSSCG00000002544	188.4	-2	0.23	-8.35	6.41e-17	6.61e-16	protein phosphatase 1 regulatory subunit 13B [Source:NCBI gene;Acc:100521849]	PPP1R13B
ENSSSCG00000002546	24.27	-0.66	0.4	-1.65	0.09	0.15	X-ray repair cross complementing 3 [Source:NCBI gene;Acc:100522195]	XRCC3
ENSSSCG00000002547	2382.41	0.56	0.13	4.19	2.74e-05	8.43e-05	kinesin light chain 1 [Source:NCBI gene;Acc:100523621]
ENSSSCG00000002552	9.62	-1.04	0.69	-1.51	0.13	0.19	tudor domain containing 9 [Source:NCBI gene;Acc:100522382]	TDRD9
ENSSSCG00000002554	46.37	-0.62	0.37	-1.66	0.09	0.14	phospholipase D family member 4 [Source:NCBI gene;Acc:100524095]	PLD4
ENSSSCG00000002555	672.73	-0.95	0.16	-5.99	2.1e-09	1.07e-08	jagged canonical Notch ligand 2 [Source:NCBI gene;Acc:100522743]	JAG2
ENSSSCG00000002557	357.44	-1.62	0.31	-5.24	1.56e-07	6.4e-07	nudix hydrolase 14 [Source:NCBI gene;Acc:397008]	NUDT14
ENSSSCG00000002558	83.58	0.37	0.2	1.76	0.07	0.12	centrosomal protein 170B [Source:NCBI gene;Acc:100521503]	CEP170B
ENSSSCG00000002559	65.66	-1.01	0.27	-3.69	0.000223018	0.000600353	cell division cycle associated 4 [Source:NCBI gene;Acc:100523127]	CDCA4
ENSSSCG00000002573	5.57	0.23	0.72	0.32	0.74	0.8	retrotransposon Gag like 1 [Source:NCBI gene;Acc:100187562]	RTL1
ENSSSCG00000002620	29.2	-0.12	0.32	-0.37	0.7	0.77	EF-hand domain containing 1 [Source:NCBI gene;Acc:100152550]	EFHC1
ENSSSCG00000002622	33.84	-0.06	0.35	-0.17	0.86	0.89	transmembrane protein 14A [Source:NCBI gene;Acc:100512176]	TMEM14A
ENSSSCG00000002627	104.38	-1	0.23	-4.33	1.48e-05	4.74e-05	glutathione S-transferase alpha 4 [Source:NCBI gene;Acc:100152951]	GSTA4
ENSSSCG00000002628	148.28	-0.08	0.18	-0.44	0.65	0.72	ciliogenesis associated kinase 1 [Source:NCBI gene;Acc:100511822]	CILK1
ENSSSCG00000002629	711.72	0.3	0.13	2.31	0.02	0.03	F-box protein 9 [Source:NCBI gene;Acc:100152568]	FBXO9
ENSSSCG00000002632	5.05	-0.37	0.9	-0.41	0.67	0.74	solute carrier family 28 member 1 [Source:NCBI gene;Acc:397200]	SLC28A1
ENSSSCG00000002633	102.23	-0.93	0.22	-4.11	3.81e-05	0.000115222	growth arrest specific 8 [Source:NCBI gene;Acc:100522374]	GAS8
ENSSSCG00000002635	18.88	-0.99	0.47	-2.1	0.03	0.06	spire type actin nucleation factor 2 [Source:NCBI gene;Acc:100621354]	SPIRE2
ENSSSCG00000002637	9.37	-0.69	0.62	-1.11	0.26	0.34	dysbindin domain containing 1 [Source:NCBI gene;Acc:100738701]
ENSSSCG00000002639	4.95	-0.31	1.09	-0.28	0.77	0.82
ENSSSCG00000002640	517.51	-0.08	0.13	-0.64	0.51	0.59	differentially expressed in FDCP 8 homolog [Source:NCBI gene;Acc:100523845]	DEF8
ENSSSCG00000002642	1356.28	-1.34	0.2	-6.58	4.47e-11	2.72e-10	cadherin 15 [Source:NCBI gene;Acc:100523671]	CDH15
ENSSSCG00000002645	187.88	-1.35	0.22	-6.02	1.72e-09	8.84e-09	galactosamine (N-acetyl)-6-sulfatase [Source:NCBI gene;Acc:397000]	GALNS
ENSSSCG00000002646	730.77	-0.37	0.2	-1.82	0.06	0.1	trafficking protein particle complex 2 like [Source:NCBI gene;Acc:100524745]
ENSSSCG00000002648	248.95	-0.57	0.24	-2.33	0.01	0.03	CBFA2/RUNX1 partner transcriptional co-repressor 3 [Source:NCBI gene;Acc:100525577]	CBFA2T3
ENSSSCG00000002650	115.34	-1.25	0.27	-4.58	4.59e-06	1.58e-05	adenine phosphoribosyltransferase [Source:NCBI gene;Acc:100622001]	APRT
ENSSSCG00000002651	56.51	-1.5	0.33	-4.55	5.16e-06	1.76e-05	chromatin licensing and DNA replication factor 1 [Source:NCBI gene;Acc:100525749]
ENSSSCG00000002652	478.49	-0.56	0.15	-3.54	0.000388656	0.00100857	kelch domain containing 4 [Source:NCBI gene;Acc:100511452]	KLHDC4
ENSSSCG00000002653	22.77	-1.63	0.5	-3.27	0.00107213	0.00256869	junctophilin 3 [Source:NCBI gene;Acc:100512414]
ENSSSCG00000002654	3066.08	0.8	0.14	5.62	1.83e-08	8.41e-08	F-box protein 31 [Source:NCBI gene;Acc:100512607]	FBXO31
ENSSSCG00000002655	1531.4	0.36	0.13	2.67	0.00755238	0.01	microtubule associated protein 1 light chain 3 beta [Source:NCBI gene;Acc:100462754]	MAP1LC3B
ENSSSCG00000002656	245.36	0.87	0.18	4.59	4.34e-06	1.49e-05	zinc finger CCHC-type containing 14 [Source:NCBI gene;Acc:100512105]	ZCCHC14
ENSSSCG00000002657	3.99	0.22	0.85	0.26	0.78	0.83	chromosome 6 C16orf95 homolog [Source:NCBI gene;Acc:106510445]
ENSSSCG00000002660	186.18	-0.87	0.19	-4.45	8.54e-06	2.83e-05	methenyltetrahydrofolate synthetase domain containing [Source:NCBI gene;Acc:100511815]	MTHFSD
ENSSSCG00000002664	363.07	0.5	0.16	3.06	0.0021821	0.00492136	Gse1 coiled-coil protein [Source:NCBI gene;Acc:100513153]	GSE1
ENSSSCG00000002666	999.24	0.09	0.11	0.85	0.39	0.48	KIAA0513 ortholog [Source:NCBI gene;Acc:100515140]	KIAA0513
ENSSSCG00000002667	435.69	-0.77	0.13	-5.73	9.79e-09	4.63e-08	zinc finger DHHC-type palmitoyltransferase 7 [Source:NCBI gene;Acc:100514104]	ZDHHC7
ENSSSCG00000002668	8.49	-1.84	0.81	-2.27	0.02	0.04	CBY1 interacting BAR domain containing 2 [Source:NCBI gene;Acc:100514288]	FAM92B
ENSSSCG00000002669	176.63	0.28	0.21	1.31	0.18	0.26	cysteine rich secretory protein LCCL domain containing 2 [Source:NCBI gene;Acc:100625354]	CRISPLD2
ENSSSCG00000002670	559.06	-0.52	0.13	-3.77	0.000160743	0.000442767	ubiquitin specific peptidase 10 [Source:NCBI gene;Acc:100514462]	USP10
ENSSSCG00000002671	4.47	2.1	0.73	2.85	0.00436078	0.00925266	ATPase secretory pathway Ca2+ transporting 2 [Source:NCBI gene;Acc:100514770]	ATP2C2
ENSSSCG00000002672	50.87	-1.03	0.31	-3.25	0.00114836	0.00273292	MTOR associated protein, eak-7 homolog [Source:NCBI gene;Acc:100514962]	MEAK7
ENSSSCG00000002675	13.08	-1.89	0.67	-2.79	0.00513234	0.01	dynein axonemal assembly factor 1 [Source:NCBI gene;Acc:100517588]	DNAAF1
ENSSSCG00000002680	135.6	-1.76	0.26	-6.62	3.44e-11	2.11e-10	TATA-box binding protein associated factor, RNA polymerase I subunit C [Source:NCBI gene;Acc:100516196]	TAF1C
ENSSSCG00000002681	149.78	0.46	0.19	2.33	0.01	0.03	hydroxysteroid dehydrogenase like 1 [Source:NCBI gene;Acc:100516372]	HSDL1
ENSSSCG00000002682	1045.84	0.23	0.14	1.58	0.11	0.16	membrane bound transcription factor peptidase, site 1 [Source:NCBI gene;Acc:100516674]	MBTPS1
ENSSSCG00000002684	1813.6	-0.52	0.13	-3.81	0.000136429	0.000380146	cadherin 13 [Source:NCBI gene;Acc:100126163]	CDH13
ENSSSCG00000002688	67.4	-0.25	0.25	-0.99	0.31	0.4	phospholipase C gamma 2 [Source:NCBI gene;Acc:100518663]	PLCG2
ENSSSCG00000002689	78.09	-1.16	0.27	-4.18	2.79e-05	8.6e-05	c-Maf inducing protein [Source:NCBI gene;Acc:100518307]	CMIP
ENSSSCG00000002690	43	2.78	0.35	7.82	4.93e-15	4.34e-14	gigaxonin [Source:NCBI gene;Acc:100518489]	GAN
ENSSSCG00000002696	5.96	0.79	0.98	0.79	0.42	0.51	vesicle amine transport 1 like [Source:NCBI gene;Acc:100520197]	VAT1L
ENSSSCG00000002697	189.86	0.17	0.21	0.82	0.4	0.49	nudix hydrolase 7 [Source:NCBI gene;Acc:100738827]	NUDT7
ENSSSCG00000002700	4.18	0.08	0.88	0.1	0.91	0.93	synaptonemal complex central element protein 1 like [Source:NCBI gene;Acc:102166907]
ENSSSCG00000002701	131.62	-0.05	0.19	-0.28	0.77	0.82	MON1 homolog B, secretory trafficking associated [Source:NCBI gene;Acc:100520385]	MON1B
ENSSSCG00000002703	439.92	0.16	0.12	1.32	0.18	0.25	TERF2 interacting protein [Source:NCBI gene;Acc:100521624]	TERF2IP
ENSSSCG00000002704	6433.45	-0.01	0.15	-0.08	0.93	0.94	lysyl-tRNA synthetase 1 [Source:NCBI gene;Acc:100521452]	KARS1
ENSSSCG00000002706	36.52	0.42	0.28	1.52	0.12	0.18	adenosine deaminase tRNA specific 1 [Source:NCBI gene;Acc:100521793]	ADAT1
ENSSSCG00000002707	915.46	0.41	0.11	3.52	0.000418327	0.00107861	GABA type A receptor associated protein like 2 [Source:NCBI gene;Acc:100521968]	GABARAPL2
ENSSSCG00000002708	30.84	-2.03	0.46	-4.34	1.42e-05	4.56e-05	transmembrane protein 231 [Source:NCBI gene;Acc:100522137]	TMEM231
ENSSSCG00000002709	11.95	-1.18	0.67	-1.76	0.07	0.12	carbohydrate sulfotransferase 6 [Source:NCBI gene;Acc:100522551]
ENSSSCG00000002712	911.61	0.78	0.23	3.26	0.0010837	0.00259376	lactate dehydrogenase D [Source:NCBI gene;Acc:100523064]	LDHD
ENSSSCG00000002714	173.51	-0.23	0.19	-1.17	0.24	0.32	WD repeat domain 59 [Source:NCBI gene;Acc:100521092]	WDR59
ENSSSCG00000002715	53.35	-1.01	0.31	-3.25	0.00113514	0.0027046	ring finger and WD repeat domain 3 [Source:NCBI gene;Acc:100736590]	RFWD3
ENSSSCG00000002716	105.53	-2.64	0.35	-7.4	1.3e-13	1.02e-12	mixed lineage kinase domain like pseudokinase [Source:NCBI gene;Acc:100736836]	MLKL
ENSSSCG00000002718	2.89	-2.09	1.26	-1.66	0.09	0.14	fatty acid 2-hydroxylase [Source:NCBI gene;Acc:100523966]	FA2H
ENSSSCG00000002719	64.17	1.37	0.24	5.66	1.44e-08	6.69e-08	exosome component 6 [Source:NCBI gene;Acc:100737302]	EXOSC6
ENSSSCG00000002720	6.5	2.1	0.72	2.89	0.00374328	0.00805529	C-type lectin domain family 18 member C [Source:NCBI gene;Acc:100525922]
ENSSSCG00000002722	544.15	0.77	0.16	4.67	2.92e-06	1.03e-05	DEAD-box helicase 19B [Source:NCBI gene;Acc:100524746]
ENSSSCG00000002723	1517.64	0.27	0.19	1.35	0.17	0.24	alanyl-tRNA synthetase 1 [Source:NCBI gene;Acc:100525399]	AARS1
ENSSSCG00000002724	739.16	-0.19	0.11	-1.65	0.09	0.15	pyruvate dehydrogenase phosphatase regulatory subunit [Source:NCBI gene;Acc:100525224]	PDPR
ENSSSCG00000002729	196.36	-0.68	0.2	-3.32	0.000883353	0.00215243	VAC14 component of PIKFYVE complex [Source:NCBI gene;Acc:100513600]	VAC14
ENSSSCG00000002738	53	-0.00250309	0.29	-0.00853513	0.99	0.99	zinc finger protein 19 [Source:NCBI gene;Acc:100514167]	ZNF23
ENSSSCG00000002739	47.81	0.75	0.25	2.96	0.00298289	0.00654292	PH domain and leucine rich repeat protein phosphatase 2 [Source:NCBI gene;Acc:100628113]	PHLPP2
ENSSSCG00000002740	498.33	-0.31	0.14	-2.21	0.02	0.04	adaptor related protein complex 1 subunit gamma 1 [Source:NCBI gene;Acc:100514713]	AP1G1
ENSSSCG00000002741	213.05	-0.52	0.21	-2.46	0.01	0.02	zinc finger protein 821 [Source:NCBI gene;Acc:100515083]	ZNF821
ENSSSCG00000002743	802.03	0.19	0.1	1.91	0.05	0.09	IST1 factor associated with ESCRT-III [Source:NCBI gene;Acc:100626669]	IST1
ENSSSCG00000002746	67.42	-0.57	0.26	-2.16	0.03	0.05	dihydroorotate dehydrogenase (quinone) [Source:NCBI gene;Acc:102157990]	DHODH
ENSSSCG00000002747	2.17	0.49	1.08	0.45	0.64	0.72	polyamine modulated factor 1 binding protein 1 [Source:NCBI gene;Acc:100518840]	PMFBP1
ENSSSCG00000002748	204.49	-0.48	0.17	-2.8	0.00496495	0.01	DEAH-box helicase 38 [Source:NCBI gene;Acc:100518664]	DHX38
ENSSSCG00000002749	37.38	-0.05	0.34	-0.15	0.87	0.9	haptoglobin [Source:NCBI gene;Acc:397061]
ENSSSCG00000002752	142.27	1.86	0.22	8.21	2.16e-16	2.12e-15	zinc finger homeobox 3 [Source:NCBI gene;Acc:100519194]	ZFHX3
ENSSSCG00000002753	182.21	-1.37	0.19	-7.2	5.78e-13	4.24e-12	NIN1 (RPN12) binding protein 1 homolog [Source:NCBI gene;Acc:100516270]	NOB1
ENSSSCG00000002754	376.98	-0.5	0.23	-2.2	0.02	0.04	NAD(P)H quinone dehydrogenase 1 [Source:NCBI gene;Acc:100286873]	NQO1
ENSSSCG00000002755	134.08	1.66	0.21	7.65	2e-14	1.67e-13	nuclear factor of activated T cells 5 [Source:NCBI gene;Acc:100516737]	NFAT5
ENSSSCG00000002759	351.93	0.08	0.14	0.54	0.58	0.66	component of oligomeric golgi complex 8 [Source:NCBI gene;Acc:100517220]
ENSSSCG00000002762	165.88	-1.35	0.19	-6.89	5.49e-12	3.64e-11	telomeric repeat binding factor 2 [Source:NCBI gene;Acc:100517762]	TERF2
ENSSSCG00000002763	725.7	0.11	0.14	0.77	0.43	0.52	protein arginine methyltransferase 7 [Source:NCBI gene;Acc:100517946]	PRMT7
ENSSSCG00000002764	10	0.56	0.6	0.92	0.35	0.44	sphingomyelin phosphodiesterase 3 [Source:NCBI gene;Acc:100518128]	SMPD3
ENSSSCG00000002767	16.56	-2.59	0.71	-3.63	0.000278085	0.000738026	translin associated factor X interacting protein 1 [Source:NCBI gene;Acc:100520430]	TSNAXIP1
ENSSSCG00000002768	39.54	-6.79	1.04	-6.51	7.32e-11	4.36e-10	centromere protein T [Source:NCBI gene;Acc:100520788]	CENPT
ENSSSCG00000002769	911.5	1.11	0.15	7.17	7.19e-13	5.21e-12	THAP domain containing 11 [Source:NCBI gene;Acc:100520959]	THAP11
ENSSSCG00000002774	476.82	-2.86	0.17	-15.95	2.74e-57	2.3e-55	RHO family interacting cell polarization regulator 1 [Source:NCBI gene;Acc:100522138]	RIPOR1
ENSSSCG00000002776	492.59	-0.65	0.16	-4.05	5e-05	0.000148493	ATPase H+ transporting V0 subunit d1 [Source:NCBI gene;Acc:100525048]	ATP6V0D1
ENSSSCG00000002777	17.55	-1.69	0.59	-2.84	0.00437337	0.00927456	hydroxysteroid 11-beta dehydrogenase 2 [Source:NCBI gene;Acc:396948]	HSD11B2
ENSSSCG00000002778	7.38	-0.45	0.66	-0.68	0.49	0.57	zinc finger DHHC-type containing 1 [Source:NCBI gene;Acc:100525400]	ZDHHC1
ENSSSCG00000002779	66.31	-0.99	0.27	-3.63	0.000278416	0.000738786	leucine rich repeat containing 36 [Source:NCBI gene;Acc:100524316]	LRRC36
ENSSSCG00000002781	8.21	-2.94	1.09	-2.68	0.00718085	0.01	potassium channel tetramerization domain containing 19 [Source:NCBI gene;Acc:100521969]	KCTD19
ENSSSCG00000002782	4.66	0.8	0.76	1.04	0.29	0.38	pleckstrin homology and RhoGEF domain containing G4 [Source:NCBI gene;Acc:100524497]	PLEKHG4
ENSSSCG00000002783	78.08	-1.78	0.3	-5.93	2.88e-09	1.45e-08	solute carrier family 9 member A5 [Source:NCBI gene;Acc:396753]	SLC9A5
ENSSSCG00000002786	47.51	-1.12	0.36	-3.12	0.00178973	0.00409887	engulfment and cell motility 3 [Source:NCBI gene;Acc:100522492]	ELMO3
ENSSSCG00000002787	340.29	-0.84	0.16	-5.21	1.85e-07	7.53e-07	E2F transcription factor 4 [Source:NCBI gene;Acc:100522677]	E2F4
ENSSSCG00000002788	13.68	-2.28	0.73	-3.12	0.00175845	0.00403117	exocyst complex component 3 like 1 [Source:NCBI gene;Acc:100522868]	EXOC3L1
ENSSSCG00000002790	450.41	-1.84	0.21	-8.73	2.36e-18	2.7e-17	transmembrane protein 208 [Source:NCBI gene;Acc:100523188]	TMEM208
ENSSSCG00000002792	42.61	-0.9	0.41	-2.18	0.02	0.05	heat shock factor protein 4 [Source:NCBI gene;Acc:100523672]	HSF4
ENSSSCG00000002793	28.88	0.92	0.3	3.01	0.00257171	0.00572389	F-box and leucine rich repeat protein 8 [Source:NCBI gene;Acc:100523967]
ENSSSCG00000002795	173.86	0.1	0.24	0.42	0.67	0.74	cadherin 11 [Source:NCBI gene;Acc:100525579]	CDH11
ENSSSCG00000002799	889.71	0.42	0.16	2.5	0.01	0.02	CCR4-NOT transcription complex subunit 1 [Source:NCBI gene;Acc:100511993]	CNOT1
ENSSSCG00000002802	24.24	-0.45	0.38	-1.18	0.23	0.31	GINS complex subunit 3 [Source:NCBI gene;Acc:100512472]	GINS3
ENSSSCG00000002804	372.69	-0.93	0.14	-6.51	7.38e-11	4.38e-10	casein kinase 2 alpha 2 [Source:NCBI gene;Acc:100737256]	CSNK2A2
ENSSSCG00000002805	106.19	-0.43	0.2	-2.19	0.02	0.05	cilia and flagella associated protein 20 [Source:NCBI gene;Acc:100513209]	CFAP20
ENSSSCG00000002806	926.7	0.29	0.19	1.54	0.12	0.18	matrix metallopeptidase 15 [Source:NCBI gene;Acc:100514105]	MMP15
ENSSSCG00000002807	41.23	-0.96	0.33	-2.84	0.0044731	0.0094652	U6 snRNA biogenesis phosphodiesterase 1 [Source:NCBI gene;Acc:100513409]	USB1
ENSSSCG00000002808	89.77	-0.28	0.21	-1.29	0.19	0.26	zinc finger protein 319 [Source:NCBI gene;Acc:102160889]	ZNF319
ENSSSCG00000002811	7.9	-0.62	0.78	-0.79	0.42	0.51	cyclic nucleotide gated channel subunit beta 1 [Source:NCBI gene;Acc:100627935]
ENSSSCG00000002812	153.61	-1.13	0.19	-5.77	7.48e-09	3.59e-08	kinesin family member C3 [Source:NCBI gene;Acc:100514463]	KIFC3
ENSSSCG00000002813	183.94	-0.65	0.21	-2.99	0.00275395	0.00609632	katanin regulatory subunit B1 [Source:NCBI gene;Acc:100514649]	KATNB1
ENSSSCG00000002814	6.77	-0.62	0.89	-0.69	0.48	0.57	adhesion G protein-coupled receptor G3 [Source:NCBI gene;Acc:100514842]	ADGRG3
ENSSSCG00000002815	442.99	-1.71	0.21	-8.16	3.12e-16	3.04e-15	adhesion G protein-coupled receptor G1 [Source:NCBI gene;Acc:100515029]	ADGRG1
ENSSSCG00000002818	60.1	-0.5	0.27	-1.86	0.06	0.1	plasmolipin [Source:NCBI gene;Acc:100516614]	PLLP
ENSSSCG00000002819	90.67	1.51	0.19	7.71	1.24e-14	1.05e-13	ADP ribosylation factor like GTPase 2 binding protein [Source:NCBI gene;Acc:100515548]	ARL2BP
ENSSSCG00000002820	213.5	0.35	0.17	2.08	0.03	0.06	ring finger and SPRY domain containing 1 [Source:NCBI gene;Acc:100515835]	RSPRY1
ENSSSCG00000002822	1822.97	2.02	0.13	15.51	2.62e-54	1.87e-52	autocrine motility factor receptor [Source:NCBI gene;Acc:100516197]	AMFR
ENSSSCG00000002825	31.3	0.42	0.32	1.31	0.18	0.26	carboxylesterase 1 [Source:NCBI gene;Acc:397478]
ENSSSCG00000002827	12.71	2.24	0.7	3.18	0.00143852	0.00335848	solute carrier family 6 member 2 [Source:NCBI gene;Acc:100517716]	SLC6A2
ENSSSCG00000002828	77.15	0.55	0.26	2.12	0.03	0.05	lysophosphatidylcholine acyltransferase 2 [Source:NCBI gene;Acc:100517894]	LPCAT2
ENSSSCG00000002829	2082.21	-1.1	0.18	-6.06	1.32e-09	6.86e-09	matrix metallopeptidase 2 [Source:NCBI gene;Acc:397391]	MMP2
ENSSSCG00000002831	323.65	3.22	0.18	17.74	1.83e-70	2.42e-68	iroquois homeobox 3 [Source:NCBI gene;Acc:100518611]	IRX3
ENSSSCG00000002838	220.89	0.08	0.21	0.39	0.69	0.75	zinc finger protein 423 [Source:NCBI gene;Acc:100520077]	ZNF423
ENSSSCG00000002841	551.33	1.4	0.13	10.38	2.85e-25	5.31e-24	NEDD4 binding protein 1 [Source:NCBI gene;Acc:100520431]	N4BP1
ENSSSCG00000002844	8985.25	1.57	0.12	12.71	5.17e-37	1.86e-35	phosphorylase kinase regulatory subunit beta [Source:NCBI gene;Acc:100625881]	PHKB
ENSSSCG00000002846	1033.74	0.76	0.11	6.74	1.51e-11	9.58e-11	DnaJ heat shock protein family (Hsp40) member A2 [Source:NCBI gene;Acc:100521133]	DNAJA2
ENSSSCG00000002847	27.59	-0.13	0.41	-0.32	0.74	0.8	glutamic--pyruvic transaminase 2 [Source:NCBI gene;Acc:100521318]	GPT2
ENSSSCG00000002849	31.06	-1.68	0.46	-3.62	0.000291926	0.000771629	SHC binding and spindle associated 1 [Source:NCBI gene;Acc:100522493]	SHCBP1
ENSSSCG00000002852	530.97	0.96	0.14	6.62	3.38e-11	2.07e-10	pleckstrin homology and FYVE domain containing 1 [Source:NCBI gene;Acc:100522869]	PLEKHF1
ENSSSCG00000002854	161.35	-0.46	0.19	-2.4	0.01	0.03	POP4 homolog, ribonuclease P/MRP subunit [Source:NCBI gene;Acc:100523065]	POP4
ENSSSCG00000002855	30.42	0.22	0.32	0.69	0.48	0.57	cyclin E1 [Source:NCBI gene;Acc:100523248]
ENSSSCG00000002857	46.19	-2.37	0.42	-5.6	2.1e-08	9.6e-08	tudor domain containing 12 [Source:NCBI gene;Acc:102162257]
ENSSSCG00000002859	261.25	-0.36	0.15	-2.42	0.01	0.02	ankyrin repeat domain 27 [Source:NCBI gene;Acc:100524146]	ANKRD27
ENSSSCG00000002860	873.58	-0.15	0.15	-1.04	0.29	0.38	programmed cell death 5 [Source:NCBI gene;Acc:100523791]	PDCD5
ENSSSCG00000002863	252.76	-0.72	0.19	-3.69	0.000222326	0.000598591	LDL receptor related protein 3 [Source:NCBI gene;Acc:100524868]	LRP3
ENSSSCG00000002864	49.21	-0.96	0.31	-3.07	0.00207233	0.00469351	solute carrier family 7 member 10 [Source:NCBI gene;Acc:100525049]	SLC7A10
ENSSSCG00000002865	71.27	-0.35	0.24	-1.42	0.15	0.22	G-patch domain containing 1 [Source:NCBI gene;Acc:100525924]	GPATCH1
ENSSSCG00000002866	146.74	0.91	0.57	1.59	0.11	0.16	CCAAT enhancer binding protein alpha [Source:NCBI gene;Acc:397307]	CEBPA
ENSSSCG00000002867	629.85	0.4	0.18	2.21	0.02	0.04	CCAAT enhancer binding protein gamma [Source:NCBI gene;Acc:100525580]	CEBPG
ENSSSCG00000002868	349.84	0.6	0.15	3.94	7.93e-05	0.000228389	peptidase D [Source:NCBI gene;Acc:100511084]	PEPD
ENSSSCG00000002869	1687.24	1.21	0.12	9.65	4.54e-22	6.79e-21	LSM14A mRNA processing body assembly factor [Source:NCBI gene;Acc:100511455]	LSM14A
ENSSSCG00000002872	210.02	-1.13	0.17	-6.32	2.56e-10	1.44e-09	KIAA0355 ortholog [Source:NCBI gene;Acc:100511994]	KIAA0355
ENSSSCG00000002873	29596	-0.52	0.13	-3.88	0.000104154	0.000294531	glucose-6-phosphate isomerase [Source:NCBI gene;Acc:397602]	GPI
ENSSSCG00000002875	157.17	0.17	0.17	1.04	0.29	0.38	programmed cell death 2 like [Source:NCBI gene;Acc:100512169]
ENSSSCG00000002877	206.32	0.02	0.18	0.11	0.91	0.93	zinc finger protein 181 [Source:NCBI gene;Acc:100513473]
ENSSSCG00000002879	368.86	-0.53	0.16	-3.28	0.00102753	0.00247195	GRAM domain containing 1A [Source:NCBI gene;Acc:100513658]	GRAMD1A
ENSSSCG00000002884	28.36	0.5	0.35	1.41	0.15	0.22	lipolysis stimulated lipoprotein receptor [Source:NCBI gene;Acc:100516738]	LSR
ENSSSCG00000002885	1703.15	-0.21	0.12	-1.77	0.07	0.12	upstream transcription factor 2, c-fos interacting [Source:NCBI gene;Acc:100515549]	USF2
ENSSSCG00000002887	12.27	-1.77	0.87	-2.03	0.04	0.07	myelin associated glycoprotein [Source:NCBI gene;Acc:100516913]	MAG
ENSSSCG00000002888	17.55	-0.55	0.45	-1.23	0.21	0.29	glyceraldehyde-3-phosphate dehydrogenase, spermatogenic [Source:NCBI gene;Acc:100517097]	GAPDHS
ENSSSCG00000002893	13.3	0.62	0.56	1.1	0.26	0.35	CD22 molecule [Source:NCBI gene;Acc:102161349]	CD22
ENSSSCG00000002895	396.27	-1.89	0.18	-10.09	6.11e-24	1.03e-22	lysine methyltransferase 2B [Source:NCBI gene;Acc:100520742]	KMT2B
ENSSSCG00000002898	192.48	-1.85	0.25	-7.32	2.31e-13	1.76e-12	lin-37 DREAM MuvB core complex component [Source:NCBI gene;Acc:100628065]	LIN37
ENSSSCG00000002904	122.05	-1.26	0.23	-5.32	1.04e-07	4.35e-07	HAUS augmin like complex subunit 5 [Source:NCBI gene;Acc:100520247]	HAUS5
ENSSSCG00000002905	585.07	-0.7	0.15	-4.57	4.66e-06	1.6e-05	RNA binding motif protein 42 [Source:NCBI gene;Acc:100520432]	RBM42
ENSSSCG00000002906	69.02	-0.55	0.32	-1.68	0.09	0.14	ETS variant transcription factor 2 [Source:HGNC Symbol;Acc:HGNC:3491]	ETV2
ENSSSCG00000002907	3529.79	-0.6	0.15	-3.79	0.000150309	0.000415707	COX6B protein [Source:NCBI gene;Acc:100038022]
ENSSSCG00000002908	2.84	-0.19	1.21	-0.16	0.87	0.9	zinc finger and BTB domain containing 32 [Source:NCBI gene;Acc:100627119]	ZBTB32
ENSSSCG00000002910	71.6	-0.77	0.28	-2.67	0.00743766	0.01	alkB homolog 6 [Source:NCBI gene;Acc:100523906]	ALKBH6
ENSSSCG00000002913	5.52	0.27	0.72	0.38	0.7	0.76	proline dehydrogenase 2 [Source:NCBI gene;Acc:106510519]
ENSSSCG00000002915	13.89	-2.67	0.81	-3.26	0.00109206	0.00261223	kirre like nephrin family adhesion molecule 2 [Source:NCBI gene;Acc:100522140]	KIRREL2
ENSSSCG00000002916	49.79	-1.27	0.4	-3.18	0.00143541	0.00335359	amyloid beta precursor like protein 1 [Source:NCBI gene;Acc:100524259]	APLP1
ENSSSCG00000002917	63.12	-1.65	0.38	-4.31	1.6e-05	5.09e-05	NFKB inhibitor delta [Source:NCBI gene;Acc:100524441]	NFKBID
ENSSSCG00000002918	7.38	-1.17	0.76	-1.53	0.12	0.18	hematopoietic cell signal transducer [Source:NCBI gene;Acc:397267]
ENSSSCG00000002919	56.01	-0.73	0.39	-1.86	0.06	0.09	transmembrane immune signaling adaptor TYROBP [Source:NCBI gene;Acc:397405]	TYROBP
ENSSSCG00000002921	79.33	-1.35	0.27	-4.82	1.39e-06	5.11e-06	CAP-Gly domain containing linker protein 3 [Source:NCBI gene;Acc:100524809]	CLIP3
ENSSSCG00000002923	70.9	-2.21	0.31	-7	2.45e-12	1.68e-11	WD repeat domain 62 [Source:NCBI gene;Acc:100144885]	WDR62
ENSSSCG00000002926	375.41	-0.16	0.13	-1.2	0.23	0.3	tubulin folding cofactor B [Source:NCBI gene;Acc:100522808]	TBCB
ENSSSCG00000002927	20.28	-0.37	0.47	-0.77	0.43	0.52	leucine rich repeat and fibronectin type III domain containing 3 [Source:NCBI gene;Acc:100738610]	LRFN3
ENSSSCG00000002929	8.3	-1.03	0.69	-1.5	0.13	0.19	spectrin repeat containing nuclear envelope family member 4 [Source:NCBI gene;Acc:100521795]	SYNE4
ENSSSCG00000002930	119.67	0.32	0.18	1.76	0.07	0.12	zinc finger protein 260 [Source:NCBI gene;Acc:106510533]	ZNF260
ENSSSCG00000002931	71.49	1.1	0.21	5.19	2.1e-07	8.51e-07	zinc finger protein 565 [Source:NCBI gene;Acc:100525345]	ZNF565
ENSSSCG00000002932	85.49	-0.7	0.29	-2.4	0.01	0.03	zinc finger protein 567 [Source:NCBI gene;Acc:100525521]	ZNF567
ENSSSCG00000002933	33.75	0.21	0.31	0.66	0.5	0.59	zinc finger protein 382 [Source:NCBI gene;Acc:100739501]	ZNF382
ENSSSCG00000002935	122.09	-1.77	0.28	-6.21	4.99e-10	2.72e-09	zinc finger protein 568 [Source:NCBI gene;Acc:100511135]
ENSSSCG00000002937	59.73	1.82	0.23	7.67	1.6e-14	1.35e-13	zinc finger protein 420 [Source:NCBI gene;Acc:102164547]
ENSSSCG00000002938	20.29	-0.14	0.43	-0.33	0.73	0.79
ENSSSCG00000002950	124.83	-2.16	0.28	-7.47	7.83e-14	6.21e-13	signal induced proliferation associated 1 like 3 [Source:NCBI gene;Acc:100514291]
ENSSSCG00000002952	195.64	-0.27	0.19	-1.45	0.14	0.21	Yip1 interacting factor homolog B, membrane trafficking protein [Source:NCBI gene;Acc:100514844]	YIF1B
ENSSSCG00000002953	36.56	-0.92	0.38	-2.38	0.01	0.03	chromosome 6 C19orf33 homolog [Source:NCBI gene;Acc:100515030]
ENSSSCG00000002954	26.36	0.31	0.37	0.83	0.4	0.49	serine peptidase inhibitor, Kunitz type 2 [Source:NCBI gene;Acc:100515207]	SPINT2
ENSSSCG00000002955	73.24	-3.02	0.43	-6.91	4.79e-12	3.19e-11	cation channel sperm associated auxiliary subunit gamma [Source:NCBI gene;Acc:100516914]	CATSPERG
ENSSSCG00000002957	9.15	-1.22	0.7	-1.75	0.08	0.12	gametogenetin [Source:NCBI gene;Acc:100515664]	GGN
ENSSSCG00000002959	212.82	1.18	0.18	6.26	3.83e-10	2.12e-09	family with sequence similarity 98 member C [Source:NCBI gene;Acc:100516018]	FAM98C
ENSSSCG00000002960	23.65	-1.43	0.49	-2.92	0.00345856	0.00750378	RAS guanyl releasing protein 4 [Source:NCBI gene;Acc:100516199]	RASGRP4
ENSSSCG00000002962	23.18	-0.89	0.46	-1.91	0.05	0.09	mitogen-activated protein kinase kinase kinase kinase 1 [Source:NCBI gene;Acc:100516374]	MAP4K1
ENSSSCG00000002963	2317.17	-0.01	0.15	-0.07	0.94	0.95	eukaryotic translation initiation factor 3 subunit K [Source:NCBI gene;Acc:100517098]
ENSSSCG00000002965	1881.35	-2.64	0.18	-14.18	1.16e-45	5.98e-44	actinin alpha 4 [Source:NCBI gene;Acc:100517284]	ACTN4
ENSSSCG00000002977	18.54	9.28	1	9.28	1.56e-20	2.11e-19	seminal plasma sperm motility inhibitor/spermadhesin AQN-3-like protein [Source:NCBI gene;Acc:396758]	SPMI
ENSSSCG00000002978	107.16	11.81	0.93	12.68	7.03e-37	2.51e-35	porcine seminal protein I [Source:NCBI gene;Acc:396818]	PSP-II
ENSSSCG00000002980	36.19	5.99	0.44	13.54	8.85e-42	3.85e-40	sperm associated AWN protein [Source:NCBI gene;Acc:396783]
ENSSSCG00000002988	48.74	1.17	0.25	4.57	4.72e-06	1.62e-05	zinc finger protein 546 [Source:NCBI gene;Acc:100521972]	ZNF546
ENSSSCG00000002989	2147.31	-0.17	0.14	-1.16	0.24	0.32	AKT serine/threonine kinase 2 [Source:NCBI gene;Acc:100127478]	AKT2
ENSSSCG00000002990	1.26	-1.83	1.38	-1.32	0.18	0.25	cyclin N-terminal domain containing 2 [Source:HGNC Symbol;Acc:HGNC:25805]	CNTD2
ENSSSCG00000002993	33.56	-0.31	0.44	-0.7	0.47	0.56	cytochrome P450 2A19 [Source:NCBI gene;Acc:403149]	CYP2A19
ENSSSCG00000002994	21.62	-3.02	0.69	-4.36	1.28e-05	4.14e-05	cytochrome P450 2F3 [Source:NCBI gene;Acc:100523190]	CYP2F1
ENSSSCG00000002996	20.77	-0.91	0.45	-2.02	0.04	0.07	RAB4B, member RAS oncogene family [Source:NCBI gene;Acc:100523381]
ENSSSCG00000002997	3.18	-2.24	1.23	-1.82	0.06	0.1	MIA SH3 domain containing [Source:NCBI gene;Acc:100523846]
ENSSSCG00000002998	161.49	-2.52	0.25	-9.99	1.63e-23	2.69e-22	small nuclear ribonucleoprotein polypeptide A [Source:NCBI gene;Acc:768109]	SNRPA
ENSSSCG00000003000	97.82	-1.03	0.25	-3.99	6.38e-05	0.000186314	inositol-trisphosphate 3-kinase C [Source:NCBI gene;Acc:100524376]	ITPKC
ENSSSCG00000003006	65.4	-1.05	0.65	-1.6	0.1	0.16	cytochrome P450 2B4-like [Source:NCBI gene;Acc:102165015]	CYP2B22
ENSSSCG00000003013	73.23	-0.75	0.27	-2.7	0.00680458	0.01	B9 domain containing 2 [Source:NCBI gene;Acc:100511384]	B9D2
ENSSSCG00000003015	138.31	-0.22	0.19	-1.2	0.22	0.3	exosome component 5 [Source:NCBI gene;Acc:100512107]	EXOSC5
ENSSSCG00000003016	316.14	-2.14	0.18	-11.59	4.13e-31	1.07e-29	coiled-coil domain containing 97 [Source:NCBI gene;Acc:100738128]	CCDC97
ENSSSCG00000003017	253.96	-2.24	0.22	-9.76	1.6e-22	2.49e-21	transforming growth factor beta 1 [Source:NCBI gene;Acc:397078]	TGFB1
ENSSSCG00000003018	266.8	0.21	0.26	0.8	0.42	0.51	lipase E, hormone sensitive type [Source:NCBI gene;Acc:397583]	LIPE
ENSSSCG00000003021	475.12	-0.47	0.17	-2.65	0.00796814	0.01	multiple EGF like domains 8 [Source:NCBI gene;Acc:100513862]	MEGF8
ENSSSCG00000003022	32.23	-3.12	0.6	-5.19	2.03e-07	8.24e-07	transmembrane protein 145 [Source:NCBI gene;Acc:100513091]	TMEM145
ENSSSCG00000003024	29.96	-1.1	0.43	-2.53	0.01	0.02	proline rich 19 [Source:NCBI gene;Acc:100513285]	PRR19
ENSSSCG00000003030	653.07	-1.94	0.14	-12.95	2.31e-38	8.7e-37	capicua transcriptional repressor [Source:NCBI gene;Acc:100515732]	CIC
ENSSSCG00000003035	318.72	-1.52	0.17	-8.68	3.77e-18	4.24e-17	glycogen synthase kinase 3 alpha [Source:NCBI gene;Acc:100515208]
ENSSSCG00000003037	219.26	0.03	0.19	0.17	0.86	0.89
ENSSSCG00000003038	12.02	0.59	0.53	1.1	0.26	0.35	glutamate ionotropic receptor kainate type subunit 5 [Source:NCBI gene;Acc:100737141]	GRIK5
ENSSSCG00000003040	8.16	-1.02	0.74	-1.37	0.16	0.23	Rho guanine nucleotide exchange factor 1 [Source:NCBI gene;Acc:100518073]	ARHGEF1
ENSSSCG00000003042	4237.74	-0.42	0.25	-1.65	0.09	0.14	ribosomal protein S19 [Source:NCBI gene;Acc:100518254]
ENSSSCG00000003045	3.58	1.95	1.19	1.63	0.1	0.15	ATPase Na+/K+ transporting subunit alpha 3 [Source:NCBI gene;Acc:100329126]
ENSSSCG00000003046	1750.52	-0.12	0.17	-0.71	0.47	0.56	Rab acceptor 1 [Source:NCBI gene;Acc:595125]	RABAC1
ENSSSCG00000003049	2.02	-0.37	1.22	-0.3	0.76	0.81	ETS repressor factor like [Source:NCBI gene;Acc:100737217]	ERFL
ENSSSCG00000003053	12.76	8.75	1	8.67	4.12e-18	4.61e-17	binder of sperm 1 [Source:NCBI gene;Acc:396806]	BSP1
ENSSSCG00000003054	15.7	-3.94	1.07	-3.67	0.000233274	0.0006258	zinc finger protein 575 [Source:NCBI gene;Acc:100519430]	ZNF575
ENSSSCG00000003055	207.71	-1.97	0.22	-8.58	9e-18	9.83e-17	X-ray repair cross complementing 1 [Source:NCBI gene;Acc:100519604]	XRCC1
ENSSSCG00000003059	119.24	-0.71	0.26	-2.69	0.00696614	0.01	zinc finger protein 428 [Source:NCBI gene;Acc:100519901]	ZNF428
ENSSSCG00000003061	83.98	0.92	0.2	4.58	4.49e-06	1.54e-05	cell adhesion molecule 4 [Source:NCBI gene;Acc:100523382]	CADM4
ENSSSCG00000003062	2.52	0.95	1.04	0.91	0.35	0.44	LY6/PLAUR domain containing 3 [Source:NCBI gene;Acc:100736591]	LYPD3
ENSSSCG00000003063	14.35	0.85	0.44	1.92	0.05	0.08	pleckstrin homology like domain family B member 3 [Source:NCBI gene;Acc:100520495]	PHLDB3
ENSSSCG00000003064	123.67	-1.11	0.23	-4.77	1.77e-06	6.39e-06	ETHE1 persulfide dioxygenase [Source:NCBI gene;Acc:106504117]	ETHE1
ENSSSCG00000003068	71.6	-1.35	0.29	-4.62	3.78e-06	1.31e-05	SMG9 nonsense mediated mRNA decay factor [Source:NCBI gene;Acc:100523741]	SMG9
ENSSSCG00000003070	172.19	-0.11	0.17	-0.68	0.49	0.57	zinc finger protein 45 [Source:NCBI gene;Acc:100524260]	ZNF45
ENSSSCG00000003071	10.83	1.63	0.47	3.41	0.000631327	0.0015787	zinc finger protein 404 [Source:NCBI gene;Acc:100737509]	ZNF404
ENSSSCG00000003072	127.77	1.57	0.17	9.2	3.57e-20	4.68e-19	zinc finger protein 283 [Source:NCBI gene;Acc:100626883]	ZNF283
ENSSSCG00000003076	16.95	0.59	0.41	1.44	0.14	0.21
ENSSSCG00000003077	47.7	0.9	0.25	3.6	0.000312781	0.000822371
ENSSSCG00000003078	11.71	2.9	0.48	5.93	2.92e-09	1.47e-08	CEA cell adhesion molecule 19 [Source:NCBI gene;Acc:100738302]	CEACAM19
ENSSSCG00000003079	207.76	0.09	0.3	0.31	0.75	0.8	poliovirus receptor homolog [Source:NCBI gene;Acc:100525346]
ENSSSCG00000003080	4.71	-0.2	0.86	-0.23	0.81	0.85	immunoglobulin superfamily member 23 [Source:NCBI gene;Acc:100524810]
ENSSSCG00000003081	150.83	-1.37	0.21	-6.38	1.66e-10	9.54e-10	CEA cell adhesion molecule 16, tectorial membrane component [Source:HGNC Symbol;Acc:HGNC:31948]	CEACAM16
ENSSSCG00000003083	6.93	1.34	0.74	1.79	0.07	0.11	Cbl proto-oncogene C [Source:NCBI gene;Acc:100511697]	CBLC
ENSSSCG00000003085	619.37	-0.65	0.13	-4.83	1.36e-06	5.01e-06	CLPTM1 regulator of GABA type A receptor forward trafficking [Source:NCBI gene;Acc:100511021]	CLPTM1
ENSSSCG00000003088	997.34	-2.19	0.29	-7.56	4.01e-14	3.25e-13	apolipoprotein E [Source:NCBI gene;Acc:397576]	APOE
ENSSSCG00000003089	804.79	0.5	0.13	3.76	0.00016579	0.000455749	translocase of outer mitochondrial membrane 40 [Source:NCBI gene;Acc:102165927]	TOMM40
ENSSSCG00000003090	529.42	-0.51	0.15	-3.2	0.00133954	0.00314985	nectin cell adhesion molecule 2 [Source:NCBI gene;Acc:100038012]
ENSSSCG00000003091	433.72	0.65	0.17	3.69	0.000216148	0.000583108	interferon regulatory factor 2 binding protein 1 [Source:NCBI gene;Acc:100512233]	IRF2BP1
ENSSSCG00000003093	576.84	-0.24	0.16	-1.43	0.15	0.21	symplekin [Source:NCBI gene;Acc:100512609]	SYMPK
ENSSSCG00000003098	600.19	-0.19	0.16	-1.21	0.22	0.3	serine/threonine-protein phosphatase 5 [Source:NCBI gene;Acc:100513542]	PPP5C
ENSSSCG00000003100	178.7	-1.68	0.21	-7.8	6.07e-15	5.28e-14	coiled-coil domain containing 61 [Source:NCBI gene;Acc:100620572]	CCDC61
ENSSSCG00000003101	63.18	-3.78	0.54	-6.93	4.01e-12	2.7e-11	hypoxia inducible factor 3 subunit alpha [Source:NCBI gene;Acc:100621574]	HIF3A
ENSSSCG00000003103	182.76	-0.59	0.17	-3.36	0.000766308	0.00188909	fukutin related protein [Source:NCBI gene;Acc:100516858]	FKRP
ENSSSCG00000003104	2768.18	0.88	0.1	8.64	5.17e-18	5.73e-17	striatin 4 [Source:NCBI gene;Acc:100513929]	STRN4
ENSSSCG00000003105	386.38	-1	0.17	-5.74	9.07e-09	4.31e-08	solute carrier family 1 member 5 [Source:NCBI gene;Acc:641348]	SLC1A5
ENSSSCG00000003106	626.22	-0.16	0.19	-0.85	0.39	0.48	adaptor related protein complex 2 subunit sigma 1 [Source:NCBI gene;Acc:100514408]	AP2S1
ENSSSCG00000003107	1621.93	0.65	0.16	3.95	7.67e-05	0.000221344	Rho GTPase activating protein 35 [Source:NCBI gene;Acc:100514580]	ARHGAP35
ENSSSCG00000003108	2.86	0.55	0.99	0.56	0.57	0.65	neuronal PAS domain protein 1 [Source:NCBI gene;Acc:100517221]	NPAS1
ENSSSCG00000003109	263.58	0.69	0.23	2.89	0.00383814	0.00823883	transmembrane protein 160 [Source:NCBI gene;Acc:100514771]	TMEM160
ENSSSCG00000003110	266.06	-0.11	0.14	-0.79	0.42	0.51	zinc finger CCCH-type containing 4 [Source:NCBI gene;Acc:100515084]	ZC3H4
ENSSSCG00000003111	454.69	-0.92	0.15	-6.03	1.59e-09	8.22e-09	SUMO1 activating enzyme subunit 1 [Source:NCBI gene;Acc:100515263]	SAE1
ENSSSCG00000003112	24.09	-0.65	0.43	-1.52	0.12	0.18	BCL2 binding component 3 [Source:NCBI gene;Acc:100517403]
ENSSSCG00000003113	5.02	2.08	0.79	2.62	0.00862871	0.01	complement component 5a receptor 2 [Source:NCBI gene;Acc:100515612]	C5AR2
ENSSSCG00000003114	148.15	-0.95	0.22	-4.33	1.48e-05	4.75e-05	DExH-box helicase 34 [Source:NCBI gene;Acc:100515780]	DHX34
ENSSSCG00000003115	68.5	-2.22	0.34	-6.4	1.53e-10	8.84e-10	Meis homeobox 3 [Source:NCBI gene;Acc:100518492]	MEIS3
ENSSSCG00000003119	6.15	-0.02	0.69	-0.03	0.96	0.97	zinc finger protein 541 [Source:NCBI gene;Acc:100519367]	ZNF541
ENSSSCG00000003120	890.11	-0.94	0.14	-6.35	2.02e-10	1.15e-09	NSF attachment protein alpha [Source:NCBI gene;Acc:100515953]	NAPA
ENSSSCG00000003128	120.41	-1.06	0.2	-5.1	3.37e-07	1.33e-06	DNA ligase 1 [Source:NCBI gene;Acc:100520434]	LIG1
ENSSSCG00000003129	13.85	-0.48	0.53	-0.92	0.35	0.44	zinc finger SWIM-type containing 9 [Source:NCBI gene;Acc:102165016]	ZSWIM9
ENSSSCG00000003132	436.25	-2.42	0.18	-13.01	9.56e-39	3.68e-37	KDEL endoplasmic reticulum protein retention receptor 1 [Source:NCBI gene;Acc:100520962]
ENSSSCG00000003134	395.95	0.67	0.16	4.14	3.35e-05	0.000102147	glutamate rich WD repeat containing 1 [Source:NCBI gene;Acc:100521273]	GRWD1
ENSSSCG00000003135	26.22	-2.38	0.56	-4.23	2.3e-05	7.17e-05	potassium inwardly rectifying channel subfamily J member 14 [Source:NCBI gene;Acc:100521454]	KCNJ14
ENSSSCG00000003136	366.52	-0.81	0.15	-5.37	7.57e-08	3.22e-07	cytohesin 2 [Source:NCBI gene;Acc:100240721]	CYTH2
ENSSSCG00000003137	127.71	-1.59	0.24	-6.63	3.31e-11	2.03e-10	pleckstrin homology domain containing A4 [Source:NCBI gene;Acc:100522871]	PLEKHA4
ENSSSCG00000003139	1848.53	-0.51	0.15	-3.37	0.000729594	0.00180566	branched chain amino acid transaminase 2 [Source:NCBI gene;Acc:396841]	BCAT2
ENSSSCG00000003140	109.16	-2.54	0.32	-7.75	8.5e-15	7.32e-14	fibroblast growth factor 21 [Source:NCBI gene;Acc:100302504]	FGF21
ENSSSCG00000003143	531.46	-1.87	0.28	-6.6	3.99e-11	2.43e-10	MEF2 activating motif and SAP domain containing transcriptional regulator [Source:NCBI gene;Acc:100523847]	MAMSTR
ENSSSCG00000003144	390.73	-0.58	0.14	-4.09	4.28e-05	0.000128272	BCL2 associated X, apoptosis regulator [Source:NCBI gene;Acc:396633]	DHDH
ENSSSCG00000003145	40.89	0.11	0.31	0.36	0.71	0.77	fucosyltransferase 2 [Source:NCBI gene;Acc:397139]	FUT2
ENSSSCG00000003146	54.67	-2.54	0.46	-5.42	5.93e-08	2.56e-07	netrin 5 [Source:NCBI gene;Acc:100524377]	NTN5
ENSSSCG00000003147	54.43	-1.05	0.3	-3.51	0.000446037	0.00114351	carbonic anhydrase 11 [Source:NCBI gene;Acc:445526]	CA11
ENSSSCG00000003148	150.68	-0.39	0.29	-1.36	0.17	0.24	D-box binding PAR bZIP transcription factor [Source:NCBI gene;Acc:100524747]	DBP
ENSSSCG00000003149	4.33	2.34	0.82	2.83	0.00459828	0.00970624	TUB like protein 2 [Source:NCBI gene;Acc:100511262]	TULP2
ENSSSCG00000003150	2.39	0.24	1.17	0.21	0.83	0.87	nucleobindin 1 [Source:NCBI gene;Acc:100512538]	NUCB1
ENSSSCG00000003152	455.72	-0.33	0.12	-2.59	0.00958708	0.01	RuvB like AAA ATPase 2 [Source:NCBI gene;Acc:100511637]	RUVBL2
ENSSSCG00000003153	5424.86	0.72	0.18	4.02	5.67e-05	0.000167024	ferritin light chain [Source:NCBI gene;Acc:397035]	FTL
ENSSSCG00000003154	5894.26	-1.2	0.18	-6.37	1.79e-10	1.02e-09	glycogen synthase 1 [Source:NCBI gene;Acc:574064]	GYS1
ENSSSCG00000003155	465.84	-0.52	0.21	-2.39	0.01	0.03	protein phosphatase 1 regulatory subunit 15A [Source:NCBI gene;Acc:100522679]	PPP1R15A
ENSSSCG00000003156	7035.54	-0.42	0.12	-3.29	0.000981083	0.00237033	histidine rich calcium binding protein [Source:NCBI gene;Acc:100525465]	HRC
ENSSSCG00000003157	137.08	-1.94	0.24	-8.01	1.09e-15	1.02e-14	lin-7 homolog B, crumbs cell polarity complex component [Source:NCBI gene;Acc:100512352]	LIN7B
ENSSSCG00000003159	322.92	0.56	0.22	2.51	0.01	0.02	potassium voltage-gated channel subfamily A member 7 [Source:NCBI gene;Acc:100623314]	KCNA7
ENSSSCG00000003160	198.98	-1.04	0.25	-4.09	4.14e-05	0.000124428	neurotrophin 4 [Source:NCBI gene;Acc:100511085]	NTF4
ENSSSCG00000003161	47.11	-1.1	0.38	-2.9	0.00369947	0.00796835	proline rich and Gla domain 2 [Source:NCBI gene;Acc:100518130]	PRRG2
ENSSSCG00000003165	15694.4	0.93	0.2	4.53	5.67e-06	1.92e-05	ribosomal protein S11 [Source:NCBI gene;Acc:100513660]	RPS11
ENSSSCG00000003168	51.58	-1.86	0.35	-5.21	1.8e-07	7.35e-07	aldehyde dehydrogenase 16 family member A1 [Source:NCBI gene;Acc:100514292]	ALDH16A1
ENSSSCG00000003169	244.05	-0.04	0.16	-0.3	0.76	0.81	PIH1 domain containing 1 [Source:NCBI gene;Acc:100514581]	PIH1D1
ENSSSCG00000003177	119.62	0.06	0.19	0.35	0.72	0.78	BCL2 like 12 [Source:NCBI gene;Acc:100521559]	BCL2L12
ENSSSCG00000003178	304.05	-1.63	0.25	-6.48	8.98e-11	5.28e-10	interferon regulatory factor 3 [Source:NCBI gene;Acc:396656]	IRF3
ENSSSCG00000003183	1006.4	-1.4	0.19	-7.33	2.18e-13	1.67e-12	RAS related [Source:NCBI gene;Acc:100516558]	RRAS
ENSSSCG00000003187	2907.18	0.58	0.09	6.09	1.08e-09	5.65e-09	Fc fragment of IgG receptor and transporter [Source:NCBI gene;Acc:397399]	FCGRT
ENSSSCG00000003189	3910.09	-0.02	0.11	-0.18	0.85	0.88	protein arginine methyltransferase 1 [Source:NCBI gene;Acc:100286877]	PRMT1
ENSSSCG00000003191	2.33	0.28	1.13	0.25	0.8	0.84	testis specific serine kinase substrate [Source:NCBI gene;Acc:100522079]	TSKS
ENSSSCG00000003192	155.39	-1.17	0.22	-5.15	2.51e-07	1.01e-06	interleukin 4 induced 1 [Source:NCBI gene;Acc:100522257]	IL4I1
ENSSSCG00000003193	540.14	0.13	0.21	0.61	0.53	0.61	TBC1 domain family member 17 [Source:NCBI gene;Acc:100519431]	TBC1D17
ENSSSCG00000003194	780.79	-0.58	0.16	-3.46	0.000520899	0.00132238	AKT1 substrate 1 [Source:NCBI gene;Acc:100519715]	AKT1S1
ENSSSCG00000003195	752.55	-1.55	0.19	-7.96	1.7e-15	1.56e-14	polynucleotide kinase 3'-phosphatase [Source:NCBI gene;Acc:100522442]	PNKP
ENSSSCG00000003196	430.68	-0.92	0.2	-4.4	1.04e-05	3.4e-05	PTOV1 extended AT-hook containing adaptor protein [Source:NCBI gene;Acc:100522621]	PTOV1
ENSSSCG00000003197	225.39	-1.4	0.19	-7.26	3.8e-13	2.83e-12	mediator complex subunit 25 [Source:NCBI gene;Acc:100519902]	MED25
ENSSSCG00000003198	94.17	-0.24	0.23	-1.03	0.29	0.38	fuzzy planar cell polarity protein [Source:NCBI gene;Acc:100520080]	FUZ
ENSSSCG00000003199	1198.01	-0.95	0.12	-7.63	2.29e-14	1.9e-13	adaptor related protein complex 2 subunit alpha 1 [Source:NCBI gene;Acc:100520250]	AP2A1
ENSSSCG00000003201	383.68	-2.22	0.83	-2.67	0.00750799	0.01	activating transcription factor 5 [Source:NCBI gene;Acc:100523675]	ATF5
ENSSSCG00000003204	138.53	-0.13	0.19	-0.69	0.48	0.57	VRK serine/threonine kinase 3 [Source:NCBI gene;Acc:100523004]	VRK3
ENSSSCG00000003211	724.96	0.18	0.11	1.61	0.1	0.16	nuclear receptor subfamily 1 group H member 2 [Source:NCBI gene;Acc:100525290]	NR1H2
ENSSSCG00000003212	9.6	-0.24	0.69	-0.35	0.72	0.78	napsin A aspartic peptidase [Source:NCBI gene;Acc:100525581]	NAPSA
ENSSSCG00000003214	2.94	0.46	0.99	0.46	0.64	0.71	potassium voltage-gated channel subfamily C member 3 [Source:NCBI gene;Acc:100511263]	KCNC3
ENSSSCG00000003216	136.41	-0.83	0.2	-4.06	4.87e-05	0.000144998	DNA polymerase delta 1, catalytic subunit [Source:NCBI gene;Acc:100525752]	POLD1
ENSSSCG00000003217	11668.1	-5.94	0.3	-19.41	6.2e-84	1.34e-81	aspartate dehydrogenase domain containing [Source:NCBI gene;Acc:100511638]	ASPDH
ENSSSCG00000003218	133668	-0.29	0.15	-1.99	0.04	0.07	myosin binding protein C2 [Source:NCBI gene;Acc:100511817]	MYBPC2
ENSSSCG00000003219	29.23	-1.57	0.44	-3.5	0.000454564	0.00116427	family with sequence similarity 71 member E1 [Source:NCBI gene;Acc:100511996]	FAM71E1
ENSSSCG00000003222	19.51	0.17	0.46	0.38	0.7	0.76	synaptotagmin 3 [Source:NCBI gene;Acc:100511086]	SYT3
ENSSSCG00000003229	4.65	-2.86	1.19	-2.39	0.01	0.03	electron transfer flavoprotein subunit beta [Source:NCBI gene;Acc:396614]	ETFB
ENSSSCG00000003230	14.45	-2.07	0.77	-2.66	0.00767551	0.01	claudin domain containing 2 [Source:NCBI gene;Acc:100513093]
ENSSSCG00000003231	20.87	-1.81	0.63	-2.85	0.00425888	0.00905524	natural killer cell granule protein 7 [Source:NCBI gene;Acc:100513287]	NKG7
ENSSSCG00000003233	41.12	0.31	0.28	1.09	0.27	0.35	zinc finger protein 175 [Source:NCBI gene;Acc:100514293]	ZNF175
ENSSSCG00000003234	2.72	-0.1	1.07	-0.09	0.92	0.94	beta-1,4-galactosyltransferase 3-like [Source:NCBI gene;Acc:100514465]
ENSSSCG00000003235	70.77	1.05	0.23	4.46	8.12e-06	2.7e-05	cytoplasmic tRNA 2-thiolation protein 1 [Source:NCBI gene;Acc:100516084]
ENSSSCG00000003236	19.96	0.00872437	0.51	0.01	0.98	0.98	sialic acid binding Ig like lectin 5 [Source:NCBI gene;Acc:100514653]
ENSSSCG00000003238	9.92	-0.82	0.65	-1.26	0.2	0.28	sperm acrosome associated 6 [Source:HGNC Symbol;Acc:HGNC:27113]	SPACA6
ENSSSCG00000003239	3.07	-1.26	1.21	-1.03	0.29	0.38	hyaluronan synthase 1 [Source:NCBI gene;Acc:100191062]	HAS1
ENSSSCG00000003240	50.75	1.05	0.29	3.56	0.000359532	0.000937602	zinc finger protein 268-like [Source:NCBI gene;Acc:100624035]
ENSSSCG00000003241	18.79	1.27	0.43	2.97	0.00294014	0.00645434	zinc finger protein 614 [Source:NCBI gene;Acc:100516977]	ZNF614
ENSSSCG00000003253	747.37	-3.03	0.2	-14.73	3.64e-49	2.21e-47	myeloid associated differentiation marker [Source:NCBI gene;Acc:100519316]	MYADM
ENSSSCG00000003255	49.85	-2.49	0.43	-5.79	6.66e-09	3.21e-08	calcium voltage-gated channel auxiliary subunit gamma 8 [Source:HGNC Symbol;Acc:HGNC:13628]	CACNG8
ENSSSCG00000003256	9.61	-2.05	0.81	-2.52	0.01	0.02	protein kinase C gamma [Source:NCBI gene;Acc:100518074]	PRKCG
ENSSSCG00000003257	540.3	0.25	0.18	1.35	0.17	0.24	calcium voltage-gated channel auxiliary subunit gamma 6 [Source:NCBI gene;Acc:100519779]	CACNG6
ENSSSCG00000003259	5.7	0.17	0.71	0.24	0.8	0.85	osteoclast associated Ig-like receptor [Source:NCBI gene;Acc:100518788]	OSCAR
ENSSSCG00000003261	845.34	-0.46	0.19	-2.39	0.01	0.03	NADH:ubiquinone oxidoreductase subunit A3 [Source:NCBI gene;Acc:100520312]
ENSSSCG00000003262	233.96	0.07	0.18	0.38	0.7	0.76	TCF3 fusion partner [Source:NCBI gene;Acc:100520496]	TFPT
ENSSSCG00000003263	418.34	-0.74	0.17	-4.32	1.52e-05	4.88e-05	pre-mRNA processing factor 31 [Source:NCBI gene;Acc:100520791]	PRPF31
ENSSSCG00000003264	315.62	-3.18	0.23	-13.76	4.41e-43	2.04e-41	CCR4-NOT transcription complex subunit 3 [Source:NCBI gene;Acc:100520963]	CNOT3
ENSSSCG00000003265	32.27	-0.28	0.34	-0.83	0.4	0.49	leukocyte receptor cluster member 1 [Source:NCBI gene;Acc:100521135]	LENG1
ENSSSCG00000003267	134.27	-1.32	0.21	-6.1	1.04e-09	5.49e-09	membrane bound O-acyltransferase domain containing 7 [Source:NCBI gene;Acc:100521498]	MBOAT7
ENSSSCG00000003268	131.99	-0.35	0.2	-1.78	0.07	0.11	tRNA splicing endonuclease subunit 34 [Source:NCBI gene;Acc:100518973]	TSEN34
ENSSSCG00000003269	46.58	0.36	0.28	1.25	0.2	0.28	leukocyte receptor cluster member 9 [Source:NCBI gene;Acc:100525050]	LENG9
ENSSSCG00000003271	9.56	-0.00331156	0.56	-0.00585669	0.99	0.99	tweety family member 1 [Source:NCBI gene;Acc:100524682]	TTYH1
ENSSSCG00000003272	4.49	0.4	0.82	0.49	0.62	0.69	leukocyte immunoglobulin-like receptor subfamily A member 6 [Source:NCBI gene;Acc:100525227]
ENSSSCG00000003278	5.64	-0.6	0.87	-0.69	0.48	0.57	leukocyte immunoglobulin-like receptor subfamily B member 3-like [Source:NCBI gene;Acc:100511639]
ENSSSCG00000003282	5.32	-0.97	0.9	-1.08	0.27	0.36	leukocyte immunoglobulin-like receptor subfamily A member 6 [Source:NCBI gene;Acc:100522225]
ENSSSCG00000003288	272.32	-0.48	0.17	-2.69	0.00702566	0.01	HSPA (Hsp70) binding protein 1 [Source:NCBI gene;Acc:100518376]	HSPBP1
ENSSSCG00000003289	229.34	-0.14	0.15	-0.94	0.34	0.43	isochorismatase domain containing 2 [Source:NCBI gene;Acc:100518558]	ISOC2
ENSSSCG00000003301	869.41	-0.07	0.12	-0.59	0.55	0.63	protein phosphatase 6 regulatory subunit 1 [Source:NCBI gene;Acc:100514409]	PPP6R1
ENSSSCG00000003302	6.11	-1.77	0.93	-1.9	0.05	0.09	transmembrane protein 86B [Source:NCBI gene;Acc:100514582]
ENSSSCG00000003317	172.93	1.39	0.17	8.15	3.62e-16	3.51e-15	zinc finger protein 787 [Source:NCBI gene;Acc:100521379]	ZNF787
ENSSSCG00000003318	6.93	-0.67	0.71	-0.94	0.34	0.43	galanin like peptide [Source:NCBI gene;Acc:396772]	GALP
ENSSSCG00000003322	28.54	-0.47	0.35	-1.32	0.18	0.25	zinc finger protein 582 [Source:NCBI gene;Acc:100521903]
ENSSSCG00000003324	9.71	-0.04	0.69	-0.06	0.95	0.96	zinc finger protein 471 [Source:NCBI gene;Acc:102161426]	ZNF471
ENSSSCG00000003326	243.46	-0.78	0.29	-2.62	0.00855717	0.01	paternally expressed 3 [Source:NCBI gene;Acc:100522552]	PEG3
ENSSSCG00000003329	326.66	-2.72	0.23	-11.52	1.04e-30	2.66e-29	ArfGAP with coiled-coil, ankyrin repeat and PH domains 3 [Source:NCBI gene;Acc:100524443]	ACAP3
ENSSSCG00000003331	3.84	1.6	0.85	1.87	0.06	0.09	TNF receptor superfamily member 4 [Source:NCBI gene;Acc:100524628]	TNFRSF4
ENSSSCG00000003332	1179.9	-0.25	0.12	-2.01	0.04	0.07	stromal cell derived factor 4 [Source:NCBI gene;Acc:100522934]	SDF4
ENSSSCG00000003333	13.69	-5.26	1.12	-4.69	2.67e-06	9.5e-06	C1q and TNF related 12 [Source:NCBI gene;Acc:100523314]	C1QTNF12
ENSSSCG00000003334	427	-0.54	0.17	-3.18	0.00145037	0.00338372	ubiquitin conjugating enzyme E2 J2 [Source:NCBI gene;Acc:100523610]	UBE2J2
ENSSSCG00000003338	80.96	-0.73	0.38	-1.91	0.05	0.09	pseudouridine synthase like 1 [Source:NCBI gene;Acc:100524091]	PUSL1
ENSSSCG00000003339	93.73	0.27	0.24	1.1	0.27	0.35	integrator complex subunit 11 [Source:NCBI gene;Acc:100523908]	INTS11
ENSSSCG00000003341	67.57	-0.5	0.29	-1.71	0.08	0.13	taste 1 receptor member 3 [Source:NCBI gene;Acc:100127440]	TAS1R3
ENSSSCG00000003342	4347.34	-0.67	0.09	-6.85	7.17e-12	4.72e-11	dishevelled segment polarity protein 1 [Source:NCBI gene;Acc:100525170]	DVL1
ENSSSCG00000003343	247.37	-0.97	0.18	-5.38	7.27e-08	3.11e-07	ATPase family AAA domain-containing protein 3 [Source:NCBI gene;Acc:100525876]	ATAD3A
ENSSSCG00000003344	373.47	-0.57	0.22	-2.48	0.01	0.02	von Willebrand factor A domain containing 1 [Source:NCBI gene;Acc:100525347]	VWA1
ENSSSCG00000003346	2.28	-1.68	1.24	-1.35	0.17	0.24
ENSSSCG00000003348	635.02	-0.33	0.16	-2.08	0.03	0.06	SSU72 homolog, RNA polymerase II CTD phosphatase [Source:NCBI gene;Acc:100525522]
ENSSSCG00000003350	2285.17	-0.04	0.11	-0.38	0.7	0.76	mindbomb E3 ubiquitin protein ligase 2 [Source:NCBI gene;Acc:100511385]	MIB2
ENSSSCG00000003351	233.06	-2.65	0.3	-8.67	3.98e-18	4.46e-17	matrix metallopeptidase 23B [Source:NCBI gene;Acc:100525702]	MMP23B
ENSSSCG00000003352	670.25	-2.73	0.18	-14.63	1.56e-48	9.17e-47	cyclin-dependent kinase 11B [Source:NCBI gene;Acc:100511569]
ENSSSCG00000003353	196.98	-1.6	0.24	-6.56	5.35e-11	3.22e-10	solute carrier family 35 member E2B [Source:NCBI gene;Acc:100511758]	SLC35E2B
ENSSSCG00000003354	2165.29	-2.2	0.19	-11.33	8.56e-30	2.07e-28	cyclin L2 [Source:NCBI gene;Acc:100739567]	CCNL2
ENSSSCG00000003356	28.67	-1.42	0.49	-2.85	0.00429659	0.00912948	membrane metalloendopeptidase like 1 [Source:NCBI gene;Acc:100512286]	MMEL1
ENSSSCG00000003359	452.58	-0.12	0.16	-0.77	0.43	0.52	tumor protein p63 regulated 1 like [Source:NCBI gene;Acc:100512473]	TPRG1L
ENSSSCG00000003360	262.04	-1.78	0.2	-8.76	1.93e-18	2.23e-17	WD repeat containing, antisense to TP73 [Source:NCBI gene;Acc:100512788]	WRAP73
ENSSSCG00000003362	183.36	-1.42	0.27	-5.19	2.08e-07	8.4e-07	centrosomal protein 104 [Source:NCBI gene;Acc:106510608]	CEP104
ENSSSCG00000003366	20.63	-0.07	0.41	-0.18	0.85	0.88	chromodomain helicase DNA binding protein 5 [Source:NCBI gene;Acc:100738053]	CHD5
ENSSSCG00000003368	6.57	1.17	0.64	1.8	0.07	0.11	ring finger protein 207 [Source:NCBI gene;Acc:100515143]	RNF207
ENSSSCG00000003369	4368.29	0.26	0.14	1.85	0.06	0.1	isoprenylcysteine carboxyl methyltransferase [Source:NCBI gene;Acc:100514410]	RPL22
ENSSSCG00000003371	56.6	0.79	0.29	2.69	0.00702179	0.01	G protein-coupled receptor 153 [Source:NCBI gene;Acc:100515319]	GPR153
ENSSSCG00000003374	13.27	-0.95	0.58	-1.62	0.1	0.15	espin [Source:NCBI gene;Acc:100515838]	ESPN
ENSSSCG00000003376	153.69	-1.9	0.23	-8.27	1.28e-16	1.29e-15	pleckstrin homology and RhoGEF domain containing G5 [Source:NCBI gene;Acc:100516377]	PLEKHG5
ENSSSCG00000003377	32.54	-1.45	0.39	-3.65	0.000258301	0.000688425	acyl-CoA thioesterase 7 [Source:NCBI gene;Acc:100514773]	ACOT7
ENSSSCG00000003379	1026.02	0.94	0.11	7.99	1.31e-15	1.22e-14	kelch like family member 21 [Source:NCBI gene;Acc:106504088]	KLHL21
ENSSSCG00000003382	32.42	1.25	0.29	4.22	2.43e-05	7.54e-05	taste 1 receptor member 1 [Source:NCBI gene;Acc:100626842]	TAS1R1
ENSSSCG00000003383	108.33	-0.54	0.25	-2.16	0.03	0.05	zinc finger and BTB domain containing 48 [Source:NCBI gene;Acc:100518669]	ZBTB48
ENSSSCG00000003384	449.03	0.00956378	0.16	0.05	0.95	0.96	DnaJ heat shock protein family (Hsp40) member C11 [Source:NCBI gene;Acc:100518845]	DNAJC11
ENSSSCG00000003385	3870.98	-0.00204848	0.13	-0.01	0.98	0.99	Parkinsonism associated deglycase [Source:NCBI gene;Acc:780404]	PARK7
ENSSSCG00000003393	430.84	-0.75	0.15	-4.98	6.36e-07	2.43e-06	transmembrane protein 201 [Source:NCBI gene;Acc:100517949]	TMEM201
ENSSSCG00000003395	30.21	-0.43	0.37	-1.17	0.24	0.32	phosphatidylinositol-4,5-bisphosphate 3-kinase catalytic subunit delta [Source:NCBI gene;Acc:100518131]	PIK3CD
ENSSSCG00000003396	1014.29	-0.52	0.11	-4.44	8.91e-06	2.95e-05	calsyntenin 1 [Source:NCBI gene;Acc:100520617]	CLSTN1
ENSSSCG00000003398	333.44	-0.43	0.16	-2.63	0.00835736	0.01	ubiquitination factor E4B [Source:NCBI gene;Acc:100737278]	UBE4B
ENSSSCG00000003399	23.69	-3.51	0.89	-3.91	9e-05	0.000257446	retinol binding protein 7 [Source:NCBI gene;Acc:100270723]	RBP7
ENSSSCG00000003400	251.8	1.52	0.17	8.92	4.29e-19	5.15e-18	nicotinamide nucleotide adenylyltransferase 1 [Source:NCBI gene;Acc:102160928]	NMNAT1
ENSSSCG00000003401	9090.39	1.88	0.16	11.19	4.45e-29	1.03e-27	kinesin family member 1B [Source:NCBI gene;Acc:100525927]	KIF1B
ENSSSCG00000003402	257.7	-1.86	0.18	-10.23	1.44e-24	2.55e-23	phosphogluconate dehydrogenase [Source:NCBI gene;Acc:397546]	PGD
ENSSSCG00000003403	13.35	-1.65	0.63	-2.61	0.00893712	0.01	apoptosis-inducing, TAF9-like domain 1 [Source:NCBI gene;Acc:100522376]	CENPS
ENSSSCG00000003404	212.18	0.39	0.16	2.44	0.01	0.02	DNA fragmentation factor subunit alpha [Source:NCBI gene;Acc:100523126]	DFFA
ENSSSCG00000003405	157.43	-0.46	0.21	-2.2	0.02	0.04	peroxisomal biogenesis factor 14 [Source:NCBI gene;Acc:100522811]	PEX14
ENSSSCG00000003407	274.1	-0.54	0.24	-2.24	0.02	0.04	castor zinc finger 1 [Source:NCBI gene;Acc:100510911]	CASZ1
ENSSSCG00000003410	58.96	-3.23	0.46	-6.92	4.41e-12	2.96e-11	mannan binding lectin serine peptidase 2 [Source:NCBI gene;Acc:100302537]	MASP2
ENSSSCG00000003412	237.35	-0.29	0.17	-1.69	0.09	0.14	exosome component 10 [Source:NCBI gene;Acc:100511264]	EXOSC10
ENSSSCG00000003413	771.65	0.54	0.14	3.72	0.000197917	0.00053738	mechanistic target of rapamycin kinase [Source:NCBI gene;Acc:100127359]	MTOR
ENSSSCG00000003414	32.69	-2.01	1.43	-1.4	1	1	angiopoietin like 7 [Source:NCBI gene;Acc:100217376]	ANGPTL7
ENSSSCG00000003419	134.47	0.44	0.2	2.11	0.03	0.05	mitotic arrest deficient 2 like 2 [Source:NCBI gene;Acc:100736650]	MAD2L2
ENSSSCG00000003421	206.97	-0.36	0.2	-1.78	0.07	0.11	F-box protein 6 [Source:NCBI gene;Acc:100524148]
ENSSSCG00000003428	174.87	-0.64	0.22	-2.87	0.00400084	0.00855888	methylenetetrahydrofolate reductase [Source:NCBI gene;Acc:397180]	MTHFR
ENSSSCG00000003429	72.27	-1.37	0.26	-5.14	2.61e-07	1.04e-06	chloride voltage-gated channel 6 [Source:NCBI gene;Acc:100511997]	CLCN6
ENSSSCG00000003432	1133.62	1.03	0.13	7.91	2.45e-15	2.23e-14	KIAA2013 ortholog [Source:NCBI gene;Acc:100525404]	KIAA2013
ENSSSCG00000003433	1211.79	-1	0.14	-7.09	1.28e-12	9.06e-12	procollagen-lysine,2-oxoglutarate 5-dioxygenase 1 [Source:NCBI gene;Acc:100525583]	PLOD1
ENSSSCG00000003434	2314.02	0.21	0.16	1.32	0.18	0.25	mitofusin 2 [Source:NCBI gene;Acc:100512354]	MFN2
ENSSSCG00000003435	126.29	-0.27	0.24	-1.11	0.26	0.34	migration and invasion inhibitory protein [Source:NCBI gene;Acc:100512719]	MIIP
ENSSSCG00000003438	409.5	0.7	0.15	4.45	8.2e-06	2.72e-05	vacuolar protein sorting 13 homolog D [Source:NCBI gene;Acc:100514237]	VPS13D
ENSSSCG00000003439	392.68	-1.4	0.19	-7.34	2.01e-13	1.54e-12	dehydrogenase/reductase 3 [Source:NCBI gene;Acc:100514967]	DHRS3
ENSSSCG00000003449	14.16	-1.75	0.7	-2.49	0.01	0.02	leucine rich repeat containing 38 [Source:NCBI gene;Acc:100514055]	LRRC38
ENSSSCG00000003451	102.77	-2.01	0.25	-7.83	4.87e-15	4.28e-14	podoplanin [Source:NCBI gene;Acc:100738269]
ENSSSCG00000003455	9.19	0.59	0.54	1.08	0.27	0.36	forkhead associated phosphopeptide binding domain 1 [Source:NCBI gene;Acc:100627409]	FHAD1
ENSSSCG00000003458	199.12	-1.69	0.19	-8.73	2.47e-18	2.81e-17	EF-hand domain family member D2 [Source:NCBI gene;Acc:100520743]	CTRC
ENSSSCG00000003460	47.35	-0.46	0.29	-1.53	0.12	0.18	caspase 9 [Source:NCBI gene;Acc:100518913]	CASP9
ENSSSCG00000003461	1049.22	1.18	0.11	10.59	3.1e-26	6.16e-25	regulator of solute carriers 1 [Source:NCBI gene;Acc:396699]	RSC1A1
ENSSSCG00000003463	5.56	-0.15	0.78	-0.19	0.84	0.88	agmatinase [Source:NCBI gene;Acc:100519548]	AGMAT
ENSSSCG00000003464	120.22	0.37	0.18	1.95	0.05	0.08	DnaJ heat shock protein family (Hsp40) member C16 [Source:NCBI gene;Acc:100519845]	DNAJC16
ENSSSCG00000003465	353.76	-0.9	0.15	-5.83	5.4e-09	2.64e-08	filamin binding LIM protein 1 [Source:NCBI gene;Acc:100521094]	FBLIM1
ENSSSCG00000003466	18.49	-1.78	0.65	-2.72	0.00634888	0.01	transmembrane protein 82 [Source:NCBI gene;Acc:100522322]	TMEM82
ENSSSCG00000003468	4157.98	0.3	0.14	2.14	0.03	0.05	pleckstrin homology and RUN domain containing M2 [Source:NCBI gene;Acc:100522681]	PLEKHM2
ENSSSCG00000003470	49	-0.05	0.31	-0.17	0.86	0.89	family with sequence similarity 131 member C [Source:NCBI gene;Acc:100521274]	FAM131C
ENSSSCG00000003471	145.67	-0.89	0.28	-3.2	0.0013634	0.00319722	EPH receptor A2 [Source:NCBI gene;Acc:100522873]	EPHA2
ENSSSCG00000003472	31.89	-2.09	0.45	-4.57	4.81e-06	1.65e-05	Rho guanine nucleotide exchange factor 19 [Source:NCBI gene;Acc:100521628]	ARHGEF19
ENSSSCG00000003473	12.95	-0.51	0.54	-0.94	0.34	0.42	ciliogenesis and planar polarity effector 2 [Source:NCBI gene;Acc:100521799]	CPLANE2
ENSSSCG00000003477	180.89	-1.08	0.2	-5.32	1.02e-07	4.28e-07	NECAP endocytosis associated 2 [Source:NCBI gene;Acc:100523442]	NECAP2
ENSSSCG00000003478	128.91	-1.69	0.23	-7.14	8.85e-13	6.33e-12	ciliary rootlet coiled-coil, rootletin [Source:NCBI gene;Acc:100523612]	CROCC
ENSSSCG00000003479	199.83	-3.5	0.29	-11.98	4.15e-33	1.2e-31	microfibril associated protein 2 [Source:NCBI gene;Acc:100523794]	MFAP2
ENSSSCG00000003483	5.91	0.85	0.73	1.15	0.24	0.32	peptidyl arginine deiminase 4 [Source:NCBI gene;Acc:100524749]	PADI4
ENSSSCG00000003484	40.14	-6.08	1.07	-5.65	1.59e-08	7.35e-08	peptidyl arginine deiminase 6 [Source:NCBI gene;Acc:414431]	PADI6
ENSSSCG00000003485	318.47	-1.05	0.15	-6.88	5.91e-12	3.91e-11	regulator of chromosome condensation 2 [Source:NCBI gene;Acc:100525466]	RCC2
ENSSSCG00000003486	1756.98	1.22	0.14	8.53	1.34e-17	1.46e-16	Rho guanine nucleotide exchange factor 10 like [Source:NCBI gene;Acc:100525994]	ARHGEF10L
ENSSSCG00000003488	1971.12	0.05	0.12	0.39	0.69	0.75	ubiquitin protein ligase E3 component n-recognin 4 [Source:NCBI gene;Acc:102161705]	UBR4
ENSSSCG00000003489	728.07	-0.21	0.13	-1.64	0.09	0.15	ER membrane protein complex subunit 1 [Source:NCBI gene;Acc:100512109]	EMC1
ENSSSCG00000003491	89.46	-0.01	0.3	-0.06	0.95	0.96	aldo-keto reductase family 7 member A2 [Source:NCBI gene;Acc:100511331]	AKR7A2
ENSSSCG00000003492	157.47	-2.95	0.28	-10.27	8.79e-25	1.57e-23	solute carrier family 66 member 1 [Source:NCBI gene;Acc:100511513]	SLC66A1
ENSSSCG00000003493	1873.77	-1.81	0.17	-10.37	3.24e-25	5.98e-24	capping actin protein of muscle Z-line subunit beta [Source:NCBI gene;Acc:100134958]	CAPZB
ENSSSCG00000003505	755.34	-1.22	0.12	-9.75	1.78e-22	2.77e-21	dolichyl-diphosphooligosaccharide--protein glycosyltransferase non-catalytic subunit [Source:NCBI gene;Acc:397385]	DDOST
ENSSSCG00000003506	3738.5	0.62	0.18	3.42	0.000615497	0.00154218	PTEN induced kinase 1 [Source:NCBI gene;Acc:100515613]	PINK1
ENSSSCG00000003508	18.91	-0.45	0.47	-0.95	0.33	0.42	kinesin family member 17 [Source:HGNC Symbol;Acc:HGNC:19167]	KIF17
ENSSSCG00000003509	6.2	2.36	0.65	3.63	0.000278695	0.000739406	SH2 domain containing 5 [Source:NCBI gene;Acc:100515781]	SH2D5
ENSSSCG00000003511	590.65	-0.53	0.11	-4.53	5.76e-06	1.95e-05	heterochromatin protein 1 binding protein 3 [Source:NCBI gene;Acc:100625284]	HP1BP3
ENSSSCG00000003512	2830.11	1.61	0.18	8.59	8.65e-18	9.46e-17	eukaryotic translation initiation factor 4 gamma 3 [Source:NCBI gene;Acc:100516495]	EIF4G3
ENSSSCG00000003513	603.19	-1.21	0.16	-7.43	1.08e-13	8.47e-13	endothelin converting enzyme 1 [Source:NCBI gene;Acc:397446]	ECE1
ENSSSCG00000003514	9609.28	-0.95	0.1	-9.47	2.76e-21	3.93e-20	heparan sulfate proteoglycan 2 [Source:NCBI gene;Acc:100517288]	HSPG2
ENSSSCG00000003520	2195.21	0.68	0.09	7.29	3.01e-13	2.27e-12	cell division cycle 42 [Source:NCBI gene;Acc:780428]	CDC42
ENSSSCG00000003521	135.53	-0.43	0.22	-1.95	0.05	0.08	Wnt family member 4 [Source:NCBI gene;Acc:100327037]
ENSSSCG00000003524	347.2	-0.84	0.33	-2.51	0.01	0.02	complement C1q A chain [Source:NCBI gene;Acc:445461]	C1QA
ENSSSCG00000003527	93.46	-0.48	0.3	-1.56	0.11	0.17	EPH receptor B2 [Source:NCBI gene;Acc:100519549]	EPHB2
ENSSSCG00000003531	447.57	0.72	0.13	5.16	2.4e-07	9.67e-07	lysine demethylase 1A [Source:NCBI gene;Acc:100127157]	KDM1A
ENSSSCG00000003532	175.35	-0.78	0.22	-3.47	0.000515929	0.00131077	leucine zipper protein 1 [Source:NCBI gene;Acc:100620499]	LUZP1
ENSSSCG00000003539	4.51	0.37	0.79	0.47	0.63	0.7	grainyhead like transcription factor 3 [Source:NCBI gene;Acc:100521975]	GRHL3
ENSSSCG00000003543	204.13	0.83	0.18	4.41	1e-05	3.29e-05	NIPA like domain containing 3 [Source:NCBI gene;Acc:100521095]	NIPAL3
ENSSSCG00000003547	5.18	-0.42	0.88	-0.47	0.63	0.7	non-compact myelin associated protein [Source:NCBI gene;Acc:100521800]	NCMAP
ENSSSCG00000003549	149.77	-0.81	0.27	-2.98	0.00282936	0.00624467	low density lipoprotein receptor adaptor protein 1 [Source:NCBI gene;Acc:100125967]	LDLRAP1
ENSSSCG00000003551	17.25	0.28	0.43	0.66	0.5	0.59	progestin and adipoQ receptor family member 7 [Source:NCBI gene;Acc:396558]	PAQR7
ENSSSCG00000003553	593.84	-0.69	0.12	-5.56	2.66e-08	1.19e-07	mitochondrial fission regulator 1 like [Source:NCBI gene;Acc:100523443]	MTFR1L
ENSSSCG00000003554	490.92	-2.75	0.2	-13.17	1.2e-39	4.79e-38	selenoprotein N [Source:NCBI gene;Acc:100037963]
ENSSSCG00000003555	5.7	0.95	0.72	1.31	0.18	0.26	high mobility group nucleosomal binding domain 2 [Source:NCBI gene;Acc:100524500]	HMGN2
ENSSSCG00000003558	80.52	0.18	0.25	0.71	0.47	0.56	ribosomal protein S6 kinase A1 [Source:NCBI gene;Acc:100523972]	RPS6KA1
ENSSSCG00000003559	568.55	-0.78	0.21	-3.66	0.000246133	0.000658354	AT-rich interaction domain 1A [Source:NCBI gene;Acc:100513359]	ARID1A
ENSSSCG00000003561	169.5	-1.3	0.21	-6.03	1.56e-09	8.06e-09	zinc finger DHHC-type palmitoyltransferase 18 [Source:NCBI gene;Acc:100513544]	ZDHHC18
ENSSSCG00000003564	140.99	0.39	0.16	2.34	0.01	0.03	G-patch domain containing 3 [Source:NCBI gene;Acc:100525877]	GPATCH3
ENSSSCG00000003565	7.04	0.29	0.71	0.4	0.68	0.75	nuclear receptor subfamily 0 group B member 2 [Source:NCBI gene;Acc:100526226]	NR0B2
ENSSSCG00000003566	922.11	-0.38	0.13	-2.94	0.00327429	0.00713618	nuclear distribution C, dynein complex regulator [Source:NCBI gene;Acc:100511023]	NUDC
ENSSSCG00000003569	109.54	-2.12	0.26	-7.9	2.63e-15	2.38e-14	solute carrier family 9 member A1 [Source:NCBI gene;Acc:397458]	SLC9A1
ENSSSCG00000003570	1078.84	-0.44	0.14	-3.18	0.00146062	0.00340521	WD and tetratricopeptide repeats 1 [Source:NCBI gene;Acc:100190994]	WDTC1
ENSSSCG00000003572	8.61	-1.11	0.82	-1.36	0.17	0.24	synaptotagmin like 1 [Source:NCBI gene;Acc:100511935]	SYTL1
ENSSSCG00000003573	99.59	-0.7	0.24	-2.81	0.00489421	0.01	mitogen-activated protein kinase kinase kinase 6 [Source:NCBI gene;Acc:100512235]	MAP3K6
ENSSSCG00000003577	238.36	-2.09	0.24	-8.73	2.39e-18	2.73e-17	WASP family member 2 [Source:NCBI gene;Acc:100512789]	WASF2
ENSSSCG00000003578	68.27	-0.45	0.3	-1.51	0.12	0.18	FGR proto-oncogene, Src family tyrosine kinase [Source:NCBI gene;Acc:100513738]	FGR
ENSSSCG00000003580	315.84	-0.44	0.15	-2.88	0.00387989	0.00832299	EYA transcriptional coactivator and phosphatase 3 [Source:NCBI gene;Acc:100514654]	EYA3
ENSSSCG00000003582	314.6	0.68	0.27	2.48	0.01	0.02	sphingomyelin phosphodiesterase acid like 3B [Source:NCBI gene;Acc:100514109]	SMPDL3B
ENSSSCG00000003583	206.79	0.27	0.14	1.86	0.06	0.09	replication protein A2 [Source:NCBI gene;Acc:100514295]	RPA2
ENSSSCG00000003584	25.79	-0.05	0.45	-0.12	0.9	0.92	thymocyte selection associated family member 2 [Source:NCBI gene;Acc:100514466]	THEMIS2
ENSSSCG00000003586	914	0.69	0.15	4.55	5.18e-06	1.77e-05	erythrocyte membrane protein band 4.1 [Source:NCBI gene;Acc:100515614]	EPB41
ENSSSCG00000003589	792.49	-1.99	0.13	-15.01	6.29e-51	4.06e-49	serine and arginine rich splicing factor 4 [Source:NCBI gene;Acc:768101]	SRSF4
ENSSSCG00000003590	30.58	0.64	0.36	1.78	0.07	0.11	protein tyrosine phosphatase receptor type U [Source:NCBI gene;Acc:100515955]	PTPRU
ENSSSCG00000003591	596.51	1.59	0.23	6.89	5.37e-12	3.56e-11	pumilio RNA binding family member 1 [Source:NCBI gene;Acc:100517038]	PUM1
ENSSSCG00000003592	180.4	-1.29	0.18	-6.9	5e-12	3.33e-11	syndecan 3 [Source:NCBI gene;Acc:100516859]	SDC3
ENSSSCG00000003596	149.57	-1.13	0.19	-5.78	7.37e-09	3.54e-08	small nuclear ribonucleoprotein U5 subunit 40 [Source:NCBI gene;Acc:100624754]	SNRNP40
ENSSSCG00000003600	336.08	-0.11	0.23	-0.49	0.62	0.69	tubulointerstitial nephritis antigen like 1 [Source:NCBI gene;Acc:100517950]	TINAGL1
ENSSSCG00000003601	3.98	0.79	0.84	0.94	0.34	0.43	hypocretin receptor 1 [Source:NCBI gene;Acc:387287]	HCRTR1
ENSSSCG00000003603	585.48	-0.61	0.23	-2.61	0.00889922	0.01	collagen type XVI alpha 1 chain [Source:NCBI gene;Acc:100737666]	COL16A1
ENSSSCG00000003604	43.61	-0.71	0.34	-2.08	0.03	0.06	adhesion G protein-coupled receptor B2 [Source:NCBI gene;Acc:100520965]	ADGRB2
ENSSSCG00000003608	24.56	-0.59	0.51	-1.16	0.24	0.32	LCK proto-oncogene, Src family tyrosine kinase [Source:NCBI gene;Acc:100233188]	LCK
ENSSSCG00000003610	72.39	-0.16	0.27	-0.59	0.55	0.63	IQ motif containing C [Source:NCBI gene;Acc:100518737]	IQCC
ENSSSCG00000003612	1257.77	-0.02	0.12	-0.17	0.86	0.89	eukaryotic translation initiation factor 3 subunit I [Source:NCBI gene;Acc:100521499]	EIF3I
ENSSSCG00000003613	266.14	-0.99	0.15	-6.29	3e-10	1.68e-09	histone deacetylase 1 [Source:NCBI gene;Acc:100622482]	HDAC1
ENSSSCG00000003616	63.71	-1.18	0.42	-2.76	0.00572956	0.01	family with sequence similarity 167 member B [Source:NCBI gene;Acc:100519719]	FAM167B
ENSSSCG00000003617	478.78	-1.14	0.15	-7.29	3e-13	2.26e-12	taxilin alpha [Source:NCBI gene;Acc:100522017]	TXLNA
ENSSSCG00000003619	20.67	-0.19	0.46	-0.42	0.67	0.74	antizyme inhibitor 2 [Source:NCBI gene;Acc:100144439]	AZIN2
ENSSSCG00000003620	27.73	-1.14	0.42	-2.68	0.00724927	0.01	tripartite motif containing 62 [Source:NCBI gene;Acc:100519905]	TRIM62
ENSSSCG00000003621	78.63	1.46	0.28	5.12	3.02e-07	1.2e-06	zinc finger and SCAN domain containing 20 [Source:NCBI gene;Acc:100522553]	ZSCAN20
ENSSSCG00000003627	515.3	1.88	0.11	16.24	2.33e-59	2.08e-57	zinc finger MYM-type containing 4 [Source:NCBI gene;Acc:100524151]	ZMYM4
ENSSSCG00000003628	51.99	-0.16	0.3	-0.53	0.59	0.66	claspin [Source:NCBI gene;Acc:100525928]	CLSPN
ENSSSCG00000003630	601.7	1.17	0.11	10.2	1.89e-24	3.31e-23	argonaute RISC component 1 [Source:NCBI gene;Acc:100499510]	AGO1
ENSSSCG00000003634	225.49	0.11	0.16	0.65	0.51	0.59	ADP-ribosylserine hydrolase [Source:NCBI gene;Acc:100525405]	ADPRS
ENSSSCG00000003637	2715.95	-0.99	0.13	-7.18	6.53e-13	4.76e-12	MAP7 domain containing 1 [Source:NCBI gene;Acc:100511265]	MAP7D1
ENSSSCG00000003640	5.47	2.78	0.79	3.52	0.000431185	0.00110891	glutamate ionotropic receptor kainate type subunit 3 [Source:NCBI gene;Acc:100511641]	GRIK3
ENSSSCG00000003642	383.01	-2.26	0.21	-10.67	1.33e-26	2.72e-25	inositol polyphosphate-5-phosphatase B [Source:NCBI gene;Acc:100512110]	INPP5B
ENSSSCG00000003643	611.97	-0.09	0.11	-0.86	0.38	0.47	splicing factor 3a subunit 3 [Source:NCBI gene;Acc:100512288]	SF3A3
ENSSSCG00000003644	2661.56	0.31	0.2	1.5	0.13	0.19	four and a half LIM domains 3 [Source:NCBI gene;Acc:396986]	FHL3
ENSSSCG00000003645	228.71	0.58	0.13	4.23	2.26e-05	7.02e-05	UTP11 small subunit processome component [Source:NCBI gene;Acc:100513019]	UTP11
ENSSSCG00000003646	5.38	2.22	0.79	2.78	0.00534633	0.01	POU class 3 homeobox 1 [Source:NCBI gene;Acc:397513]	POU3F1
ENSSSCG00000003648	491.49	0.08	0.12	0.68	0.49	0.57	Ras related GTP binding C [Source:NCBI gene;Acc:100513798]	RRAGC
ENSSSCG00000003650	3.31	1.51	0.84	1.79	0.07	0.11	gap junction protein alpha 9 [Source:NCBI gene;Acc:110261155]	GJA9
ENSSSCG00000003651	12.83	-0.49	0.54	-0.9	0.36	0.45	rhomboid like 2 [Source:NCBI gene;Acc:100514296]	RHBDL2
ENSSSCG00000003652	539.38	0.16	0.13	1.27	0.2	0.27	akirin 1 [Source:NCBI gene;Acc:100144621]	AKIRIN1
ENSSSCG00000003653	1473.81	-1.04	0.19	-5.35	8.54e-08	3.62e-07	NADH:ubiquinone oxidoreductase subunit S5 [Source:NCBI gene;Acc:100514655]	NDUFS5
ENSSSCG00000003654	1616.99	1.02	0.15	6.45	1.12e-10	6.52e-10	microtubule actin crosslinking factor 1 [Source:NCBI gene;Acc:106504077]	MACF1
ENSSSCG00000003660	3069.51	-0.26	0.13	-1.89	0.05	0.09	poly(A) binding protein cytoplasmic 4 [Source:NCBI gene;Acc:100515840]	PABPC4
ENSSSCG00000003662	1552.16	0.79	0.12	6.49	8.44e-11	4.98e-10	5'-nucleotidase, cytosolic IA [Source:NCBI gene;Acc:100516203]	NT5C1A
ENSSSCG00000003663	8.14	0.18	0.58	0.31	0.75	0.81	hippocalcin like 1 [Source:NCBI gene;Acc:100144506]	HPCAL1
ENSSSCG00000003664	305.67	-0.15	0.15	-0.98	0.32	0.41	peptidylprolyl isomerase E [Source:NCBI gene;Acc:100516562]
ENSSSCG00000003667	222.29	-0.64	0.19	-3.37	0.000731645	0.0018091	tRNA isopentenyltransferase 1 [Source:NCBI gene;Acc:100517163]	TRIT1
ENSSSCG00000003669	3.35	-0.58	1.03	-0.56	0.57	0.64	major facilitator superfamily domain containing 2A [Source:NCBI gene;Acc:100518612]	MFSD2A
ENSSSCG00000003670	310.37	0.66	0.16	3.98	6.63e-05	0.000193097	RLF zinc finger [Source:NCBI gene;Acc:100620967]	RLF
ENSSSCG00000003672	478.4	-1.73	0.17	-10.02	1.18e-23	1.95e-22	cyclase associated actin cytoskeleton regulatory protein 1 [Source:NCBI gene;Acc:100621359]	CAP1
ENSSSCG00000003673	662.15	-0.85	0.15	-5.4	6.35e-08	2.73e-07	centrosomal protein 192 [Source:NCBI gene;Acc:100622752]	CEP192
ENSSSCG00000003679	245.05	0.17	0.15	1.19	0.23	0.31	protein phosphatase 4 regulatory subunit 1 [Source:NCBI gene;Acc:100624877]	PPP4R1
ENSSSCG00000003680	778.12	0.7	0.13	5.37	7.56e-08	3.22e-07	ralA binding protein 1 [Source:NCBI gene;Acc:100519155]	RALBP1
ENSSSCG00000003682	585.83	0.82	0.19	4.26	2.04e-05	6.4e-05	ankyrin repeat domain 12 [Source:NCBI gene;Acc:100519490]	ANKRD12
ENSSSCG00000003684	158.12	0.68	0.18	3.77	0.000158211	0.000436306	microtubule crosslinking factor 1 [Source:NCBI gene;Acc:100520570]	MTCL1
ENSSSCG00000003687	73.95	0.18	0.29	0.61	0.53	0.62	erythrocyte membrane protein band 4.1 like 3 [Source:NCBI gene;Acc:100520913]	EPB41L3
ENSSSCG00000003690	8.33	4.02	0.63	6.32	2.48e-10	1.4e-09	DLG associated protein 1 [Source:NCBI gene;Acc:100627012]	DLGAP1
ENSSSCG00000003691	4770.51	0.33	0.1	3.21	0.00132673	0.00312108	myosin regulatory light chain 12B [Source:NCBI gene;Acc:414399]	MYL12A
ENSSSCG00000003693	17481.5	1.25	0.14	8.65	5.01e-18	5.57e-17	myomesin 1 [Source:NCBI gene;Acc:100522496]	MYOM1
ENSSSCG00000003694	409.65	-1.44	0.15	-9.2	3.37e-20	4.42e-19	elastin microfibril interfacer 2 [Source:NCBI gene;Acc:100522875]	EMILIN2
ENSSSCG00000003697	25.55	-2.75	0.61	-4.48	7.27e-06	2.43e-05	NDC80 kinetochore complex component [Source:NCBI gene;Acc:100626545]	NDC80
ENSSSCG00000003699	91.47	0.11	0.26	0.44	0.65	0.73	GREB1 like retinoic acid receptor coactivator [Source:NCBI gene;Acc:100524319]	GREB1L
ENSSSCG00000003700	1039.64	2.83	0.12	22.25	1.13e-109	3.68e-107	establishment of sister chromatid cohesion N-acetyltransferase 1 [Source:NCBI gene;Acc:100524501]	ESCO1
ENSSSCG00000003701	216.58	-0.61	0.17	-3.45	0.000556328	0.00140512	small nuclear ribonucleoprotein D1 polypeptide [Source:NCBI gene;Acc:100524872]	SNRPD1
ENSSSCG00000003702	25.3	-0.19	0.38	-0.49	0.62	0.69	GATA binding protein 6 [Source:NCBI gene;Acc:397600]	GATA6
ENSSSCG00000003705	38.49	-0.44	0.4	-1.08	0.27	0.36	Cdk5 and Abl enzyme substrate 1 [Source:NCBI gene;Acc:100526114]	CABLES1
ENSSSCG00000003707	108.94	0.16	0.24	0.65	0.51	0.59	NPC intracellular cholesterol transporter 1 [Source:NCBI gene;Acc:397591]	NPC1
ENSSSCG00000003708	40.93	-1.01	0.33	-3.03	0.00238214	0.00533607	ankyrin repeat domain 29 [Source:NCBI gene;Acc:100739254]	ANKRD29
ENSSSCG00000003709	76.46	-0.57	0.31	-1.81	0.06	0.11	laminin subunit alpha 3 [Source:NCBI gene;Acc:100511642]	LAMA3
ENSSSCG00000003710	5.39	2.97	0.76	3.87	0.000107233	0.000302661	tetratricopeptide repeat domain 39C [Source:NCBI gene;Acc:100511088]	TTC39C
ENSSSCG00000003711	7.38	0.14	0.66	0.22	0.82	0.86	calcium binding tyrosine phosphorylation regulated [Source:NCBI gene;Acc:100511266]	CABYR
ENSSSCG00000003712	389.97	-0.04	0.13	-0.31	0.75	0.81	oxysterol binding protein like 1A [Source:NCBI gene;Acc:100511459]	OSBPL1A
ENSSSCG00000003713	220.2	1.55	0.16	9.57	1.03e-21	1.51e-20	histamine receptor H4 [Source:NCBI gene;Acc:397224]	HRH4
ENSSSCG00000003715	83.09	-0.66	0.24	-2.75	0.00588207	0.01	zinc finger protein 521 [Source:NCBI gene;Acc:100739769]	ZNF521
ENSSSCG00000003716	212.83	-0.58	0.19	-3	0.00269532	0.00597625	SS18 subunit of BAF chromatin remodeling complex [Source:NCBI gene;Acc:100513410]	SS18
ENSSSCG00000003718	115.11	3.07	0.27	11.13	8.37e-29	1.93e-27	TATA-box binding protein associated factor 4b [Source:NCBI gene;Acc:100037274]	TAF4B
ENSSSCG00000003719	22.95	0.55	0.36	1.53	0.12	0.18	potassium channel tetramerization domain containing 1 [Source:NCBI gene;Acc:100514526]
ENSSSCG00000003721	27.11	1.17	0.34	3.43	0.000592702	0.0014894	carbohydrate sulfotransferase 9 [Source:NCBI gene;Acc:100515146]	CHST9
ENSSSCG00000003722	17.42	-0.39	0.48	-0.81	0.41	0.5	cadherin 2 [Source:NCBI gene;Acc:100515322]	CDH2
ENSSSCG00000003728	679.05	1.73	0.12	13.83	1.58e-43	7.55e-42	trafficking protein particle complex 8 [Source:NCBI gene;Acc:100626409]	TRAPPC8
ENSSSCG00000003729	131.95	0.14	0.25	0.54	0.58	0.66	ring finger protein 125 [Source:NCBI gene;Acc:100517591]	RNF125
ENSSSCG00000003730	110.44	0.17	0.22	0.8	0.42	0.51	ring finger protein 138 [Source:NCBI gene;Acc:100515956]	RNF138
ENSSSCG00000003731	192.47	1.02	0.17	5.8	6.55e-09	3.16e-08	GRB2 associated regulator of MAPK1 subtype 1 [Source:NCBI gene;Acc:100737982]	GAREM1
ENSSSCG00000003736	7.55	0.08	0.7	0.12	0.9	0.92	ASXL transcriptional regulator 3 [Source:NCBI gene;Acc:100518495]	ASXL3
ENSSSCG00000003738	849.19	-1.17	0.17	-6.63	3.16e-11	1.95e-10	microtubule associated protein RP/EB family member 2 [Source:NCBI gene;Acc:100519720]	MAPRE2
ENSSSCG00000003740	3.94	-0.93	0.98	-0.94	0.34	0.43	zinc finger and SCAN domain containing 30 [Source:NCBI gene;Acc:100519372]	ZSCAN30
ENSSSCG00000003741	105.14	-0.25	0.2	-1.25	0.21	0.28	zinc finger protein 397 [Source:NCBI gene;Acc:102164512]
ENSSSCG00000003743	910.23	0.55	0.11	4.86	1.12e-06	4.15e-06	polypeptide N-acetylgalactosaminyltransferase 1 [Source:NCBI gene;Acc:100738545]	GALNT1
ENSSSCG00000003744	17.17	0.41	0.4	1.02	0.3	0.39	molybdenum cofactor sulfurase [Source:NCBI gene;Acc:100621611]	MOCOS
ENSSSCG00000003747	91.83	1.74	0.19	8.92	4.47e-19	5.34e-18	KIAA1328 ortholog [Source:NCBI gene;Acc:100520966]	KIAA1328
ENSSSCG00000003749	258.77	1.42	0.13	10.48	9.92e-26	1.89e-24	phosphatidylinositol 3-kinase catalytic subunit type 3 [Source:NCBI gene;Acc:503700]	PIK3C3
ENSSSCG00000003753	4.17	0.09	0.82	0.11	0.9	0.92	PDZK1 interacting protein 1 [Source:NCBI gene;Acc:414756]
ENSSSCG00000003754	8.24	-2.28	0.95	-2.38	0.01	0.03	taurochenodeoxycholic 6 alpha-hydroxylase [Source:NCBI gene;Acc:100522145]
ENSSSCG00000003755	3.54	-0.03	0.98	-0.03	0.96	0.97	mucolipin 2 [Source:NCBI gene;Acc:100522324]	MCOLN2
ENSSSCG00000003757	96.61	0.43	0.28	1.55	0.12	0.17	SSX family member 2 interacting protein [Source:NCBI gene;Acc:100522497]	SSX2IP
ENSSSCG00000003758	1.61	-1.06	1.3	-0.81	0.41	0.5	chitobiase [Source:NCBI gene;Acc:100523254]	CTBS
ENSSSCG00000003760	746.51	2.57	0.17	14.28	2.82e-46	1.49e-44	tubulin tyrosine ligase like 7 [Source:NCBI gene;Acc:100522876]	TTLL7
ENSSSCG00000003761	633.58	0.64	0.15	4.19	2.68e-05	8.28e-05	adhesion G protein-coupled receptor L2 [Source:NCBI gene;Acc:100524685]	ADGRL2
ENSSSCG00000003762	207.25	-1.13	0.23	-4.75	1.97e-06	7.1e-06	adhesion G protein-coupled receptor L4 [Source:NCBI gene;Acc:100525348]	ADGRL4
ENSSSCG00000003763	177.93	-1.88	0.28	-6.59	4.14e-11	2.52e-10	interferon induced protein 44 [Source:NCBI gene;Acc:100525523]	IFI44
ENSSSCG00000003766	2532.92	0.23	0.4	0.57	0.56	0.64	DnaJ heat shock protein family (Hsp40) member B4 [Source:NCBI gene;Acc:100525703]	DNAJB4
ENSSSCG00000003768	4713.93	-0.45	0.13	-3.41	0.000638617	0.00159596	nexilin F-actin binding protein [Source:NCBI gene;Acc:100510913]	NEXN
ENSSSCG00000003770	38.37	1.51	0.27	5.43	5.53e-08	2.4e-07	mitoguardin 1 [Source:NCBI gene;Acc:100625285]	MIGA1
ENSSSCG00000003771	888.81	-1.03	0.18	-5.46	4.68e-08	2.04e-07	far upstream element binding protein 1 [Source:NCBI gene;Acc:100525995]	FUBP1
ENSSSCG00000003772	487.48	2.05	0.12	15.85	1.28e-56	1.04e-54	zinc finger ZZ-type containing 3 [Source:NCBI gene;Acc:100511643]
ENSSSCG00000003773	23.34	-0.48	0.39	-1.2	0.22	0.3	adenylate kinase 5 [Source:NCBI gene;Acc:733697]	AK5
ENSSSCG00000003775	923.13	0.96	0.14	6.65	2.82e-11	1.74e-10	mutS homolog 4 [Source:NCBI gene;Acc:100627191]	MSH4
ENSSSCG00000003776	2267.34	1.11	0.13	8.29	1.13e-16	1.14e-15	acyl-CoA dehydrogenase medium chain [Source:NCBI gene;Acc:397104]	ACADM
ENSSSCG00000003777	2.89	1.31	0.95	1.37	0.17	0.24	solute carrier family 44 member 5 [Source:NCBI gene;Acc:100513866]	SLC44A5
ENSSSCG00000003779	83.75	0.58	0.21	2.74	0.00604598	0.01	tRNA-yW synthesizing protein 3 homolog [Source:NCBI gene;Acc:733652]	TYW3
ENSSSCG00000003780	488.36	0.98	0.13	7.6	2.92e-14	2.4e-13	crystallin zeta [Source:NCBI gene;Acc:733653]	CRYZ
ENSSSCG00000003783	19.11	0.57	0.4	1.44	0.14	0.21	fucose-1-phosphate guanylyltransferase [Source:NCBI gene;Acc:100513664]	FPGT
ENSSSCG00000003784	10.87	4.02	0.59	6.71	1.87e-11	1.18e-10	leucine rich repeats and IQ motif containing 3 [Source:NCBI gene;Acc:733655]	LRRIQ3
ENSSSCG00000003787	744	-0.29	0.13	-2.1	0.03	0.06	zinc finger RANBP2-type containing 2 [Source:NCBI gene;Acc:733651]	ZRANB2
ENSSSCG00000003788	29.5	2.29	0.36	6.29	3.07e-10	1.72e-09	prostaglandin E receptor 3 [Source:NCBI gene;Acc:396811]	PTGER3
ENSSSCG00000003789	29.75	-0.32	0.33	-0.96	0.33	0.42	cystathionine gamma-lyase [Source:NCBI gene;Acc:733654]	CTH
ENSSSCG00000003790	213.87	0.000350397	0.19	0.00181844	0.99	0.99	ankyrin repeat domain 13C [Source:NCBI gene;Acc:100515670]	ANKRD13C
ENSSSCG00000003791	892.04	-1.2	0.18	-6.67	2.4e-11	1.5e-10	serine and arginine rich splicing factor 11 [Source:NCBI gene;Acc:733656]	SRSF11
ENSSSCG00000003792	42.42	1.19	0.31	3.8	0.000143971	0.000399259	leucine rich repeat containing 40 [Source:NCBI gene;Acc:100515841]
ENSSSCG00000003793	8.38	0.11	0.63	0.17	0.86	0.89	leucine rich repeat containing 7 [Source:NCBI gene;Acc:100516204]	LRRC7
ENSSSCG00000003795	175.35	0.82	0.15	5.2	1.95e-07	7.94e-07	Wnt ligand secretion mediator [Source:NCBI gene;Acc:100516916]	WLS
ENSSSCG00000003797	19.43	-1.51	0.71	-2.12	0.03	0.05	DIRAS family GTPase 3 [Source:NCBI gene;Acc:733668]	DIRAS3
ENSSSCG00000003798	4907.69	0.29	0.11	2.65	0.00801856	0.01	SERPINE1 mRNA binding protein 1 [Source:NCBI gene;Acc:100518613]	SERBP1
ENSSSCG00000003799	10.62	1.23	0.51	2.38	0.01	0.03	interleukin 12 receptor subunit beta 2 [Source:NCBI gene;Acc:397178]	IL12RB2
ENSSSCG00000003805	949.42	0.94	0.24	3.88	0.000102273	0.000289811	phosphodiesterase 4B [Source:NCBI gene;Acc:100037941]	PDE4B
ENSSSCG00000003806	455.42	-0.52	0.15	-3.41	0.000641998	0.00160367	leptin receptor overlapping transcript [Source:NCBI gene;Acc:100270821]	LEPROT
ENSSSCG00000003807	20.78	1.34	0.47	2.82	0.0046962	0.00989073	DnaJ heat shock protein family (Hsp40) member C6 [Source:NCBI gene;Acc:406190]	DNAJC6
ENSSSCG00000003809	2187.52	1.07	0.09	11.68	1.44e-31	3.86e-30	Janus kinase 1 [Source:NCBI gene;Acc:397202]	JAK1
ENSSSCG00000003811	33.9	1.92	0.32	5.9	3.46e-09	1.73e-08	receptor tyrosine kinase like orphan receptor 1 [Source:NCBI gene;Acc:100520620]	ROR1
ENSSSCG00000003812	8289.09	1.85	0.19	9.35	8.21e-21	1.13e-19	phosphoglucomutase 1 [Source:NCBI gene;Acc:397566]	PGM1
ENSSSCG00000003814	76.48	-0.29	0.25	-1.17	0.24	0.32	EF-hand calcium binding domain 7 [Source:NCBI gene;Acc:100522325]	EFCAB7
ENSSSCG00000003815	67.43	0.61	0.25	2.43	0.01	0.02	ALG6 alpha-1,3-glucosyltransferase [Source:NCBI gene;Acc:100521457]	ALG6
ENSSSCG00000003816	119.78	2.44	0.18	13.22	6.41e-40	2.58e-38	autophagy related 4C cysteine peptidase [Source:NCBI gene;Acc:100462748]	ATG4C
ENSSSCG00000003818	185.14	1.08	0.17	6.06	1.3e-09	6.77e-09	dedicator of cytokinesis 7 [Source:NCBI gene;Acc:100522877]	DOCK7
ENSSSCG00000003820	371.54	-0.000362342	0.13	-0.00264163	0.99	0.99	ubiquitin specific peptidase 1 [Source:NCBI gene;Acc:100523071]	USP1
ENSSSCG00000003821	31.4	-0.06	0.35	-0.19	0.84	0.88	KN motif and ankyrin repeat domains 4 [Source:NCBI gene;Acc:100523255]	KANK4
ENSSSCG00000003825	10.85	1.6	0.5	3.18	0.00143784	0.00335783	cytochrome P450 2J2 [Source:NCBI gene;Acc:100524940]	CYP2J34
ENSSSCG00000003828	159	1.18	0.16	7.17	7.4e-13	5.35e-12	FGGY carbohydrate kinase domain containing [Source:NCBI gene;Acc:100525819]	FGGY
ENSSSCG00000003830	317.46	-0.87	0.23	-3.74	0.000182484	0.000498725	Myb like, SWIRM and MPN domains 1 [Source:NCBI gene;Acc:100511137]	MYSM1
ENSSSCG00000003831	161.18	0.51	0.17	2.91	0.00350893	0.00759795	OMA1 zinc metallopeptidase [Source:NCBI gene;Acc:100626843]	OMA1
ENSSSCG00000003833	5.36	2.25	0.75	2.98	0.00280162	0.00619097	DAB adaptor protein 1 [Source:NCBI gene;Acc:100037307]	DAB1
ENSSSCG00000003839	810.9	0.16	0.16	1.03	0.3	0.38	phospholipid phosphatase 3 [Source:NCBI gene;Acc:100512419]
ENSSSCG00000003843	75.17	-0.7	0.24	-2.92	0.0034821	0.00754686	prolyl-tRNA synthetase 2, mitochondrial [Source:NCBI gene;Acc:100513158]	PARS2
ENSSSCG00000003844	384.25	0.5	0.19	2.61	0.00889268	0.01	tetratricopeptide repeat domain 4 [Source:NCBI gene;Acc:100513360]	TTC4
ENSSSCG00000003848	14.39	0.85	0.44	1.89	0.05	0.09	LDL receptor related protein 8 [Source:NCBI gene;Acc:100187577]	LRP8
ENSSSCG00000003849	118.95	-0.86	0.21	-4.03	5.49e-05	0.000162086	mago homolog, exon junction complex subunit [Source:NCBI gene;Acc:100519318]	MAGOH
ENSSSCG00000003850	802.55	0.09	0.17	0.54	0.58	0.66	CXXC motif containing zinc binding protein [Source:NCBI gene;Acc:100516273]	CZIB
ENSSSCG00000003851	310.49	-0.12	0.13	-0.88	0.37	0.46	carnitine palmitoyltransferase 2 [Source:NCBI gene;Acc:100519491]	CPT2
ENSSSCG00000003854	378.35	-1.27	0.15	-8.14	3.82e-16	3.69e-15	enoyl-CoA hydratase domain containing 2 [Source:NCBI gene;Acc:100519847]	ECHDC2
ENSSSCG00000003857	2753.17	2.18	0.11	18.99	2.04e-80	4.12e-78	zyg-11 family member B, cell cycle regulator [Source:NCBI gene;Acc:100739208]	ZYG11B
ENSSSCG00000003859	479.97	0.49	0.21	2.3	0.02	0.03	terminal uridylyl transferase 4 [Source:NCBI gene;Acc:100516979]	TUT4
ENSSSCG00000003861	32.87	-0.69	0.37	-1.87	0.06	0.09	origin recognition complex subunit 1 [Source:NCBI gene;Acc:100520746]	ORC1
ENSSSCG00000003862	439.35	0.38	0.14	2.63	0.00839035	0.01	coiled-coil and C2 domain containing 1B [Source:NCBI gene;Acc:100521020]	CC2D1B
ENSSSCG00000003863	487.78	1.1	0.13	8.4	4.16e-17	4.34e-16	zinc finger FYVE-type containing 9 [Source:NCBI gene;Acc:100517164]	ZFYVE9
ENSSSCG00000003867	202.95	-0.89	0.19	-4.67	2.92e-06	1.03e-05	thioredoxin domain containing 12 [Source:NCBI gene;Acc:100517534]	TXNDC12
ENSSSCG00000003870	1315.12	0.48	0.11	4.28	1.8e-05	5.7e-05	nardilysin convertase [Source:NCBI gene;Acc:100514906]	NRDC
ENSSSCG00000003872	823.56	0.24	0.12	2.05	0.04	0.06	epidermal growth factor receptor pathway substrate 15 [Source:NCBI gene;Acc:100518076]	EPS15
ENSSSCG00000003875	32.54	-0.76	0.35	-2.12	0.03	0.05	tetratricopeptide repeat domain 39A [Source:NCBI gene;Acc:100518433]	TTC39A
ENSSSCG00000003876	460.73	0.86	0.16	5.38	7.07e-08	3.03e-07	cyclin dependent kinase inhibitor 2C [Source:NCBI gene;Acc:100515210]	CDKN2C
ENSSSCG00000003877	761.33	0.7	0.12	5.86	4.54e-09	2.23e-08	Fas associated factor 1 [Source:NCBI gene;Acc:100518974]	FAF1
ENSSSCG00000003881	26.76	1.13	0.34	3.25	0.0011162	0.00266296	spermatogenesis associated 6 [Source:NCBI gene;Acc:100415810]	SPATA6
ENSSSCG00000003885	572.8	-0.32	0.11	-2.82	0.00469657	0.00989073	cytidine/uridine monophosphate kinase 1 [Source:NCBI gene;Acc:100521561]	CMPK1
ENSSSCG00000003888	43.05	-1.61	0.36	-4.38	1.16e-05	3.77e-05	STIL centriolar assembly protein [Source:NCBI gene;Acc:100522443]	STIL
ENSSSCG00000003894	16.7	-1.22	0.72	-1.69	0.08	0.13	cytochrome P450 4B1 [Source:NCBI gene;Acc:100523909]	CYP4B1
ENSSSCG00000003895	296.35	-0.42	0.17	-2.49	0.01	0.02	EF-hand calcium binding domain 14 [Source:NCBI gene;Acc:100526227]	EFCAB14
ENSSSCG00000003897	240.94	-1.55	0.21	-7.38	1.58e-13	1.22e-12	MOB kinase activator 3C [Source:NCBI gene;Acc:100738460]	MOB3C
ENSSSCG00000003898	170.02	-1.8	0.23	-7.56	3.76e-14	3.06e-13	MAPK interacting serine/threonine kinase 1 [Source:NCBI gene;Acc:100233194]	MKNK1
ENSSSCG00000003901	132.66	-1.1	0.27	-4.01	6.04e-05	0.00017724	fatty acid amide hydrolase [Source:NCBI gene;Acc:396949]	FAAH
ENSSSCG00000003903	625.44	-1.95	0.31	-6.29	3.08e-10	1.72e-09	cytochrome b-c1 complex subunit 6, mitochondrial [Source:NCBI gene;Acc:100524873]
ENSSSCG00000003904	254.95	0.1	0.18	0.58	0.55	0.63	leucine rich repeat containing 41 [Source:NCBI gene;Acc:100525052]	LRRC41
ENSSSCG00000003905	65.13	-2.13	0.34	-6.19	5.83e-10	3.16e-09	RAD54 like [Source:NCBI gene;Acc:100141305]	RAD54L
ENSSSCG00000003908	12.19	-1.77	0.72	-2.43	0.01	0.02	tetraspanin 1 [Source:NCBI gene;Acc:100511571]	TSPAN1
ENSSSCG00000003909	144.37	-0.09	0.22	-0.42	0.66	0.73	phosphatidylinositol 3-kinase regulatory subunit gamma [Source:NCBI gene;Acc:100511937]
ENSSSCG00000003913	484.43	-1.37	0.15	-8.9	5.11e-19	6.1e-18	microtubule associated serine/threonine kinase 2 [Source:NCBI gene;Acc:100512112]	MAST2
ENSSSCG00000003914	988.06	-0.01	0.17	-0.09	0.92	0.93	peroxiredoxin 1 [Source:NCBI gene;Acc:100512476]	PRDX1
ENSSSCG00000003917	144.6	0.2	0.17	1.12	0.25	0.34	testis associated actin remodelling kinase 2 [Source:NCBI gene;Acc:100513361]	TESK2
ENSSSCG00000003918	67.85	-0.33	0.27	-1.21	0.22	0.3	target of EGR1, exonuclease [Source:NCBI gene;Acc:100513546]	TOE1
ENSSSCG00000003919	52.63	-1.5	0.31	-4.71	2.47e-06	8.79e-06	mutY DNA glycosylase [Source:NCBI gene;Acc:100513867]
ENSSSCG00000003920	59.73	-2.19	0.38	-5.71	1.1e-08	5.19e-08	4-hydroxyphenylpyruvate dioxygenase like [Source:NCBI gene;Acc:100514057]
ENSSSCG00000003921	5	2.07	0.77	2.66	0.00764702	0.01	zinc finger SWIM-type containing 5 [Source:NCBI gene;Acc:100514968]	ZSWIM5
ENSSSCG00000003922	437.61	-0.35	0.17	-2.07	0.03	0.06	uroporphyrinogen decarboxylase [Source:NCBI gene;Acc:100514239]	UROD
ENSSSCG00000003923	459.58	-0.47	0.12	-3.73	0.000185339	0.000505918	HECT domain E3 ubiquitin protein ligase 3 [Source:NCBI gene;Acc:100514412]	HECTD3
ENSSSCG00000003926	35.6	-1.82	0.41	-4.34	1.41e-05	4.52e-05	BTB domain containing 19 [Source:NCBI gene;Acc:100520914]	BTBD19
ENSSSCG00000003928	54.5	-2.44	0.45	-5.31	1.04e-07	4.37e-07	polo like kinase 3 [Source:NCBI gene;Acc:397250]	PLK3
ENSSSCG00000003929	12.06	-0.17	0.58	-0.28	0.77	0.82	bestrophin 4 [Source:NCBI gene;Acc:100516679]	BEST4
ENSSSCG00000003930	12394.7	-0.08	0.15	-0.58	0.55	0.64	ribosomal protein S8 [Source:NCBI gene;Acc:100516861]	RPS8
ENSSSCG00000003931	79.83	-2.34	0.33	-7.06	1.6e-12	1.12e-11	kinesin family member 2C [Source:NCBI gene;Acc:100516205]	KIF2C
ENSSSCG00000003940	188.56	-1.68	0.24	-6.93	4.12e-12	2.77e-11	hydroxypyruvate isomerase (putative) [Source:NCBI gene;Acc:100517478]	HYI
ENSSSCG00000003941	301.66	-0.61	0.18	-3.37	0.000731466	0.0018091	SZT2 subunit of KICSTOR complex [Source:NCBI gene;Acc:100737128]	SZT2
ENSSSCG00000003943	510.46	0.18	0.13	1.38	0.16	0.23	mediator complex subunit 8 [Source:NCBI gene;Acc:100517766]	MED8
ENSSSCG00000003949	87.49	-3.29	0.39	-8.35	6.31e-17	6.51e-16	cell division cycle 20 [Source:NCBI gene;Acc:397379]	CDC20
ENSSSCG00000003950	634.32	-2	0.18	-10.58	3.61e-26	7.13e-25	tyrosine kinase with immunoglobulin like and EGF like domains 1 [Source:NCBI gene;Acc:494022]	TIE1
ENSSSCG00000003951	5.48	0.27	0.86	0.31	0.75	0.8	chromosome 6 C1orf210 homolog [Source:NCBI gene;Acc:100519374]	C1orf210
ENSSSCG00000003964	162.3	-0.23	0.18	-1.27	0.2	0.27	peptidylprolyl isomerase H [Source:NCBI gene;Acc:100523448]	PPIH
ENSSSCG00000003965	11.05	-0.8	0.7	-1.15	0.24	0.32	coiled-coil domain containing 30 [Source:NCBI gene;Acc:100522685]
ENSSSCG00000003966	136.35	-0.31	0.18	-1.68	0.09	0.14	phosphopantothenoylcysteine synthetase [Source:NCBI gene;Acc:100523850]	PPCS
ENSSSCG00000003967	4.66	-2.02	1.14	-1.76	0.07	0.12	zinc finger MYND-type containing 12 [Source:NCBI gene;Acc:100524028]	ZMYND12
ENSSSCG00000003968	33.76	0.41	0.35	1.17	0.24	0.32	ribosomal modification protein rimK like family member A [Source:NCBI gene;Acc:100522878]	RIMKLA
ENSSSCG00000003971	415.47	0.47	0.18	2.53	0.01	0.02	Scm polycomb group protein homolog 1 [Source:NCBI gene;Acc:100525880]	SCMH1
ENSSSCG00000003972	33.06	-2.03	0.49	-4.11	3.8e-05	0.000114985	schlafen like 1 [Source:NCBI gene;Acc:100526058]	SLFNL1
ENSSSCG00000003973	139.46	-0.98	0.21	-4.48	7.27e-06	2.43e-05	CTP synthase 1 [Source:NCBI gene;Acc:100525292]	CTPS1
ENSSSCG00000003975	503.04	-4.44	0.31	-14.29	2.39e-46	1.27e-44	potassium voltage-gated channel subfamily Q member 4 [Source:NCBI gene;Acc:100526228]	KCNQ4
ENSSSCG00000003976	809.85	-0.48	0.13	-3.56	0.000366669	0.000955302	nuclear transcription factor Y subunit gamma [Source:NCBI gene;Acc:100525647]	NFYC
ENSSSCG00000003979	36.26	0.2	0.31	0.63	0.52	0.6	zinc finger protein 684 [Source:NCBI gene;Acc:102167697]	ZNF684
ENSSSCG00000003980	148.96	-0.15	0.18	-0.83	0.4	0.49	exonuclease 5 [Source:NCBI gene;Acc:100511388]	EXO5
ENSSSCG00000003981	385.38	1.02	0.13	7.45	9.3e-14	7.33e-13	zinc finger protein 643 [Source:NCBI gene;Acc:100511204]	ZFP69B
ENSSSCG00000003983	146.04	-0.14	0.2	-0.74	0.45	0.54	small ArfGAP2 [Source:NCBI gene;Acc:100145888]	SMAP2
ENSSSCG00000003984	318.99	0.71	0.15	4.52	5.96e-06	2.02e-05	zinc finger protein 134 [Source:NCBI gene;Acc:100512237]
ENSSSCG00000003986	3.95	-2.59	1.18	-2.19	0.02	0.04	zinc finger protein 211-like [Source:NCBI gene;Acc:100513741]
ENSSSCG00000003987	56.34	-1.62	0.35	-4.53	5.64e-06	1.91e-05
ENSSSCG00000003988	2.64	-0.94	1.2	-0.78	0.43	0.52
ENSSSCG00000003989	68.96	-0.76	0.25	-2.97	0.00294363	0.00646114
ENSSSCG00000003990	38.57	0.33	0.28	1.14	0.25	0.33	zinc finger protein 671 [Source:NCBI gene;Acc:106510597]
ENSSSCG00000003995	136.07	-0.32	0.25	-1.3	0.19	0.26	zinc finger protein 606 [Source:NCBI gene;Acc:102158443]	ZNF606
ENSSSCG00000003998	76.08	0.45	0.24	1.8	0.07	0.11	neurotrophin receptor-interacting factor homolog [Source:NCBI gene;Acc:100518738]	ZNF274
ENSSSCG00000004001	5.18	1.39	0.88	1.57	0.11	0.17	alpha-1-B glycoprotein [Source:NCBI gene;Acc:100516980]
ENSSSCG00000004002	5622.41	-0.57	0.19	-2.89	0.00379592	0.00815998	ribosomal protein S5 [Source:NCBI gene;Acc:100517165]	RPS5
ENSSSCG00000004004	42.49	-0.77	0.32	-2.41	0.01	0.02	zinc finger protein 584 [Source:NCBI gene;Acc:100519782]	ZNF584
ENSSSCG00000004008	42.29	-0.14	0.33	-0.44	0.65	0.73	WD repeat domain 27 [Source:NCBI gene;Acc:100736968]
ENSSSCG00000004009	3.38	0.72	0.92	0.77	0.43	0.52	t-complex-associated-testis-expressed 3 [Source:NCBI gene;Acc:102162319]	TCTE3
ENSSSCG00000004010	241.17	-1.37	0.19	-7.17	7.2e-13	5.22e-12	ER membrane associated RNA degradation [Source:NCBI gene;Acc:100512199]	ERMARD
ENSSSCG00000004012	1334.09	2.1	0.23	9.11	7.65e-20	9.78e-19	thrombospondin 2 [Source:NCBI gene;Acc:100153940]	THBS2
ENSSSCG00000004013	139.32	0.2	0.52	0.39	0.69	0.75	SPARC related modular calcium binding 2 [Source:NCBI gene;Acc:100737228]	SMOC2
ENSSSCG00000004016	12.2	-1.01	0.63	-1.59	0.11	0.16
ENSSSCG00000004017	4.18	1.82	0.82	2.2	0.02	0.04	FERM domain containing 1 [Source:NCBI gene;Acc:100514201]
ENSSSCG00000004018	689.05	-0.61	0.21	-2.8	0.00498515	0.01	afadin, adherens junction formation factor [Source:NCBI gene;Acc:100514741]	AFDN
ENSSSCG00000004020	227.8	0.53	0.13	3.81	0.000138918	0.000386358	SFT2 domain containing 1 [Source:NCBI gene;Acc:100513321]	SFT2D1
ENSSSCG00000004022	705.85	-1.38	0.14	-9.69	3.27e-22	4.95e-21	ribosomal protein S6 kinase A2 [Source:NCBI gene;Acc:100515286]	RPS6KA2
ENSSSCG00000004023	131.34	-0.77	0.2	-3.74	0.000183276	0.000500704	FGFR1 oncogene partner [Source:NCBI gene;Acc:100153548]	FGFR1OP
ENSSSCG00000004024	191.14	-0.28	0.27	-1.02	0.3	0.39	ribonuclease T2 [Source:NCBI gene;Acc:100157985]
ENSSSCG00000004027	22.6	1.11	0.34	3.2	0.00134744	0.0031648	phosphodiesterase 10A [Source:NCBI gene;Acc:100154378]	PDE10A
ENSSSCG00000004029	4452.17	1.24	0.11	10.54	5.28e-26	1.03e-24	QKI, KH domain containing RNA binding [Source:NCBI gene;Acc:492277]	QKI
ENSSSCG00000004032	67.4	1.31	0.26	4.91	8.83e-07	3.32e-06	parkin RBR E3 ubiquitin protein ligase [Source:NCBI gene;Acc:733673]	PRKN
ENSSSCG00000004033	90.96	-1.29	0.26	-4.88	1.05e-06	3.9e-06	1-acylglycerol-3-phosphate O-acyltransferase 4 [Source:NCBI gene;Acc:100156632]	AGPAT4
ENSSSCG00000004037	273.77	-0.68	0.17	-4.01	5.95e-05	0.000174716	mitogen-activated protein kinase kinase kinase 4 [Source:NCBI gene;Acc:100154202]	MAP3K4
ENSSSCG00000004039	31.51	-0.39	0.44	-0.88	0.37	0.46	solute carrier family 22 member 3 [Source:NCBI gene;Acc:100142677]	SLC22A3
ENSSSCG00000004044	1451.57	0.44	0.15	2.86	0.00412937	0.00880504	insulin like growth factor 2 receptor [Source:NCBI gene;Acc:397214]	IGF2R
ENSSSCG00000004046	8.98	0.16	0.57	0.28	0.77	0.82	PARN like, ribonuclease domain containing 1 [Source:NCBI gene;Acc:100152694]	PNLDC1
ENSSSCG00000004047	497.45	-1.13	0.14	-7.85	3.86e-15	3.44e-14	mitochondrial ribosomal protein L18 [Source:NCBI gene;Acc:100156324]	MRPL18
ENSSSCG00000004048	619.39	-0.43	0.2	-2.13	0.03	0.05	t-complex 1 [Source:NCBI gene;Acc:100153485]	TCP1
ENSSSCG00000004049	78.21	-1.17	0.33	-3.44	0.000564225	0.00142331	acetyl-CoA acetyltransferase 2 [Source:NCBI gene;Acc:100152303]	ACAT2
ENSSSCG00000004050	701.3	0.1	0.12	0.82	0.41	0.5	WT1 associated protein [Source:NCBI gene;Acc:100157533]	WTAP
ENSSSCG00000004052	275.33	-1.46	0.28	-5.07	3.97e-07	1.55e-06	fibronectin type III domain containing 1 [Source:NCBI gene;Acc:100154276]	FNDC1
ENSSSCG00000004053	21.36	0.25	0.43	0.58	0.55	0.63	T cell activation RhoGTPase activating protein [Source:NCBI gene;Acc:100155114]	TAGAP
ENSSSCG00000004054	58.66	3.77	0.25	14.64	1.35e-48	7.98e-47	40S ribosomal protein S15a pseudogene [Source:NCBI gene;Acc:110255769]
ENSSSCG00000004055	8.37	-1.06	0.73	-1.44	0.14	0.21	radial spoke head 3 [Source:NCBI gene;Acc:100156750]	RSPH3
ENSSSCG00000004057	18.52	1.47	0.56	2.59	0.00949327	0.01	synaptotagmin like 3 [Source:NCBI gene;Acc:100156434]	SYTL3
ENSSSCG00000004058	421.7	-0.54	0.16	-3.25	0.00112198	0.00267557	ezrin [Source:NCBI gene;Acc:100152815]	EZR
ENSSSCG00000004063	281.78	0.77	0.13	5.62	1.81e-08	8.31e-08	transmembrane protein 242 [Source:NCBI gene;Acc:100152509]	TMEM242
ENSSSCG00000004064	477.04	0.28	0.16	1.67	0.09	0.14	AT-rich interaction domain 1B [Source:NCBI gene;Acc:100152904]	ARID1B
ENSSSCG00000004065	113.32	1.42	0.24	5.75	8.65e-09	4.12e-08	TIAM Rac1 associated GEF 2 [Source:NCBI gene;Acc:100155014]	TIAM2
ENSSSCG00000004070	529.81	1.73	0.16	10.72	7.9e-27	1.63e-25	SR-related CTD associated factor 8 [Source:NCBI gene;Acc:100512874]	SCAF8
ENSSSCG00000004071	139.23	0.17	0.21	0.83	0.4	0.49	CNKSR family member 3 [Source:NCBI gene;Acc:100513248]	CNKSR3
ENSSSCG00000004075	4.1	-0.42	0.95	-0.44	0.65	0.72	regulator of G protein signaling 17 [Source:NCBI gene;Acc:100514020]	RGS17
ENSSSCG00000004076	79.87	-0.25	0.24	-1.06	0.28	0.37	mitochondrial translational release factor 1 like [Source:NCBI gene;Acc:100514202]	MTRF1L
ENSSSCG00000004077	19.5	-0.53	0.45	-1.17	0.23	0.31	F-box protein 5 [Source:NCBI gene;Acc:100514379]	FBXO5
ENSSSCG00000004081	43.68	5.5	0.38	14.31	1.68e-46	9.05e-45
ENSSSCG00000004082	1681.16	-0.02	0.14	-0.16	0.87	0.9
ENSSSCG00000004087	28.2	1.17	0.39	3	0.00267077	0.00592504	coiled-coil domain containing 170 [Source:NCBI gene;Acc:100516653]	CCDC170
ENSSSCG00000004088	150.41	-0.41	0.22	-1.82	0.06	0.1	acidic residue methyltransferase 1 [Source:NCBI gene;Acc:100157036]	ARMT1
ENSSSCG00000004089	69.88	-0.57	0.23	-2.47	0.01	0.02	required for meiotic nuclear division 1 homolog [Source:NCBI gene;Acc:100156656]	RMND1
ENSSSCG00000004090	63.05	-0.97	0.27	-3.6	0.000316685	0.000831816	zinc finger and BTB domain containing 2 [Source:NCBI gene;Acc:100157847]	ZBTB2
ENSSSCG00000004092	49.64	0.45	0.31	1.44	0.14	0.21	methylenetetrahydrofolate dehydrogenase (NADP+ dependent) 1 like [Source:NCBI gene;Acc:100154722]	MTHFD1L
ENSSSCG00000004093	2.91	-1.16	1.19	-0.97	0.32	0.41	iodotyrosine deiodinase [Source:NCBI gene;Acc:403124]	IYD
ENSSSCG00000004094	1665.15	1.91	0.16	11.5	1.24e-30	3.15e-29	protein phosphatase 1 regulatory inhibitor subunit 14C [Source:NCBI gene;Acc:100521302]	PPP1R14C
ENSSSCG00000004101	97.75	1.18	0.24	4.88	1.02e-06	3.8e-06	LDL receptor related protein 11 [Source:NCBI gene;Acc:100153355]	LRP11
ENSSSCG00000004103	3267.61	0.71	0.11	6.15	7.34e-10	3.92e-09	protein-L-isoaspartate (D-aspartate) O-methyltransferase [Source:NCBI gene;Acc:100502562]	PCMT1
ENSSSCG00000004104	267.69	0.37	0.14	2.5	0.01	0.02	katanin catalytic subunit A1 [Source:NCBI gene;Acc:100518101]	KATNA1
ENSSSCG00000004105	109.29	-0.38	0.2	-1.9	0.05	0.09	nucleoporin 43 [Source:NCBI gene;Acc:100154567]	NUP43
ENSSSCG00000004106	391.15	0.51	0.18	2.81	0.00491523	0.01	large tumor suppressor kinase 1 [Source:NCBI gene;Acc:100152165]	LATS1
ENSSSCG00000004109	4.92	1.61	0.76	2.1	0.03	0.06	zinc finger CCCH-type containing 12D [Source:NCBI gene;Acc:100156984]	ZC3H12D
ENSSSCG00000004110	800.21	-0.14	0.14	-0.98	0.32	0.41	TGF-beta activated kinase 1 (MAP3K7) binding protein 2 [Source:NCBI gene;Acc:100156182]	TAB2
ENSSSCG00000004113	240.98	2.07	0.15	13.01	9.64e-39	3.7e-37	syntaxin binding protein 5 [Source:NCBI gene;Acc:100152912]	STXBP5
ENSSSCG00000004114	149.86	1.5	0.18	8.06	7.26e-16	6.84e-15	RAB32, member RAS oncogene family [Source:NCBI gene;Acc:100144496]	RAB32
ENSSSCG00000004120	229.3	1.7	0.21	7.91	2.47e-15	2.24e-14	SNF2 histone linker PHD RING helicase [Source:NCBI gene;Acc:100154314]	SHPRH
ENSSSCG00000004121	1726.41	0.81	0.12	6.39	1.62e-10	9.34e-10	EPM2A glucan phosphatase, laforin [Source:NCBI gene;Acc:100153341]	FBXO30
ENSSSCG00000004123	798.12	1.62	0.15	10.8	3.19e-27	6.73e-26	utrophin [Source:NCBI gene;Acc:100523292]	UTRN
ENSSSCG00000004125	27.7	-0.95	0.4	-2.35	0.01	0.03	syntaxin 11 [Source:NCBI gene;Acc:100152253]	STX11
ENSSSCG00000004127	96.33	-2.15	0.33	-6.35	2.09e-10	1.19e-09	PLAG1 like zinc finger 1 [Source:NCBI gene;Acc:733596]	PLAGL1
ENSSSCG00000004132	249.31	0.66	0.2	3.3	0.00093418	0.00226605	phosphatase and actin regulator 2 [Source:NCBI gene;Acc:100524350]	PHACTR2
ENSSSCG00000004133	213.89	-0.51	0.2	-2.55	0.01	0.02	alpha-L-fucosidase 2 [Source:NCBI gene;Acc:100154940]	FUCA2
ENSSSCG00000004134	118.81	0.25	0.21	1.19	0.23	0.31	peroxisomal biogenesis factor 3 [Source:NCBI gene;Acc:100153726]	PEX3
ENSSSCG00000004136	113.29	-0.54	0.21	-2.48	0.01	0.02	androgen induced 1 [Source:NCBI gene;Acc:100151943]	AIG1
ENSSSCG00000004138	601.93	1.19	0.19	6.02	1.67e-09	8.58e-09	HIVEP zinc finger 2 [Source:NCBI gene;Acc:100525369]	HIVEP2
ENSSSCG00000004139	87.4	1.75	0.25	6.88	5.61e-12	3.72e-11	adhesion G protein-coupled receptor G6 [Source:NCBI gene;Acc:100511292]	ADGRG6
ENSSSCG00000004140	525.93	0.59	0.13	4.51	6.42e-06	2.16e-05	vesicle trafficking 1 [Source:NCBI gene;Acc:100155445]	VTA1
ENSSSCG00000004142	329.45	0.19	0.28	0.68	0.49	0.57	Cbp/p300 interacting transactivator with Glu/Asp rich carboxy-terminal domain 2 [Source:NCBI gene;Acc:100156022]	CITED2
ENSSSCG00000004143	4718.71	1.26	0.12	10.1	5.06e-24	8.59e-23	taxilin beta [Source:NCBI gene;Acc:100511845]	TXLNB
ENSSSCG00000004144	940.46	0.81	0.14	5.7	1.18e-08	5.54e-08	hdc homolog, cell cycle regulator [Source:NCBI gene;Acc:100512023]	HECA
ENSSSCG00000004145	16.93	-1.08	0.55	-1.96	0.04	0.08	ABRA C-terminal like [Source:NCBI gene;Acc:100525723]	ABRACL
ENSSSCG00000004146	124.04	-0.1	0.17	-0.56	0.57	0.65	RALBP1 associated Eps domain containing 1 [Source:NCBI gene;Acc:100154803]	REPS1
ENSSSCG00000004148	200.55	0.93	0.19	4.92	8.24e-07	3.11e-06	coiled-coil domain containing 28A [Source:NCBI gene;Acc:100512200]	CCDC28A
ENSSSCG00000004149	49.7	-0.19	0.33	-0.57	0.56	0.64	NHS like 1 [Source:NCBI gene;Acc:100156257]	NHSL1
ENSSSCG00000004150	23.85	-0.53	0.4	-1.32	0.18	0.25	heme binding protein 2 [Source:NCBI gene;Acc:100155860]
ENSSSCG00000004154	78.89	0.12	0.28	0.45	0.65	0.72	TNF alpha induced protein 3 [Source:NCBI gene;Acc:100622156]	TNFAIP3
ENSSSCG00000004156	305.87	-0.3	0.15	-2	0.04	0.07	interferon gamma receptor 1 [Source:NCBI gene;Acc:100152238]	IFNGR1
ENSSSCG00000004159	2.25	0.4	1.14	0.35	0.72	0.78	solute carrier family 35 member D3 [Source:NCBI gene;Acc:100737566]	SLC35D3
ENSSSCG00000004160	144.88	1.22	0.18	6.58	4.57e-11	2.77e-10	peroxisomal biogenesis factor 7 [Source:NCBI gene;Acc:100152228]	PEX7
ENSSSCG00000004163	1068.54	0.04	0.15	0.28	0.77	0.82	BCL2 associated transcription factor 1 [Source:NCBI gene;Acc:100462726]	BCLAF1
ENSSSCG00000004164	6.86	0.36	0.64	0.56	0.57	0.65	mitochondrial fission regulator 2 [Source:NCBI gene;Acc:100157026]	MTFR2
ENSSSCG00000004165	459.11	0.65	0.14	4.39	1.13e-05	3.68e-05	phosphodiesterase 7B [Source:NCBI gene;Acc:100037969]	PDE7B
ENSSSCG00000004166	247.33	1.11	0.17	6.47	9.52e-11	5.58e-10	Abelson helper integration site 1 [Source:NCBI gene;Acc:100514806]	AHI1
ENSSSCG00000004167	3.75	-0.18	0.88	-0.2	0.83	0.87	MYB proto-oncogene, transcription factor [Source:NCBI gene;Acc:100152439]	MYB
ENSSSCG00000004169	1859.89	2.01	0.11	17.4	7.27e-68	8.45e-66	HBS1 like translational GTPase [Source:NCBI gene;Acc:100158211]	HBS1L
ENSSSCG00000004170	27.65	0.74	0.34	2.18	0.02	0.05
ENSSSCG00000004172	269.38	1.68	0.18	9.05	1.37e-19	1.72e-18	solute carrier family 2 member 12 [Source:NCBI gene;Acc:100517381]	SLC2A12
ENSSSCG00000004177	6158.15	-0.83	0.19	-4.29	1.71e-05	5.43e-05	ribosomal protein S12 [Source:NCBI gene;Acc:397650]	RPS12
ENSSSCG00000004178	42.46	0.38	0.3	1.26	0.2	0.28	solute carrier family 18 member B1 [Source:NCBI gene;Acc:100155211]	SLC18B1
ENSSSCG00000004179	3.65	-0.12	0.91	-0.13	0.89	0.92	vanin 2 [Source:NCBI gene;Acc:100153984]
ENSSSCG00000004190	202.02	0.83	0.22	3.71	0.000202499	0.000549001	syntaxin 7 [Source:NCBI gene;Acc:100153196]	STX7
ENSSSCG00000004192	606.53	-2.18	0.28	-7.55	4.21e-14	3.41e-13	cellular communication network factor 2 [Source:NCBI gene;Acc:100152141]	CCN2
ENSSSCG00000004193	313.58	-0.26	0.19	-1.38	0.16	0.23	ectonucleotide pyrophosphatase/phosphodiesterase 1 [Source:NCBI gene;Acc:100037271]	ENPP1
ENSSSCG00000004195	4.31	-2.74	1.2	-2.27	0.02	0.04	arginase 1 [Source:NCBI gene;Acc:397115]	ARG1
ENSSSCG00000004196	261.91	0.58	0.16	3.56	0.000360164	0.000938952	mediator complex subunit 23 [Source:NCBI gene;Acc:100156032]	MED23
ENSSSCG00000004199	679.61	-1.86	0.16	-11.32	9.75e-30	2.35e-28	erythrocyte membrane protein band 4.1 like 2 [Source:NCBI gene;Acc:100524836]	EPB41L2
ENSSSCG00000004201	5.97	0.44	0.73	0.6	0.54	0.62	transmembrane protein 200A [Source:NCBI gene;Acc:100157644]	TMEM200A
ENSSSCG00000004202	5.07	0.07	0.82	0.09	0.92	0.94	sterile alpha motif domain containing 3 [Source:NCBI gene;Acc:100524004]	SAMD3
ENSSSCG00000004203	75.67	-0.2	0.23	-0.86	0.38	0.47	L3MBTL histone methyl-lysine binding protein 3 [Source:NCBI gene;Acc:100524352]	L3MBTL3
ENSSSCG00000004205	509.72	0.25	0.15	1.64	0.09	0.15	Rho GTPase activating protein 18 [Source:NCBI gene;Acc:100525547]	ARHGAP18
ENSSSCG00000004207	1636.69	-1.09	0.14	-7.62	2.52e-14	2.08e-13
ENSSSCG00000004209	159.03	0.05	0.19	0.3	0.76	0.81	protein tyrosine phosphatase receptor type K [Source:NCBI gene;Acc:100153609]	PTPRK
ENSSSCG00000004216	250.61	-1.33	0.21	-6.29	3.08e-10	1.72e-09	ethylmalonyl-CoA decarboxylase 1 [Source:NCBI gene;Acc:100512509]	ECHDC1
ENSSSCG00000004217	845.35	1.37	0.11	12.12	7.84e-34	2.37e-32	ring finger protein 146 [Source:NCBI gene;Acc:100512692]	RNF146
ENSSSCG00000004218	36.05	-0.54	0.47	-1.15	0.24	0.32	R-spondin 3 [Source:NCBI gene;Acc:100155208]	RSPO3
ENSSSCG00000004220	120.25	1.04	0.22	4.74	2.09e-06	7.52e-06	tRNA methyltransferase 11 homolog [Source:NCBI gene;Acc:100152782]	TRMT11
ENSSSCG00000004221	616.21	1.36	0.15	8.51	1.63e-17	1.76e-16	histidine triad nucleotide binding protein 3 [Source:NCBI gene;Acc:100158022]	HINT3
ENSSSCG00000004222	153.81	0.67	0.21	3.18	0.00142289	0.00332719	nuclear receptor coactivator 7 [Source:NCBI gene;Acc:100157226]	NCOA7
ENSSSCG00000004223	10.08	0.54	0.56	0.96	0.33	0.42	hes related family bHLH transcription factor with YRPW motif 2 [Source:NCBI gene;Acc:100152404]	HEY2
ENSSSCG00000004224	81.17	0.85	0.23	3.63	0.000277937	0.000737753	HD domain containing 2 [Source:NCBI gene;Acc:100514692]	HDDC2
ENSSSCG00000004225	6.96	-1.47	0.87	-1.69	0.09	0.13	TPD52 like 1 [Source:NCBI gene;Acc:100515246]	TPD52L1
ENSSSCG00000004233	66.16	1.01	0.35	2.82	0.0046587	0.00982489	sphingomyelin phosphodiesterase acid like 3A [Source:NCBI gene;Acc:100153442]	SMPDL3A
ENSSSCG00000004234	1.81	-2.34	1.5	-1.55	0.11	0.17	fatty acid binding protein 7 [Source:NCBI gene;Acc:574075]	FABP7
ENSSSCG00000004236	58.38	1.07	0.32	3.28	0.00100383	0.00241887	cAMP-dependent protein kinase inhibitor beta [Source:NCBI gene;Acc:100517015]	PKIB
ENSSSCG00000004237	1401.17	0.33	0.09	3.33	0.00084731	0.00207161	serine incorporator 1 [Source:NCBI gene;Acc:102158514]	SERINC1
ENSSSCG00000004238	246.49	0.11	0.19	0.59	0.55	0.63	heat shock transcription factor 2 [Source:NCBI gene;Acc:100154234]	HSF2
ENSSSCG00000004241	448.45	0.15	0.2	0.73	0.46	0.54	gap junction protein alpha 1 [Source:NCBI gene;Acc:100518636]	GJA1
ENSSSCG00000004242	115.52	1.8	0.17	10.57	4.01e-26	7.84e-25	TBC1 domain family member 32 [Source:NCBI gene;Acc:100156680]	TBC1D32
ENSSSCG00000004244	113.49	1.11	0.25	4.37	1.22e-05	3.95e-05	mannosidase alpha class 1A member 1 [Source:NCBI gene;Acc:396919]	MAN1A1
ENSSSCG00000004246	20.71	2.18	0.39	5.5	3.64e-08	1.61e-07
ENSSSCG00000004247	157.73	0.47	0.16	2.92	0.00347554	0.00753464	anti-silencing function 1A histone chaperone [Source:NCBI gene;Acc:100519343]	ASF1A
ENSSSCG00000004249	577.17	0.93	0.29	3.17	0.00150601	0.00349905	centrosomal protein 85 like [Source:NCBI gene;Acc:100522409]	CEP85L
ENSSSCG00000004250	30.46	2	0.34	5.82	5.71e-09	2.78e-08	solute carrier family 35 member F1 [Source:NCBI gene;Acc:100522582]	SLC35F1
ENSSSCG00000004253	507.89	0.52	0.14	3.65	0.000253029	0.000674814	golgi associated PDZ and coiled-coil motif containing [Source:NCBI gene;Acc:100520524]
ENSSSCG00000004254	143.65	0.01	0.17	0.08	0.93	0.94	discoidin, CUB and LCCL domain containing 1 [Source:NCBI gene;Acc:100156679]	DCBLD1
ENSSSCG00000004255	977.69	-0.17	0.23	-0.74	0.45	0.54	vestigial like family member 2 [Source:NCBI gene;Acc:100739384]	VGLL2
ENSSSCG00000004261	5.71	2.39	0.76	3.11	0.00183987	0.00420486
ENSSSCG00000004262	219.16	1.46	0.15	9.46	2.89e-21	4.11e-20	karyopherin subunit alpha 5 [Source:NCBI gene;Acc:397220]	KPNA5
ENSSSCG00000004263	85.09	0.85	0.19	4.29	1.75e-05	5.55e-05	zinc finger containing ubiquitin peptidase 1 [Source:NCBI gene;Acc:100156556]	ZUP1
ENSSSCG00000004272	271.92	1.56	0.14	10.71	8.37e-27	1.72e-25	LMBR1 domain containing 1 [Source:NCBI gene;Acc:100153685]	LMBRD1
ENSSSCG00000004274	1.91	-0.24	1.33	-0.18	0.85	0.88	collagen type IX alpha 1 chain [Source:NCBI gene;Acc:100155319]	COL9A1
ENSSSCG00000004275	212	0.66	0.22	2.92	0.00343453	0.00745661	family with sequence similarity 135 member A [Source:NCBI gene;Acc:100513127]	FAM135A
ENSSSCG00000004276	249	0.92	0.16	5.65	1.56e-08	7.23e-08	small ArfGAP 1 [Source:NCBI gene;Acc:100513326]	SMAP1
ENSSSCG00000004279	258.74	1.04	0.17	6.05	1.39e-09	7.23e-09	opioid growth factor receptor like 1 [Source:NCBI gene;Acc:100153138]	OGFRL1
ENSSSCG00000004280	57.36	4.58	0.36	12.42	1.86e-35	6.21e-34	regulating synaptic membrane exocytosis 1 [Source:NCBI gene;Acc:100157596]	RIMS1
ENSSSCG00000004281	358.7	-0.42	0.24	-1.72	0.08	0.13	potassium voltage-gated channel subfamily Q member 5 [Source:NCBI gene;Acc:100154391]	KCNQ5
ENSSSCG00000004289	131.18	1.35	0.17	7.52	5.46e-14	4.39e-13	centrosomal protein 162 [Source:NCBI gene;Acc:100516163]	CEP162
ENSSSCG00000004290	59.79	-0.37	0.3	-1.22	0.22	0.29	T-box transcription factor 18 [Source:NCBI gene;Acc:100152747]	TBX18
ENSSSCG00000004291	68.58	-0.6	0.29	-2.1	0.03	0.06	5'-nucleotidase ecto [Source:NCBI gene;Acc:100157995]	NT5E
ENSSSCG00000004293	504.26	1.27	0.13	9.23	2.68e-20	3.56e-19	sorting nexin 14 [Source:NCBI gene;Acc:100156800]	SNX14
ENSSSCG00000004294	1193.32	0.28	0.14	1.97	0.04	0.08	synaptotagmin binding cytoplasmic RNA interacting protein [Source:NCBI gene;Acc:100154370]	SYNCRIP
ENSSSCG00000004300	345.78	0.97	0.2	4.74	2.05e-06	7.38e-06	small integral membrane protein 8 [Source:NCBI gene;Acc:100154764]	SMIM8
ENSSSCG00000004301	10.69	-0.72	0.62	-1.15	0.24	0.32	chromosome 1 C6orf163 homolog [Source:NCBI gene;Acc:100517621]	C6orf163
ENSSSCG00000004303	149.62	-0.22	0.17	-1.32	0.18	0.25	arginyl-tRNA synthetase 2, mitochondrial [Source:NCBI gene;Acc:100518457]	RARS2
ENSSSCG00000004304	249.3	-0.04	0.18	-0.24	0.8	0.85	solute carrier family 35 member A1 [Source:NCBI gene;Acc:100517983]	SLC35A1
ENSSSCG00000004306	93.8	0.33	0.19	1.72	0.08	0.13	origin recognition complex subunit 3 [Source:NCBI gene;Acc:100519878]	ORC3
ENSSSCG00000004307	515.3	-0.62	0.19	-3.25	0.00111792	0.00266629	akirin 2 [Source:NCBI gene;Acc:100519991]
ENSSSCG00000004309	4.19	2.56	0.8	3.18	0.00143819	0.00335818	cannabinoid receptor 1 [Source:NCBI gene;Acc:100520160]	CNR1
ENSSSCG00000004311	188.71	0.4	0.16	2.48	0.01	0.02	RNA guanylyltransferase and 5'-phosphatase [Source:NCBI gene;Acc:100520874]	RNGTT
ENSSSCG00000004314	341.55	0.91	0.17	5.16	2.39e-07	9.6e-07	peptidase M20 domain containing 2 [Source:NCBI gene;Acc:100157591]	PM20D2
ENSSSCG00000004317	237.83	-1.07	0.16	-6.36	2e-10	1.14e-09	ubiquitin conjugating enzyme E2 J1 [Source:NCBI gene;Acc:768104]	UBE2J1
ENSSSCG00000004318	1140.39	0.98	0.1	9.05	1.33e-19	1.67e-18	Ras related GTP binding D [Source:NCBI gene;Acc:100156654]	RRAGD
ENSSSCG00000004322	44.7	0.03	0.28	0.1	0.91	0.93	ankyrin repeat domain 6 [Source:NCBI gene;Acc:102167335]	ANKRD6
ENSSSCG00000004324	212.11	0.69	0.15	4.58	4.46e-06	1.53e-05
ENSSSCG00000004328	475.13	0.73	0.15	4.83	1.35e-06	4.96e-06	midasin AAA ATPase 1 [Source:NCBI gene;Acc:100525725]	MDN1
ENSSSCG00000004330	2.05	-2.53	1.31	-1.93	0.05	0.08	gap junction protein alpha 10 [Source:HGNC Symbol;Acc:HGNC:16995]	GJA10
ENSSSCG00000004331	112.96	1.67	0.24	6.92	4.41e-12	2.96e-11	caspase 8 associated protein 2 [Source:NCBI gene;Acc:100523759]	CASP8AP2
ENSSSCG00000004332	32.06	0.28	0.32	0.87	0.38	0.46	BTB domain and CNC homolog 2 [Source:NCBI gene;Acc:100620522]	BACH2
ENSSSCG00000004334	435.5	1.17	0.15	7.38	1.55e-13	1.2e-12	mitogen-activated protein kinase kinase kinase 7 [Source:NCBI gene;Acc:100135663]	MAP3K7
ENSSSCG00000004336	12.41	0.49	0.51	0.95	0.33	0.42	EPH receptor A7 [Source:NCBI gene;Acc:100154222]	EPHA7
ENSSSCG00000004339	417.9	1.83	0.17	10.48	1.06e-25	2.01e-24	UFM1 specific ligase 1 [Source:NCBI gene;Acc:100153617]	UFL1
ENSSSCG00000004340	201.55	0.62	0.24	2.51	0.01	0.02	four and a half LIM domains 5 [Source:NCBI gene;Acc:100152075]	FHL5
ENSSSCG00000004342	107.84	0.5	0.18	2.69	0.00704705	0.01	NADH:ubiquinone oxidoreductase complex assembly factor 4 [Source:NCBI gene;Acc:100157673]	NDUFAF4
ENSSSCG00000004344	23.88	1.2	0.37	3.17	0.00151645	0.0035213	MMS22 like, DNA repair protein [Source:NCBI gene;Acc:100513056]	MMS22L
ENSSSCG00000004347	362.32	0.75	0.19	3.84	0.000121516	0.000340917	F-box and leucine rich repeat protein 4 [Source:NCBI gene;Acc:100156082]	FBXL4
ENSSSCG00000004349	113.54	0.16	0.21	0.76	0.44	0.53	coenzyme Q3, methyltransferase [Source:NCBI gene;Acc:100152047]	FAXC
ENSSSCG00000004351	248.78	1.62	0.19	8.26	1.38e-16	1.39e-15	ubiquitin specific peptidase 45 [Source:NCBI gene;Acc:100152458]	USP45
ENSSSCG00000004353	240.75	-0.09	0.18	-0.5	0.61	0.68	cyclin C [Source:NCBI gene;Acc:100153639]	CCNC
ENSSSCG00000004357	293.11	2.87	0.33	8.53	1.35e-17	1.46e-16	SIM bHLH transcription factor 1 [Source:NCBI gene;Acc:100154026]	SIM1
ENSSSCG00000004358	545.73	2.29	0.14	15.34	3.64e-53	2.49e-51	activating signal cointegrator 1 complex subunit 3 [Source:NCBI gene;Acc:100625273]	ASCC3
ENSSSCG00000004361	12.1	0.39	0.48	0.8	0.42	0.51	glutamate ionotropic receptor kainate type subunit 2 [Source:NCBI gene;Acc:100516526]	GRIK2
ENSSSCG00000004364	120.6	0.63	0.19	3.27	0.00105592	0.00253466	HECT domain and ankyrin repeat containing E3 ubiquitin protein ligase 1 [Source:NCBI gene;Acc:100156102]	HACE1
ENSSSCG00000004366	583.87	0.05	0.18	0.26	0.78	0.83	blood vessel epicardial substance [Source:NCBI gene;Acc:100153106]	BVES
ENSSSCG00000004367	902.05	1.59	0.13	12.1	1.04e-33	3.13e-32	popeye domain containing 3 [Source:NCBI gene;Acc:100151910]	POPDC3
ENSSSCG00000004368	490.51	-1.4	0.18	-7.71	1.17e-14	1e-13	prolyl endopeptidase [Source:NCBI gene;Acc:445540]	PREP
ENSSSCG00000004369	25.66	-0.5	0.46	-1.07	0.28	0.36	PR/SET domain 1 [Source:NCBI gene;Acc:100154284]	PRDM1
ENSSSCG00000004370	298.27	1.51	0.14	10.74	6.57e-27	1.36e-25	autophagy related 5 [Source:NCBI gene;Acc:100739102]	ATG5
ENSSSCG00000004371	27.76	-0.15	0.42	-0.35	0.71	0.78	crystallin beta-gamma domain containing 1 [Source:NCBI gene;Acc:100521168]	CRYBG1
ENSSSCG00000004373	276.6	-0.82	0.19	-4.14	3.45e-05	0.000105041	reticulon 4 interacting protein 1 [Source:NCBI gene;Acc:100519752]	RTN4IP1
ENSSSCG00000004374	500.14	0.59	0.12	4.79	1.59e-06	5.79e-06	glutaminyl-tRNA amidotransferase subunit QRSL1 [Source:NCBI gene;Acc:100627457]	QRSL1
ENSSSCG00000004379	140.49	-1.76	0.24	-7.15	8.39e-13	6.03e-12	sine oculis binding protein homolog [Source:NCBI gene;Acc:100521699]	SOBP
ENSSSCG00000004382	395.75	-0.57	0.14	-3.95	7.75e-05	0.000223456	SEC63 homolog, protein translocation regulator [Source:NCBI gene;Acc:100152304]	SEC63
ENSSSCG00000004383	133.42	1.21	0.18	6.65	2.8e-11	1.74e-10	osteoclastogenesis associated transmembrane protein 1 [Source:NCBI gene;Acc:100049681]	OSTM1
ENSSSCG00000004384	4.56	-2.83	1.12	-2.52	0.01	0.02	nuclear receptor subfamily 2 group E member 1 [Source:NCBI gene;Acc:100155153]	NR2E1
ENSSSCG00000004385	1293.95	-0.9	0.12	-6.97	3.14e-12	2.13e-11	sorting nexin 3 [Source:NCBI gene;Acc:100627262]	SNX3
ENSSSCG00000004387	667.66	0.44	0.17	2.59	0.00957928	0.01	forkhead box O3 [Source:NCBI gene;Acc:733621]	FOXO3
ENSSSCG00000004388	21.67	-0.08	0.4	-0.22	0.82	0.86	armadillo repeat containing 2 [Source:NCBI gene;Acc:100523341]	ARMC2
ENSSSCG00000004390	1589.43	0.63	0.15	4.21	2.47e-05	7.65e-05	sestrin 1 [Source:NCBI gene;Acc:100523876]	SESN1
ENSSSCG00000004391	67.65	1.04	0.26	3.99	6.35e-05	0.000185618	centrosomal protein 57 like 1 [Source:NCBI gene;Acc:100739336]	CEP57L1
ENSSSCG00000004392	1071.36	1.09	0.2	5.46	4.71e-08	2.06e-07	adenosylmethionine decarboxylase 1 [Source:NCBI gene;Acc:100155925]	AMD1
ENSSSCG00000004393	116.03	-0.44	0.19	-2.3	0.02	0.03	general transcription factor IIIC subunit 6 [Source:NCBI gene;Acc:100525020]	GTF3C6
ENSSSCG00000004394	113.43	0.4	0.2	2.02	0.04	0.07	ribosome production factor 2 homolog [Source:NCBI gene;Acc:100525264]	RPF2
ENSSSCG00000004399	226.97	2.25	0.35	6.44	1.17e-10	6.83e-10	solute carrier family 22 member 16 [Source:NCBI gene;Acc:100525793]	SLC22A16
ENSSSCG00000004401	207.42	0.93	0.21	4.26	1.96e-05	6.16e-05	D-aspartate oxidase [Source:NCBI gene;Acc:100037287]	DDO
ENSSSCG00000004402	34.05	1.57	0.38	4.13	3.53e-05	0.00010716	methyltransferase like 24 [Source:NCBI gene;Acc:100736631]	METTL24
ENSSSCG00000004403	111.34	2.1	0.24	8.69	3.61e-18	4.06e-17	cell division cycle 40 [Source:NCBI gene;Acc:100511111]	CDC40
ENSSSCG00000004404	1.62	-1.08	1.3	-0.83	0.4	0.49	WASP family member 1 [Source:NCBI gene;Acc:100154562]
ENSSSCG00000004405	131.98	0.68	0.18	3.66	0.000246369	0.00065883	FIG4 phosphoinositide 5-phosphatase [Source:NCBI gene;Acc:100511669]	FIG4
ENSSSCG00000004408	56.6	-0.89	0.36	-2.45	0.01	0.02	sphingomyelin phosphodiesterase 2 [Source:NCBI gene;Acc:100152155]	SMPD2
ENSSSCG00000004411	36.43	0.5	0.33	1.51	0.13	0.19	zinc finger and BTB domain containing 24 [Source:NCBI gene;Acc:100739723]	ZBTB24
ENSSSCG00000004412	224.37	-1.85	0.19	-9.68	3.42e-22	5.17e-21	microtubule associated monooxygenase, calponin and LIM domain containing 1 [Source:NCBI gene;Acc:100153346]	MICAL1
ENSSSCG00000004414	1043.92	-0.82	0.12	-6.81	9.21e-12	5.99e-11	CD164 molecule [Source:NCBI gene;Acc:100152548]	CD164
ENSSSCG00000004415	158.84	-0.52	0.33	-1.55	0.12	0.17	coiled-coil domain containing 162, pseudogene [Source:NCBI gene;Acc:100514885]
ENSSSCG00000004419	185.08	1.14	0.21	5.21	1.88e-07	7.65e-07	solute carrier family 16 member 10 [Source:NCBI gene;Acc:100513770]	SLC16A10
ENSSSCG00000004420	63.88	-1.62	0.3	-5.37	7.73e-08	3.29e-07	TRAF3 interacting protein 2 [Source:NCBI gene;Acc:100157000]	TRAF3IP2
ENSSSCG00000004421	224.49	-0.58	0.17	-3.24	0.00118435	0.00280999	FYN proto-oncogene, Src family tyrosine kinase [Source:NCBI gene;Acc:791125]	FYN
ENSSSCG00000004422	3.42	0.04	0.92	0.05	0.95	0.96	cellular communication network factor 6 [Source:NCBI gene;Acc:100155801]	CCN6
ENSSSCG00000004423	14.17	-0.72	0.51	-1.4	0.15	0.22	tubulin epsilon 1 [Source:NCBI gene;Acc:100154975]	TUBE1
ENSSSCG00000004425	1514.86	0.00920679	0.14	0.06	0.95	0.96	laminin subunit alpha 4 [Source:NCBI gene;Acc:100154581]	LAMA4
ENSSSCG00000004432	711.65	0.28	0.1	2.67	0.00754154	0.01	histone deacetylase 2 [Source:NCBI gene;Acc:100156170]	HDAC2
ENSSSCG00000004433	43.55	3.05	0.29	10.49	9.43e-26	1.81e-24	heparan sulfate-glucosamine 3-sulfotransferase 5 [Source:NCBI gene;Acc:100155403]	HS3ST5
ENSSSCG00000004435	313.08	1.29	0.14	8.84	8.94e-19	1.05e-17	5'-nucleotidase domain containing 1 [Source:NCBI gene;Acc:100156192]	NT5DC1
ENSSSCG00000004438	251.55	2.08	0.31	6.5	7.65e-11	4.54e-10	TSPY like 1 [Source:NCBI gene;Acc:100518283]	TSPYL1
ENSSSCG00000004441	108.4	0.86	0.23	3.67	0.000238837	0.000639989	dermatan sulfate epimerase [Source:NCBI gene;Acc:100625171]
ENSSSCG00000004445	3.26	-0.53	1.01	-0.53	0.59	0.67	calcium homeostasis modulator family member 4 [Source:NCBI gene;Acc:100154559]
ENSSSCG00000004446	1543.55	0.64	0.15	4.03	5.45e-05	0.000160938	RWD domain containing 1 [Source:NCBI gene;Acc:100153343]	RWDD1
ENSSSCG00000004452	13.16	-0.02	1.12	-0.02	1	1	serine protease 35 [Source:NCBI gene;Acc:100156168]	PRSS35
ENSSSCG00000004453	4.91	0.16	0.78	0.21	0.83	0.87	synaptosome associated protein 91 [Source:NCBI gene;Acc:100521763]	SNAP91
ENSSSCG00000004454	209.86	1.22	0.24	5.08	3.71e-07	1.45e-06	malic enzyme 1 [Source:NCBI gene;Acc:397538]	ME1
ENSSSCG00000004456	200.54	0.24	0.18	1.3	0.19	0.26	phosphoglucomutase 3 [Source:NCBI gene;Acc:100156015]	PGM3
ENSSSCG00000004457	336.72	1.04	0.16	6.2	5.62e-10	3.05e-09	DOP1 leucine zipper like protein A [Source:NCBI gene;Acc:100154796]	DOP1A
ENSSSCG00000004458	15.79	-1.3	0.55	-2.37	0.01	0.03	trophoblast glycoprotein [Source:NCBI gene;Acc:100158028]	TPBG
ENSSSCG00000004460	855.24	0.91	0.16	5.45	4.98e-08	2.17e-07	inhibitor of Bruton tyrosine kinase [Source:NCBI gene;Acc:100153597]	IBTK
ENSSSCG00000004464	186.81	-0.39	0.24	-1.62	0.1	0.15	terminal nucleotidyltransferase 5A [Source:NCBI gene;Acc:100156873]	TENT5A
ENSSSCG00000004465	324.03	1.3	0.13	9.68	3.35e-22	5.07e-21	branched chain keto acid dehydrogenase E1 subunit beta [Source:NCBI gene;Acc:100142669]	BCKDHB
ENSSSCG00000004466	24.75	-3.23	0.69	-4.65	3.24e-06	1.14e-05	TTK protein kinase [Source:NCBI gene;Acc:100157649]	TTK
ENSSSCG00000004469	7.75	0.59	0.63	0.93	0.35	0.43	lebercilin LCA5 [Source:NCBI gene;Acc:100152810]	LCA5
ENSSSCG00000004470	1332.54	-0.25	0.13	-1.86	0.06	0.1	high mobility group nucleosomal binding domain 3 [Source:NCBI gene;Acc:100512571]	HMGN3
ENSSSCG00000004472	18.27	0.36	0.4	0.91	0.36	0.44	interleukin 1 receptor associated kinase 1 binding protein 1 [Source:NCBI gene;Acc:100156851]	IRAK1BP1
ENSSSCG00000004473	320.85	2.9	0.24	11.68	1.58e-31	4.22e-30	pleckstrin homology domain interacting protein [Source:NCBI gene;Acc:100155644]	PHIP
ENSSSCG00000004475	5.51	2.71	0.71	3.81	0.000135493	0.000377603	5-hydroxytryptamine receptor 1B [Source:NCBI gene;Acc:397563]	HTR1B
ENSSSCG00000004478	114.66	-0.83	0.22	-3.72	0.000192325	0.000524111	myosin VI [Source:NCBI gene;Acc:397085]	MYO6
ENSSSCG00000004479	1486.34	2.24	0.14	15.38	2.08e-53	1.44e-51	filamin A interacting protein 1 [Source:NCBI gene;Acc:100514614]	FILIP1
ENSSSCG00000004480	574.03	-0.23	0.17	-1.34	0.18	0.25	COX7A2 protein [Source:NCBI gene;Acc:100038000]	COX7A2
ENSSSCG00000004484	908.84	0.54	0.29	1.83	0.06	0.1	collagen type XII alpha 1 chain [Source:NCBI gene;Acc:100156689]	COL12A1
ENSSSCG00000004485	116.69	0.19	0.23	0.81	0.41	0.5	CD109 molecule [Source:NCBI gene;Acc:100155478]	CD109
ENSSSCG00000004486	38.15	0.18	0.32	0.57	0.56	0.64	solute carrier family 17 member 5 [Source:NCBI gene;Acc:100516051]	SLC17A5
ENSSSCG00000004487	169.58	0.3	0.18	1.63	0.1	0.15	mitochondrial tRNA translation optimization 1 [Source:NCBI gene;Acc:100515594]	MTO1
ENSSSCG00000004489	19134.9	-0.1	0.11	-0.97	0.32	0.41	eukaryotic translation elongation factor 1 alpha 1 [Source:NCBI gene;Acc:574059]	EEF1A1
ENSSSCG00000004490	158.34	2.42	0.25	9.43	4.08e-21	5.74e-20	SET binding protein 1 [Source:NCBI gene;Acc:100153027]	SETBP1
ENSSSCG00000004498	94.64	0.00401788	0.2	0.01	0.98	0.98	HAUS augmin like complex subunit 1 [Source:NCBI gene;Acc:100152640]	HAUS1
ENSSSCG00000004499	20199.6	-0.23	0.1	-2.33	0.01	0.03	ATP synthase F1 subunit alpha [Source:NCBI gene;Acc:100157880]	ATP5F1A
ENSSSCG00000004500	506	-0.64	0.17	-3.77	0.000160423	0.000442034	chromosome 1 C18orf25 homolog [Source:NCBI gene;Acc:100518165]	C18orf25
ENSSSCG00000004502	10.53	-1.83	0.72	-2.52	0.01	0.02	ring finger protein 165 [Source:NCBI gene;Acc:100738135]	RNF165
ENSSSCG00000004505	216	0.56	0.14	3.83	0.000123091	0.000345216	SMAD family member 2 [Source:NCBI gene;Acc:100155304]	SMAD2
ENSSSCG00000004506	475.14	-2.02	0.23	-8.75	1.96e-18	2.25e-17	cap binding complex dependent translation initiation factor [Source:NCBI gene;Acc:100152137]	CTIF
ENSSSCG00000004507	91.17	0.22	0.34	0.66	0.5	0.58	SMAD family member 7 [Source:NCBI gene;Acc:100521305]	SMAD7
ENSSSCG00000004508	548.07	0.25	0.13	1.85	0.06	0.1	dymeclin [Source:NCBI gene;Acc:100738627]	DYM
ENSSSCG00000004509	33.79	1.53	0.38	4	6.23e-05	0.000182396	lipase G, endothelial type [Source:NCBI gene;Acc:100155736]	LIPG
ENSSSCG00000004510	1015.62	0.44	0.11	3.89	9.96e-05	0.000282743	acetyl-CoA acyltransferase 2 [Source:NCBI gene;Acc:100312959]	ACAA2
ENSSSCG00000004511	10.91	1.86	0.49	3.79	0.000149963	0.000414889	myosin VB [Source:NCBI gene;Acc:100521829]
ENSSSCG00000004516	653.26	-0.22	0.15	-1.5	0.13	0.19	methyl-CpG binding domain protein 1 [Source:NCBI gene;Acc:100156150]	MBD1
ENSSSCG00000004517	424.34	-0.42	0.14	-2.93	0.00337923	0.00734628	CXXC finger protein 1 [Source:NCBI gene;Acc:100522911]	CXXC1
ENSSSCG00000004518	7.23	-3.55	1.1	-3.22	0.0012816	0.00302231	spindle and kinetochore associated complex subunit 1 [Source:NCBI gene;Acc:100157355]	SKA1
ENSSSCG00000004520	19.75	1.19	0.4	2.99	0.00278341	0.00615905	mitogen-activated protein kinase 4 [Source:NCBI gene;Acc:100523414]	MAPK4
ENSSSCG00000004522	163.42	0.64	0.19	3.28	0.00101703	0.0024485	malic enzyme 2 [Source:NCBI gene;Acc:100524659]	ME2
ENSSSCG00000004524	1474.13	2.3	0.13	17.6	2.21e-69	2.78e-67	SMAD family member 4 [Source:NCBI gene;Acc:397142]	SMAD4
ENSSSCG00000004528	385.15	0.1	0.11	0.91	0.36	0.44	methyl-CpG binding domain protein 2 [Source:NCBI gene;Acc:100511112]	MBD2
ENSSSCG00000004529	79.33	0.53	0.27	1.92	0.05	0.08	DNA polymerase iota [Source:NCBI gene;Acc:100525374]	POLI
ENSSSCG00000004530	4.95	1.54	0.79	1.94	0.05	0.08	StAR related lipid transfer domain containing 6 [Source:NCBI gene;Acc:100157201]	STARD6
ENSSSCG00000004531	92.64	-0.23	0.23	-1.01	0.31	0.39	chromosome 1 C18orf54 homolog [Source:NCBI gene;Acc:100154353]	C18orf54
ENSSSCG00000004534	37.19	0.13	0.33	0.39	0.69	0.75	coiled-coil domain containing 68 [Source:NCBI gene;Acc:100152360]	CCDC68
ENSSSCG00000004535	288.45	1.02	0.19	5.36	7.98e-08	3.39e-07	transcription factor 4 [Source:NCBI gene;Acc:100511671]	TCF4
ENSSSCG00000004537	1276.09	0.24	0.13	1.85	0.06	0.1	thioredoxin like 1 [Source:NCBI gene;Acc:100512385]	TXNL1
ENSSSCG00000004538	217.87	0.48	0.2	2.39	0.01	0.03	WD repeat domain 7 [Source:NCBI gene;Acc:100512572]	WDR7
ENSSSCG00000004541	666.31	0.23	0.14	1.61	0.1	0.16	ferrochelatase [Source:NCBI gene;Acc:100322873]	FECH
ENSSSCG00000004542	932.38	-0.19	0.17	-1.11	0.26	0.34	asparaginyl-tRNA synthetase 1 [Source:NCBI gene;Acc:100513328]	NARS1
ENSSSCG00000004543	45.35	-0.63	0.36	-1.74	0.08	0.12	mitochondrial methionyl-tRNA formyltransferase [Source:NCBI gene;Acc:100513511]	MTFMT
ENSSSCG00000004544	220.65	-1.32	0.19	-6.76	1.37e-11	8.74e-11	SPG21 abhydrolase domain containing, maspardin [Source:NCBI gene;Acc:100514084]	SPG21
ENSSSCG00000004545	4.06	1.99	0.8	2.47	0.01	0.02	ankyrin repeat and death domain containing 1A [Source:NCBI gene;Acc:100515000]	ANKDD1A
ENSSSCG00000004547	178.83	-0.83	0.22	-3.8	0.000142441	0.000395418	pleckstrin homology domain containing O2 [Source:NCBI gene;Acc:100154769]
ENSSSCG00000004548	10.97	-0.55	0.56	-0.99	0.32	0.4	PIF1 5'-to-3' DNA helicase [Source:NCBI gene;Acc:100737608]	PIF1
ENSSSCG00000004549	20.99	-2.43	0.59	-4.05	4.94e-05	0.000146928	RNA binding protein, mRNA processing factor 2 [Source:NCBI gene;Acc:100515517]	RBPMS2
ENSSSCG00000004550	1325.49	-0.63	0.12	-4.93	8.05e-07	3.04e-06	ornithine decarboxylase antizyme 2 [Source:HGNC Symbol;Acc:HGNC:8096]	OAZ2
ENSSSCG00000004551	311.93	0.08	0.17	0.48	0.62	0.7	zinc finger protein 609 [Source:NCBI gene;Acc:100517132]	ZNF609
ENSSSCG00000004552	194.64	0.92	0.15	5.79	6.63e-09	3.2e-08	thyroid hormone receptor interactor 4 [Source:NCBI gene;Acc:100153164]	TRIP4
ENSSSCG00000004554	65.48	-2.27	0.37	-6.13	8.45e-10	4.49e-09	PCNA clamp associated factor [Source:NCBI gene;Acc:100514810]	PCLAF
ENSSSCG00000004558	101.95	0.54	0.19	2.74	0.00601238	0.01	casein kinase 1 gamma 1 [Source:NCBI gene;Acc:100157196]	CSNK1G1
ENSSSCG00000004561	1334.46	1.92	0.13	14.49	1.37e-47	7.64e-46	HECT and RLD domain containing E3 ubiquitin protein ligase family member 1 [Source:NCBI gene;Acc:100153537]	HERC1
ENSSSCG00000004565	7.04	2.04	0.64	3.18	0.00143355	0.00335067	carbonic anhydrase 12 [Source:NCBI gene;Acc:100152749]	CA12
ENSSSCG00000004569	433.33	1.16	0.12	9.24	2.29e-20	3.06e-19	lactamase beta [Source:NCBI gene;Acc:100152773]	LACTB
ENSSSCG00000004570	303192	0.48	0.12	3.79	0.000145298	0.000402732	tropomyosin 1 [Source:NCBI gene;Acc:100037999]	TPM1
ENSSSCG00000004572	6.02	-0.77	0.84	-0.91	0.35	0.44	C2 calcium dependent domain containing 4B [Source:NCBI gene;Acc:100738739]
ENSSSCG00000004573	8.92	1.2	0.57	2.09	0.03	0.06	C2 calcium-dependent domain-containing protein 4A [Source:NCBI gene;Acc:100152206]
ENSSSCG00000004576	780.35	3.97	0.16	23.81	2.47e-125	8.96e-123	RAR related orphan receptor A [Source:NCBI gene;Acc:100156637]	RORA
ENSSSCG00000004577	90.52	-0.54	0.23	-2.33	0.01	0.03	interactor of little elongation complex ELL subunit 2 [Source:NCBI gene;Acc:100157039]	ICE2
ENSSSCG00000004578	1890.04	-0.98	0.13	-7.37	1.65e-13	1.27e-12	annexin A2 [Source:NCBI gene;Acc:406192]	ANXA2
ENSSSCG00000004582	346.8	0.63	0.13	4.7	2.52e-06	8.96e-06	BCL2 interacting protein 2 [Source:NCBI gene;Acc:100521534]	BNIP2
ENSSSCG00000004583	277.03	0.03	0.16	0.22	0.81	0.86	general transcription factor IIA subunit 2 [Source:NCBI gene;Acc:100521701]
ENSSSCG00000004584	12.88	1.68	0.59	2.82	0.00469785	0.00989216	glucosaminyl (N-acetyl) transferase 3, mucin type [Source:NCBI gene;Acc:100522112]	GCNT3
ENSSSCG00000004586	23.51	-0.6	0.41	-1.45	0.14	0.21	family with sequence similarity 81 member A [Source:NCBI gene;Acc:100156658]	FAM81A
[truncated: 14,407 more rows]

## Sheet: NC_JNP_DEG
ENS_ID	baseMean	log2FoldChange	lfcSE	stat	pvalue	padj	Gene description	Pig_ss11_1_add_H_Simbol_Pig_ss11_1_Gene name
ENSSSCG00000003484	72.05	-8.01	1.24	-6.44	1.16e-10	3.61e-09	peptidyl arginine deiminase 6 [Source:NCBI gene;Acc:414431]	PADI6
ENSSSCG00000000003	134.06	-0.48	0.29	-1.64	0.09	0.18	tetratricopeptide repeat domain 38 [Source:NCBI gene;Acc:100518372]	TTC38
ENSSSCG00000027502	30.84	-6.79	1.3	-5.22	1.74e-07	2.46e-06	myosin light chain 5 [Source:NCBI gene;Acc:100625329]	MYL5
ENSSSCG00000047161	21.84	-6.29	1.73	-3.63	0.000280636	0.00148069
ENSSSCG00000033413	17.44	-5.96	1.25	-4.77	1.79e-06	1.91e-05	neurturin [Source:NCBI gene;Acc:100513645]	NRTN
ENSSSCG00000000010	701.11	0.23	0.32	0.71	0.47	0.6	fibulin 1 [Source:NCBI gene;Acc:100519144]	FBLN1
ENSSSCG00000000014	13.55	-0.87	0.61	-1.42	0.15	0.26	family with sequence similarity 118 member A [Source:NCBI gene;Acc:100739727]	FAM118A
ENSSSCG00000037581	33.41	-5.93	1.29	-4.59	4.34e-06	4.13e-05	potassium voltage-gated channel subfamily E regulatory subunit 5 [Source:NCBI gene;Acc:100521707]	KCNE5
ENSSSCG00000000019	953.52	0.07	0.2	0.37	0.71	0.8	nucleoporin 50 [Source:NCBI gene;Acc:100519837]	NUP50
ENSSSCG00000000020	26.35	0.62	0.45	1.36	0.17	0.28	PHD finger protein 21B [Source:NCBI gene;Acc:100522673]	PHF21B
ENSSSCG00000000022	594.17	-0.29	0.29	-1	0.31	0.44	retrotransposon Gag like 6 [Source:NCBI gene;Acc:100520193]	RTL6
ENSSSCG00000000024	2240.62	-0.46	0.24	-1.91	0.05	0.11	parvin beta [Source:NCBI gene;Acc:100739768]	PARVB
ENSSSCG00000000025	41.81	-0.7	0.41	-1.72	0.08	0.16	parvin gamma [Source:NCBI gene;Acc:100520379]
ENSSSCG00000000029	92.57	-0.72	0.41	-1.72	0.08	0.16	signal peptide, CUB domain and EGF like domain containing 1 [Source:NCBI gene;Acc:100524621]	SCUBE1
ENSSSCG00000018790	16.44	-5.88	1.48	-3.96	7.4e-05	0.00048169	ssc-mir-133a-1 [Source:miRBase;Acc:MI0010681]	ssc-mir-133a-1
ENSSSCG00000018072	15.64	-5.82	1.29	-4.5	6.57e-06	5.94e-05
ENSSSCG00000016443	15.45	-5.79	1.27	-4.52	5.94e-06	5.46e-05	transmembrane protein 176A [Source:NCBI gene;Acc:100523103]	TMEM176A
ENSSSCG00000000035	317.81	-0.04	0.26	-0.18	0.85	0.9	tubulin tyrosine ligase like 1 [Source:NCBI gene;Acc:100621517]	TTLL1
ENSSSCG00000000036	1076.18	-0.47	0.26	-1.81	0.06	0.14	protein kinase C and casein kinase substrate in neurons 2 [Source:NCBI gene;Acc:100523786]	PACSIN2
ENSSSCG00000000037	526.84	-0.22	0.14	-1.58	0.11	0.2	ADP ribosylation factor GTPase activating protein 3 [Source:NCBI gene;Acc:100523962]	ARFGAP3
ENSSSCG00000000038	895.49	0.28	0.25	1.12	0.25	0.38	NADH-cytochrome b5 reductase 3-like [Source:NCBI gene;Acc:100524254]	CYB5R3
ENSSSCG00000000039	1093.97	0.16	0.17	0.93	0.35	0.48	DNA polymerase delta interacting protein 3 [Source:NCBI gene;Acc:100525164]	POLDIP3
ENSSSCG00000000040	42.68	0.27	0.36	0.74	0.45	0.58	septin 3 [Source:NCBI gene;Acc:100157034]	SEPTIN3
ENSSSCG00000026349	55.26	-5.77	1.09	-5.25	1.5e-07	2.17e-06	aldehyde dehydrogenase family 3 member B2-like [Source:NCBI gene;Acc:100522421]	ALDH3B2
ENSSSCG00000042587	27.34	-5.65	1.25	-4.49	7e-06	6.28e-05
ENSSSCG00000006948	25.57	-5.54	1.22	-4.5	6.51e-06	5.9e-05	maestro heat like repeat family member 6 [Source:NCBI gene;Acc:100737318]	MROH6
ENSSSCG00000000058	3386.04	-0.1	0.2	-0.52	0.6	0.71	small nuclear ribonucleoprotein 13 [Source:NCBI gene;Acc:100155420]	SNU13
ENSSSCG00000000059	837.47	0.41	0.28	1.46	0.14	0.24	X-ray repair cross complementing 6 [Source:NCBI gene;Acc:100154200]	XRCC6
ENSSSCG00000030485	11.94	-5.43	1.25	-4.31	1.59e-05	0.000128699	extracellular leucine rich repeat and fibronectin type III domain containing 1 [Source:NCBI gene;Acc:100621128]	ELFN1
ENSSSCG00000038278	11.83	-5.4	1.25	-4.31	1.6e-05	0.000129583	neurotensin receptor 1 [Source:NCBI gene;Acc:110257490]	NTSR1
ENSSSCG00000035805	807.18	-5.35	0.96	-5.53	3.07e-08	5.38e-07	delta like non-canonical Notch ligand 1 [Source:NCBI gene;Acc:497066]	DLK1
ENSSSCG00000000064	22563.2	-0.03	0.19	-0.16	0.86	0.91	aconitase 2 [Source:NCBI gene;Acc:396999]	ACO2
ENSSSCG00000000066	308.71	-0.28	0.22	-1.29	0.19	0.31	L3MBTL histone methyl-lysine binding protein 2 [Source:NCBI gene;Acc:100157440]	L3MBTL2
ENSSSCG00000032392	11.24	-5.33	1.26	-4.21	2.48e-05	0.000188883
ENSSSCG00000043367	11.22	-5.33	1.4	-3.79	0.000145555	0.000851459
ENSSSCG00000002651	81.35	-5.32	0.77	-6.9	4.85e-12	2.15e-10	chromatin licensing and DNA replication factor 1 [Source:NCBI gene;Acc:100525749]
ENSSSCG00000000072	224.03	-0.37	0.23	-1.55	0.11	0.21	solute carrier family 25 member 17 [Source:NCBI gene;Acc:100517713]	SLC25A17
ENSSSCG00000000075	443.72	0.53	0.34	1.55	0.12	0.21	myocardin related transcription factor A [Source:NCBI gene;Acc:100516801]	MRTFA
ENSSSCG00000038545	22.05	-5.32	1.22	-4.35	1.32e-05	0.000108995	chromosome 14 C10orf105 homolog [Source:NCBI gene;Acc:102158572]	C10orf105
ENSSSCG00000000077	1993.59	-0.17	0.2	-0.86	0.38	0.51	adenylosuccinate lyase [Source:NCBI gene;Acc:100170844]	ADSL
ENSSSCG00000051419	10.34	-5.21	1.27	-4.09	4.29e-05	0.000303394
ENSSSCG00000004803	6598.12	-5.18	1.02	-5.07	3.9e-07	4.99e-06	actin alpha cardiac muscle 1 [Source:NCBI gene;Acc:100152267]	ACTC1
ENSSSCG00000039342	54.88	-5.15	0.9	-5.71	1.1e-08	2.15e-07	dynein axonemal intermediate chain 1 [Source:NCBI gene;Acc:100625977]	DNAI1
ENSSSCG00000000091	59.12	-0.58	0.38	-1.54	0.12	0.21	apolipoprotein B mRNA editing enzyme catalytic subunit 3B [Source:NCBI gene;Acc:100037939]	APOBEC3B
ENSSSCG00000000092	15.89	-0.45	0.87	-0.51	0.6	0.71	neuronal pentraxin receptor [Source:NCBI gene;Acc:100521449]	NPTXR
ENSSSCG00000000093	122.48	-0.22	0.23	-0.96	0.33	0.46	dynein axonemal light chain 4 [Source:NCBI gene;Acc:100520304]	DNAL4
ENSSSCG00000000094	1962.22	0.3	0.19	1.59	0.11	0.2	Sad1 and UNC84 domain containing 2 [Source:NCBI gene;Acc:100521622]	SUN2
ENSSSCG00000000095	751.58	0.11	0.15	0.74	0.45	0.58	GTP binding protein 1 [Source:NCBI gene;Acc:100520611]	GTPBP1
ENSSSCG00000000097	1495.31	-0.19	0.21	-0.89	0.36	0.5	translocase of outer mitochondrial membrane 22 [Source:NCBI gene;Acc:100520786]
ENSSSCG00000000104	8063.37	0.43	0.19	2.22	0.02	0.06	DEAD-box helicase 17 [Source:NCBI gene;Acc:100514347]	DDX17
ENSSSCG00000007816	68.77	-5.07	0.84	-6.02	1.7e-09	4.05e-08	interleukin 21 receptor [Source:NCBI gene;Acc:100518723]	IL21R
ENSSSCG00000000106	2.15	-2.93	1.59	-1.84	0.06	0.13	potassium inwardly rectifying channel subfamily J member 4 [Source:NCBI gene;Acc:100523060]	KCNJ4
ENSSSCG00000000107	873.49	-0.19	0.14	-1.3	0.19	0.3	casein kinase I [Source:NCBI gene;Acc:100523244]
ENSSSCG00000010009	8.84	-4.99	1.25	-3.96	7.32e-05	0.000477263	galactose-3-O-sulfotransferase 1 [Source:NCBI gene;Acc:100155265]	GAL3ST1
ENSSSCG00000000110	195.88	-0.29	0.28	-1.04	0.29	0.42	phospholipase A2 group VI [Source:NCBI gene;Acc:100514711]	PLA2G6
ENSSSCG00000000111	111.65	-0.0095668	0.29	-0.03	0.97	0.98	BAR/IMD domain containing adaptor protein 2 like 2 [Source:NCBI gene;Acc:100515261]	BAIAP2L2
ENSSSCG00000031581	17.37	-4.98	1.46	-3.39	0.00069184	0.00315845	otoraplin [Source:NCBI gene;Acc:110258854]
ENSSSCG00000000114	481.15	-0.13	0.24	-0.55	0.57	0.69	protein interacting with PRKCA 1 [Source:NCBI gene;Acc:100158107]	PICK1
ENSSSCG00000000116	1298.4	-0.09	0.22	-0.44	0.65	0.75	RNA polymerase II subunit F [Source:NCBI gene;Acc:100737214]	POLR2F
ENSSSCG00000000117	27.97	-0.91	0.43	-2.08	0.03	0.08	chromosome 5 C22orf23 homolog [Source:NCBI gene;Acc:100155721]	C22orf23
ENSSSCG00000000118	362.24	-0.31	0.19	-1.57	0.11	0.2	MICAL like 1 [Source:NCBI gene;Acc:100154036]	MICALL1
ENSSSCG00000000119	3915.55	-0.28	0.21	-1.33	0.18	0.29	eukaryotic translation initiation factor 3 subunit L [Source:NCBI gene;Acc:100515608]	EIF3L
ENSSSCG00000023151	8.67	-4.95	1.27	-3.88	0.000103098	0.000638719	glutamate ionotropic receptor NMDA type subunit 2C [Source:NCBI gene;Acc:100515684]	GRIN2C
ENSSSCG00000000121	3.8	-0.86	1.1	-0.78	0.43	0.56	galanin receptor 3 [Source:NCBI gene;Acc:100623444]	GALR3
ENSSSCG00000041543	17.09	-4.95	1.34	-3.69	0.000217361	0.00119311
ENSSSCG00000027428	7300.93	-4.94	0.35	-13.88	8.01e-44	6.59e-40	energy homeostasis associated [Source:NCBI gene;Acc:100303726]	ENHO
ENSSSCG00000000135	27.48	-1.12	0.51	-2.18	0.02	0.07	potassium channel tetramerization domain containing 17 [Source:NCBI gene;Acc:100512279]	KCTD17
ENSSSCG00000000136	52.48	-0.6	0.52	-1.13	0.25	0.38	colony stimulating factor 2 receptor subunit beta [Source:NCBI gene;Acc:100153254]	CSF2RB
ENSSSCG00000046775	15.83	-4.85	1.23	-3.93	8.42e-05	0.000539156
ENSSSCG00000044259	7.8	-4.81	1.4	-3.42	0.000623502	0.00289462
ENSSSCG00000008427	15.38	-4.8	1.29	-3.7	0.000211521	0.00116766	potassium two pore domain channel subfamily K member 12 [Source:NCBI gene;Acc:100521189]	KCNK12
ENSSSCG00000000141	2632.53	-0.22	0.14	-1.51	0.12	0.22	eukaryotic translation initiation factor 3 subunit D [Source:NCBI gene;Acc:100512835]	EIF3D
ENSSSCG00000022891	324.16	-4.76	0.47	-10.13	3.74e-24	1.34e-21	myomaker, myoblast fusion factor [Source:NCBI gene;Acc:100627299]	MYMK
ENSSSCG00000045703	67.52	-4.73	0.76	-6.19	6e-10	1.6e-08	ring finger protein 212 [Source:NCBI gene;Acc:110262032]
ENSSSCG00000000145	351.15	0.22	0.4	0.55	0.58	0.69
ENSSSCG00000043598	7.15	-4.69	1.3	-3.58	0.000332661	0.00170546
ENSSSCG00000048770	7.1	-4.66	1.31	-3.56	0.000366834	0.00185311
ENSSSCG00000000151	5.49	-0.3	0.91	-0.33	0.73	0.82	apolipoprotein L6 [Source:NCBI gene;Acc:100518305]
ENSSSCG00000000152	1898.35	0.41	0.25	1.61	0.1	0.19	RNA binding fox-1 homolog 2 [Source:NCBI gene;Acc:100513594]	RBFOX2
ENSSSCG00000003333	25.47	-4.64	1.13	-4.07	4.59e-05	0.00032124	C1q and TNF related 12 [Source:NCBI gene;Acc:100523314]	C1QTNF12
ENSSSCG00000000158	754.78	0.36	0.21	1.66	0.09	0.18	RNA 2',3'-cyclic phosphate and 5'-OH ligase [Source:NCBI gene;Acc:733658]	RTCB
ENSSSCG00000000160	350.1	-0.07	0.23	-0.29	0.76	0.84	PR/SET domain 4 [Source:NCBI gene;Acc:100155716]	PRDM4
ENSSSCG00000000161	448.69	0.02	0.21	0.12	0.89	0.93	PWP1 homolog, endonuclein [Source:NCBI gene;Acc:100519838]	PWP1
ENSSSCG00000048041	6.7	-4.6	1.28	-3.57	0.000349446	0.00177877
ENSSSCG00000038521	97.11	-4.56	0.68	-6.66	2.72e-11	9.72e-10	ChaC glutathione specific gamma-glutamylcyclotransferase 1 [Source:NCBI gene;Acc:100524723]	CHAC1
ENSSSCG00000044226	167.51	-4.55	0.49	-9.24	2.31e-20	5e-18
ENSSSCG00000000169	120.97	-0.3	0.22	-1.33	0.18	0.29	RNA polymerase III subunit B [Source:NCBI gene;Acc:102159905]	POLR3B
ENSSSCG00000020771	96.15	-4.54	0.57	-7.92	2.29e-15	2.02e-13	inhibin subunit alpha [Source:NCBI gene;Acc:397386]	INHA
ENSSSCG00000033015	6.32	-4.51	1.29	-3.48	0.000494896	0.00237248	UDP-GlcNAc:betaGal beta-1,3-N-acetylglucosaminyltransferase 7 [Source:NCBI gene;Acc:100737088]	B3GNT7
ENSSSCG00000001510	34.14	-4.47	0.88	-5.07	3.91e-07	5e-06	kinesin family member C1 [Source:NCBI gene;Acc:100154627]	KIFC1
ENSSSCG00000000179	6.97	-0.16	0.71	-0.22	0.82	0.88	coiled-coil domain containing 65 [Source:NCBI gene;Acc:100525107]	CCDC65
ENSSSCG00000000182	15.16	1.01	0.7	1.44	0.14	0.25	Wnt family member 10B [Source:NCBI gene;Acc:100126276]	WNT10B
ENSSSCG00000000185	346.02	-0.25	0.24	-1.01	0.31	0.44	protein kinase AMP-activated non-catalytic subunit gamma 1 [Source:NCBI gene;Acc:414426]	PRKAG1
ENSSSCG00000000186	5.57	-0.76	0.88	-0.86	0.38	0.51	RHEB like 1 [Source:NCBI gene;Acc:100525816]	RHEBL1
ENSSSCG00000000188	8.72	-0.23	0.69	-0.34	0.73	0.81	desert hedgehog signaling molecule [Source:NCBI gene;Acc:100505406]	DHH
ENSSSCG00000014832	12.14	-4.45	1.29	-3.43	0.000586464	0.00275417	DnaJ heat shock protein family (Hsp40) member B13 [Source:NCBI gene;Acc:100499566]	DNAJB13
ENSSSCG00000051682	5.96	-4.43	1.39	-3.18	0.00143998	0.00590886
ENSSSCG00000051549	11.85	-4.4	1.58	-2.77	0.00549362	0.01
ENSSSCG00000000195	7.68	-0.68	0.83	-0.81	0.41	0.54	peripherin [Source:NCBI gene;Acc:100152434]	PRPH
ENSSSCG00000000197	1.99	-2.82	1.56	-1.8	0.07	0.14	complement C1q like 4 [Source:NCBI gene;Acc:100512604]	C1QL4
ENSSSCG00000000199	192.83	-0.2	0.3	-0.68	0.49	0.62	spermatogenesis associated serine rich 2 [Source:NCBI gene;Acc:100738620]	SPATS2
ENSSSCG00000000202	594.14	0.00755184	0.17	0.04	0.96	0.97	microspherule protein 1 [Source:NCBI gene;Acc:100516550]	MCRS1
ENSSSCG00000000203	7.17	0.52	0.85	0.6	0.54	0.66	potassium voltage-gated channel subfamily H member 3 [Source:NCBI gene;Acc:100514837]	KCNH3
ENSSSCG00000000204	370.21	-0.38	0.18	-2.12	0.03	0.07	pre-mRNA processing factor 40 homolog B [Source:NCBI gene;Acc:100515026]	PRPF40B
ENSSSCG00000000205	20.27	-0.69	0.47	-1.46	0.14	0.24	family with sequence similarity 186 member B [Source:NCBI gene;Acc:100515313]	FAM186B
ENSSSCG00000031800	5.89	-4.39	1.3	-3.35	0.000782146	0.00351902	centrosomal protein 72 [Source:NCBI gene;Acc:106508683]	CEP72
ENSSSCG00000033181	5.74	-4.38	1.33	-3.27	0.00105156	0.00452588	multidrug resistance-associated protein 4-like [Source:NCBI gene;Acc:100153359]
ENSSSCG00000050378	21.51	-4.37	1.26	-3.44	0.00056735	0.00267618
ENSSSCG00000000211	2.18	-2.97	1.45	-2.03	0.04	0.09	aquaporin 5 [Source:NCBI gene;Acc:100126278]	AQP5
ENSSSCG00000000214	41738.2	0.09	0.45	0.21	0.83	0.89	glycerol-3-phosphate dehydrogenase 1 [Source:NCBI gene;Acc:100153250]	GPD1
ENSSSCG00000000215	385.05	-0.27	0.19	-1.42	0.15	0.26	SWI/SNF related, matrix associated, actin dependent regulator of chromatin, subfamily d, member 1 [Source:NCBI gene;Acc:100155712]	SMARCD1
ENSSSCG00000007084	5.62	-4.34	1.37	-3.15	0.00161807	0.00650506	beaded filament structural protein 1 [Source:NCBI gene;Acc:100521759]	BFSP1
ENSSSCG00000029239	52.3	-4.34	0.73	-5.9	3.5e-09	7.74e-08	marginal zone B and B1 cell specific protein [Source:NCBI gene;Acc:100522482]	MZB1
ENSSSCG00000032509	11.09	-4.31	1.27	-3.39	0.000687415	0.00314348	leucine rich repeat containing 26 [Source:NCBI gene;Acc:110258079]	LRRC26
ENSSSCG00000000223	25.26	-0.69	0.55	-1.26	0.2	0.32	bridging integrator 2 [Source:NCBI gene;Acc:100519772]	BIN2
ENSSSCG00000049805	5.46	-4.31	1.32	-3.25	0.00115368	0.00489629
ENSSSCG00000000232	356.57	-0.54	0.3	-1.81	0.06	0.14	activin A receptor like type 1 [Source:NCBI gene;Acc:100153279]	ACVRL1
ENSSSCG00000000233	294.57	0.34	0.37	0.91	0.35	0.48	activin A receptor type 1B [Source:NCBI gene;Acc:100152462]	ACVR1B
ENSSSCG00000000234	172.61	-0.58	0.46	-1.25	0.2	0.32	general receptor for phosphoinositides 1 associated scaffold protein [Source:NCBI gene;Acc:100522015]	GRASP
ENSSSCG00000000252	56.2	-0.17	0.4	-0.44	0.65	0.75	keratin 8 [Source:NCBI gene;Acc:100152077]	KRT8
ENSSSCG00000000253	17.14	-1	0.63	-1.58	0.11	0.2	keratin 18 [Source:NCBI gene;Acc:100126286]	KRT18
ENSSSCG00000002639	5.49	-4.3	1.56	-2.75	0.00586288	0.01
ENSSSCG00000000258	269.61	0.07	0.19	0.4	0.68	0.78	retinoic acid receptor gamma [Source:HGNC Symbol;Acc:HGNC:9866]	RARG
ENSSSCG00000016555	5.48	-4.3	1.38	-3.1	0.00187718	0.00737319	carboxypeptidase A4 [Source:NCBI gene;Acc:100516122]	CPA4
ENSSSCG00000000260	21.32	0.37	0.45	0.82	0.4	0.53	sterol O-acyltransferase 2 [Source:NCBI gene;Acc:100515544]	SOAT2
ENSSSCG00000000261	945.75	-0.58	0.33	-1.75	0.07	0.15	insulin like growth factor binding protein 6 [Source:NCBI gene;Acc:100101923]
ENSSSCG00000000262	407.11	-0.28	0.16	-1.71	0.08	0.16	SPRY domain containing 3 [Source:NCBI gene;Acc:100514838]	SPRYD3
ENSSSCG00000032672	11	-4.3	1.27	-3.36	0.000777159	0.0035004	RAB9B, member RAS oncogene family [Source:NCBI gene;Acc:100525674]	RAB9B
ENSSSCG00000035293	40944.4	-4.29	0.46	-9.27	1.75e-20	4e-18	insulin like growth factor 2 [Source:NCBI gene;Acc:396916]
ENSSSCG00000004746	20.12	-4.28	1.08	-3.95	7.65e-05	0.000496037	inositol-trisphosphate 3-kinase A [Source:NCBI gene;Acc:100516235]
ENSSSCG00000000267	212.72	-0.51	0.28	-1.77	0.07	0.15	chromosome 5 C12orf10 homolog [Source:NCBI gene;Acc:100516439]	C12orf10
ENSSSCG00000000268	146.3	-0.45	0.26	-1.71	0.08	0.16	aladin WD repeat nucleoporin [Source:NCBI gene;Acc:100154333]	AAAS
ENSSSCG00000000271	14.92	-0.92	0.62	-1.47	0.14	0.24	anti-Mullerian hormone receptor type 2 [Source:NCBI gene;Acc:100154297]	AMHR2
ENSSSCG00000051596	5.27	-4.23	1.52	-2.78	0.00542922	0.01
ENSSSCG00000000273	1029.97	-0.56	0.24	-2.25	0.02	0.06	proline rich 13 [Source:NCBI gene;Acc:100517160]	PRR13
ENSSSCG00000000274	5721.05	-0.23	0.18	-1.23	0.21	0.33	poly(rC) binding protein 2 [Source:NCBI gene;Acc:397665]	PCBP2
ENSSSCG00000008054	10.15	-4.19	1.29	-3.23	0.00120118	0.00507175	netrin 3 [Source:NCBI gene;Acc:100622906]	NTN3
ENSSSCG00000032052	19.19	-4.19	1.1	-3.79	0.0001503	0.000873321
ENSSSCG00000015756	18.66	-4.18	1.08	-3.86	0.00010965	0.000672067	XK related 5 [Source:NCBI gene;Acc:100524909]	XKR5
ENSSSCG00000035018	10.03	-4.16	1.39	-2.98	0.00279613	0.01	gamma-aminobutyric acid type A receptor subunit delta [Source:NCBI gene;Acc:100623754]	GABRD
ENSSSCG00000000288	4930.02	-0.07	0.12	-0.56	0.57	0.68	heterogeneous nuclear ribonucleoprotein A1 [Source:NCBI gene;Acc:768103]	HNRNPA1
ENSSSCG00000000289	8.3	0.82	0.66	1.23	0.21	0.33	nuclear factor, erythroid 2 [Source:NCBI gene;Acc:100157948]	NFE2
ENSSSCG00000000290	1192.63	0.42	0.19	2.19	0.02	0.06	COPI coat complex subunit zeta 1 [Source:NCBI gene;Acc:100156765]	COPZ1
ENSSSCG00000000292	591.27	-0.49	0.49	-0.99	0.32	0.45	zinc finger protein 385A [Source:NCBI gene;Acc:100736804]	ZNF385A
ENSSSCG00000049198	9.98	-4.16	1.37	-3.03	0.00242751	0.00915781
ENSSSCG00000000295	81.33	-0.44	0.46	-0.95	0.33	0.46	NCK associated protein 1 like [Source:NCBI gene;Acc:102162203]	NCKAP1L
ENSSSCG00000000297	114.73	-0.42	0.36	-1.15	0.24	0.37	phosphodiesterase 1B [Source:NCBI gene;Acc:100521662]	PDE1B
ENSSSCG00000000298	18548.3	-0.36	0.44	-0.82	0.4	0.53	protein phosphatase 1 regulatory inhibitor subunit 1A [Source:NCBI gene;Acc:100621808]	PPP1R1A
ENSSSCG00000000299	3.76	0.1	1.03	0.1	0.91	0.94	thymocyte expressed, positive selection associated 1 [Source:NCBI gene;Acc:100153079]	TESPA1
ENSSSCG00000032686	18.75	-4.15	1.18	-3.51	0.000443152	0.00216861	RUNX family transcription factor 3 [Source:NCBI gene;Acc:100622884]	RUNX3
ENSSSCG00000000361	3726.35	-0.21	0.19	-1.07	0.28	0.41	CD63 molecule [Source:NCBI gene;Acc:100155929]	CD63
ENSSSCG00000007351	18.01	-4.13	1.07	-3.83	0.000123502	0.000741149	family with sequence similarity 83 member D [Source:NCBI gene;Acc:102164658]	FAM83D
ENSSSCG00000000363	33.31	0.72	0.39	1.82	0.06	0.13	growth differentiation factor 11 [Source:NCBI gene;Acc:397254]	GDF11
ENSSSCG00000000364	21.93	0.51	0.47	1.09	0.27	0.4	SAP domain containing ribonucleoprotein [Source:NCBI gene;Acc:100517942]	SARNP
ENSSSCG00000035649	4.86	-4.13	1.4	-2.93	0.00329388	0.01	calcitonin-related polypeptide beta [Source:NCBI gene;Acc:396563]
ENSSSCG00000018712	4.78	-4.11	1.34	-3.05	0.00222342	0.00850478	ssc-mir-339-1 [Source:miRBase;Acc:MI0013149]	ssc-mir-339-1
ENSSSCG00000045292	9.63	-4.11	1.4	-2.93	0.00330271	0.01
ENSSSCG00000000370	150.05	-0.5	0.22	-2.23	0.02	0.06	diacylglycerol kinase alpha [Source:NCBI gene;Acc:397097]	DGKA
ENSSSCG00000000376	511.45	0.1	0.27	0.36	0.71	0.8	sulfite oxidase [Source:NCBI gene;Acc:100625272]	SUOX
ENSSSCG00000000377	1872.77	-0.34	0.16	-2.13	0.03	0.07	proliferation-associated 2G4 [Source:NCBI gene;Acc:100737962]
ENSSSCG00000000379	722.88	-0.1	0.2	-0.49	0.61	0.72	extended synaptotagmin 1 [Source:NCBI gene;Acc:100519485]	ESYT1
ENSSSCG00000000382	1862.81	0.22	0.12	1.81	0.06	0.14	SWI/SNF related, matrix associated, actin dependent regulator of chromatin subfamily c member 2 [Source:NCBI gene;Acc:100157539]	SMARCC2
ENSSSCG00000000383	244	0.17	0.28	0.6	0.54	0.66	ring finger protein 41 [Source:NCBI gene;Acc:100157936]	RNF41
ENSSSCG00000000384	825.51	0.36	0.16	2.16	0.03	0.07	nucleic acid binding protein 2 [Source:NCBI gene;Acc:100154321]	NABP2
ENSSSCG00000000385	10.81	-0.6	0.69	-0.86	0.38	0.51	solute carrier family 39 member 5 [Source:NCBI gene;Acc:100155542]	SLC39A5
ENSSSCG00000000386	1558.55	0.37	0.21	1.75	0.07	0.15	ankyrin repeat domain 52 [Source:NCBI gene;Acc:100519313]	ANKRD52
ENSSSCG00000000393	1403.82	-0.00865729	0.23	-0.03	0.97	0.98	poly(A) specific ribonuclease subunit PAN2 [Source:NCBI gene;Acc:100153107]	PAN2
ENSSSCG00000050880	4.78	-4.11	1.33	-3.09	0.00199609	0.00776116
ENSSSCG00000009566	9.58	-4.1	1.28	-3.2	0.00134537	0.00556498	chromosome 13 open reading frame 46 [Source:HGNC Symbol;Acc:HGNC:53786]	C13orf46
ENSSSCG00000000398	3.43	-0.71	1.07	-0.66	0.5	0.63	apolipoprotein F [Source:NCBI gene;Acc:445462]	APOF
ENSSSCG00000043345	4.78	-4.1	1.41	-2.88	0.00387439	0.01
ENSSSCG00000006717	400.24	-4.09	0.84	-4.85	1.19e-06	1.34e-05	phosphoglycerate dehydrogenase [Source:NCBI gene;Acc:100144529]	PHGDH
ENSSSCG00000000402	384.05	0.06	0.29	0.2	0.83	0.89	RNA binding motif single stranded interacting protein 2 [Source:NCBI gene;Acc:100522738]	RBMS2
ENSSSCG00000012845	4.69	-4.07	1.58	-2.57	0.01	0.02	cell cycle exit and neuronal differentiation 1 [Source:NCBI gene;Acc:396876]	CEND1
ENSSSCG00000000405	37020.2	0.13	0.19	0.7	0.48	0.61	ATP synthase F1 subunit beta [Source:NCBI gene;Acc:100157156]
ENSSSCG00000000406	2567.4	0.11	0.22	0.51	0.6	0.71	prostaglandin E synthase 3 [Source:NCBI gene;Acc:100155956]
ENSSSCG00000018073	181.97	-4.07	1.46	-2.78	0.00542664	0.01
ENSSSCG00000000413	4.74	-0.77	0.96	-0.8	0.42	0.55	myosin IA [Source:NCBI gene;Acc:100739662]	MYO1A
ENSSSCG00000000419	1039.04	-0.82	0.42	-1.93	0.05	0.11	retinol dehydrogenase 16 [Source:NCBI gene;Acc:100626199]	RDH16
ENSSSCG00000000431	693.18	0.16	0.13	1.24	0.21	0.33	methyl-CpG binding domain protein 6 [Source:NCBI gene;Acc:100518908]	MBD6
ENSSSCG00000000433	75.37	-0.31	0.3	-1.04	0.29	0.42	beta-1,4-N-acetyl-galactosaminyltransferase 1 [Source:NCBI gene;Acc:100516440]	B4GALNT1
ENSSSCG00000000435	312.03	-0.38	0.32	-1.18	0.23	0.36	Rho guanine nucleotide exchange factor 25 [Source:NCBI gene;Acc:100517400]
ENSSSCG00000032923	35.36	-4.06	0.86	-4.69	2.62e-06	2.66e-05	prion like protein doppel [Source:NCBI gene;Acc:100512378]	PRND
ENSSSCG00000000437	37.62	-0.74	0.42	-1.77	0.07	0.15	Rho GTPase activating protein 9 [Source:NCBI gene;Acc:100518732]	ARHGAP9
ENSSSCG00000000439	28.76	0.96	0.49	1.95	0.05	0.1	kinesin family member 5A [Source:NCBI gene;Acc:100519957]	KIF5A
ENSSSCG00000038768	17.14	-4.06	1.1	-3.68	0.0002272	0.00123925	G protein-coupled receptor 37 like 1 [Source:NCBI gene;Acc:100624431]	GPR37L1
ENSSSCG00000000444	2958.99	-0.28	0.16	-1.66	0.09	0.18	dynactin subunit 2 [Source:NCBI gene;Acc:100515661]	DCTN2
ENSSSCG00000000449	411.27	-0.05	0.27	-0.18	0.85	0.9	deltex E3 ubiquitin ligase 3 [Source:NCBI gene;Acc:100620343]	DTX3
ENSSSCG00000000453	87.96	-0.58	0.26	-2.21	0.02	0.06	ATP23 metallopeptidase and ATP synthase assembly factor homolog [Source:NCBI gene;Acc:100737094]	ATP23
ENSSSCG00000000455	181.05	0.04	0.29	0.15	0.87	0.92	leucine rich repeats and immunoglobulin like domains 3 [Source:NCBI gene;Acc:100155928]	LRIG3
ENSSSCG00000038600	77.79	-4.05	0.55	-7.27	3.57e-13	1.97e-11	serine protease 8 [Source:NCBI gene;Acc:100522730]	PRSS8
ENSSSCG00000004054	9.2	-4.04	1.25	-3.22	0.00127483	0.00532134	40S ribosomal protein S15a pseudogene [Source:NCBI gene;Acc:110255769]
ENSSSCG00000000458	708.88	0.26	0.19	1.32	0.18	0.29	MON2 homolog, regulator of endosome-to-Golgi trafficking [Source:NCBI gene;Acc:100154568]	MON2
ENSSSCG00000000462	279.29	0.04	0.2	0.22	0.82	0.88	ribitol xylosyltransferase 1 [Source:NCBI gene;Acc:100155789]	RXYLT1
ENSSSCG00000000466	213.13	0.09	0.21	0.44	0.65	0.75	exportin for tRNA [Source:NCBI gene;Acc:100511016]	XPOT
ENSSSCG00000013928	102.19	-4.04	0.55	-7.3	2.69e-13	1.57e-11	ceramide synthase 1 [Source:NCBI gene;Acc:100525450]
ENSSSCG00000050322	9.18	-4.03	1.54	-2.6	0.00908646	0.02
ENSSSCG00000000475	111.44	0.28	0.26	1.06	0.28	0.41	interleukin 1 receptor associated kinase 3 [Source:NCBI gene;Acc:100514645]	IRAK3
ENSSSCG00000001437	16.82	-4.02	1.12	-3.56	0.000357458	0.00181227	advanced glycosylation end-product specific receptor [Source:NCBI gene;Acc:396591]	AGER
ENSSSCG00000000478	6.62	-1.05	0.85	-1.23	0.21	0.33	glutamate receptor interacting protein 1 [Source:NCBI gene;Acc:100514286]	GRIP1
ENSSSCG00000000483	39.37	0.38	0.37	1.02	0.3	0.43	Mdm1 nuclear protein [Source:NCBI gene;Acc:100625194]	MDM1
ENSSSCG00000000486	176.86	0.23	0.23	0.98	0.32	0.45	nucleoporin 107 [Source:NCBI gene;Acc:100516909]	NUP107
ENSSSCG00000000487	51.37	0.4	0.32	1.24	0.21	0.33	solute carrier family 35 member E3 [Source:NCBI gene;Acc:100515832]	SLC35E3
ENSSSCG00000025468	4.46	-4.02	1.42	-2.82	0.00472672	0.01	ceruloplasmin (ferroxidase)-like [Source:NCBI gene;Acc:100158001]
ENSSSCG00000013594	699.94	-4.01	0.51	-7.79	6.69e-15	5.45e-13	fibrillin 3 [Source:NCBI gene;Acc:100738368]	FBN3
ENSSSCG00000000496	4.6	-0.2	1.01	-0.2	0.84	0.89	chaperonin containing TCP1 subunit 2 [Source:NCBI gene;Acc:100157776]	CCT2
ENSSSCG00000000499	533.78	0.6	0.33	1.79	0.07	0.14	bestrophin 3 [Source:NCBI gene;Acc:100156203]	BEST3
ENSSSCG00000000500	265.61	0.05	0.26	0.19	0.84	0.9	RAB3A interacting protein [Source:NCBI gene;Acc:100152578]
ENSSSCG00000000502	698.75	0.12	0.16	0.79	0.42	0.56	CCR4-NOT transcription complex subunit 2 [Source:NCBI gene;Acc:100153354]	CNOT2
ENSSSCG00000038048	410.7	-4.01	0.8	-4.96	7.04e-07	8.4e-06	N-terminal EF-hand calcium binding protein 2 [Source:NCBI gene;Acc:110260903]
ENSSSCG00000001752	4.46	-4	1.32	-3.01	0.00256994	0.00960707	cholinergic receptor nicotinic alpha 3 subunit [Source:NCBI gene;Acc:100151989]	CHRNA3
ENSSSCG00000015700	9.03	-4	1.28	-3.13	0.00174362	0.00690695	transmembrane protein 163 [Source:NCBI gene;Acc:100512373]	TMEM163
ENSSSCG00000006979	16.33	-3.99	1.14	-3.49	0.000480688	0.00231786	macrophage scavenger receptor 1 [Source:NCBI gene;Acc:100511665]	MSR1
ENSSSCG00000008062	16.81	-3.99	1.13	-3.5	0.000449207	0.00219238	serine protease 27 [Source:NCBI gene;Acc:100738476]	PRSS27
ENSSSCG00000000521	45.42	-0.41	0.46	-0.88	0.37	0.5	pleckstrin homology like domain family A member 1 [Source:NCBI gene;Acc:100523904]	PHLDA1
ENSSSCG00000035933	4.39	-3.99	1.39	-2.86	0.0041115	0.01	mitogen-activated protein kinase 15 [Source:NCBI gene;Acc:110260411]	MAPK15
ENSSSCG00000000523	50	0.35	0.36	0.96	0.33	0.46	Bardet-Biedl syndrome 10 [Source:NCBI gene;Acc:100737698]	BBS10
ENSSSCG00000000528	14.87	1.66	0.82	2.02	0.04	0.09	plakophilin 2 [Source:NCBI gene;Acc:100526169]	PKP2
ENSSSCG00000003949	152.23	-3.98	0.46	-8.49	2e-17	2.41e-15	cell division cycle 20 [Source:NCBI gene;Acc:397379]	CDC20
ENSSSCG00000011664	16.57	-3.98	1.16	-3.42	0.000617902	0.00287511	retinol binding protein 1 [Source:NCBI gene;Acc:100156666]	RBP1
ENSSSCG00000021897	4.39	-3.98	1.38	-2.88	0.0039422	0.01	crumbs cell polarity complex component 1 [Source:NCBI gene;Acc:100738148]	CRB1
ENSSSCG00000034609	96.55	-3.98	0.57	-6.94	3.84e-12	1.73e-10	ring finger protein 112 [Source:NCBI gene;Acc:110256116]	RNF112
ENSSSCG00000000540	4.56	0.87	0.98	0.88	0.37	0.5	ovochymase 1 [Source:NCBI gene;Acc:100512535]	OVCH1
ENSSSCG00000000541	15.76	0.02	0.48	0.05	0.95	0.97	fatty acyl-CoA reductase 2 [Source:NCBI gene;Acc:100512348]	FAR2
ENSSSCG00000000545	52.96	-0.92	0.41	-2.21	0.02	0.06	kelch like family member 42 [Source:NCBI gene;Acc:100513858]	KLHL42
ENSSSCG00000000546	24.5	-0.77	0.44	-1.74	0.08	0.15	MANSC domain containing 4 [Source:NCBI gene;Acc:100516012]	MANSC4
ENSSSCG00000037112	16.53	-3.98	1.17	-3.38	0.000703864	0.00320464	zymogen granule protein 16 homolog B-like [Source:NCBI gene;Acc:110259943]
ENSSSCG00000049049	4.38	-3.97	1.34	-2.95	0.00312748	0.01
ENSSSCG00000000551	23.5	-0.35	0.46	-0.76	0.44	0.57	aryl hydrocarbon receptor nuclear translocator like 2 [Source:NCBI gene;Acc:100625791]	ARNTL2
ENSSSCG00000005946	24.07	-3.96	1.05	-3.77	0.000161211	0.000926581	cellular communication network factor 4 [Source:NCBI gene;Acc:100739115]	CCN4
ENSSSCG00000000554	533.99	0.43	0.27	1.55	0.12	0.21	FGFR1 oncogene partner 2 [Source:NCBI gene;Acc:100157490]	FGFR1OP2
ENSSSCG00000018070	8.76	-3.96	1.27	-3.1	0.00191461	0.0074888
ENSSSCG00000009046	4.26	-3.95	1.4	-2.81	0.0048871	0.01	glycophorin A (MNS blood group) [Source:NCBI gene;Acc:100525591]
ENSSSCG00000000563	20.55	-0.25	0.49	-0.52	0.6	0.71	lymphoid restricted membrane protein [Source:NCBI gene;Acc:100626686]
ENSSSCG00000000567	8.06	0.52	0.76	0.68	0.49	0.61	SRY-box transcription factor 5 [Source:NCBI gene;Acc:100627965]	SOX5
ENSSSCG00000000570	840.6	-0.22	0.26	-0.84	0.39	0.52	C2 calcium dependent domain containing 5 [Source:NCBI gene;Acc:100521725]	C2CD5
ENSSSCG00000019321	4.22	-3.95	1.43	-2.74	0.00603084	0.01	ssc-mir-450a [Source:miRBase;Acc:MI0010683]	ssc-mir-450a
ENSSSCG00000005680	64.12	-3.93	0.64	-6.06	1.28e-09	3.17e-08	paired related homeobox 2 [Source:NCBI gene;Acc:100521241]	PRRX2
ENSSSCG00000000576	4221.82	0.02	0.34	0.08	0.93	0.95	lactate dehydrogenase B [Source:NCBI gene;Acc:102161427]
ENSSSCG00000000577	21.01	1.25	0.65	1.92	0.05	0.11	glycogen synthase 2 [Source:NCBI gene;Acc:100157080]	GYS2
ENSSSCG00000000579	293.65	-0.01	0.21	-0.05	0.95	0.97	golgi transport 1B [Source:NCBI gene;Acc:100154676]	GOLT1B
ENSSSCG00000036589	15.65	-3.93	1.13	-3.47	0.000502446	0.00240377	brain enriched guanylate kinase associated [Source:NCBI gene;Acc:102164234]	BEGAIN
ENSSSCG00000000583	155.09	0.21	0.21	1	0.31	0.44	pyridine nucleotide-disulphide oxidoreductase domain 1 [Source:NCBI gene;Acc:100521012]	PYROXD1
ENSSSCG00000050649	77666.2	-3.93	0.75	-5.21	1.82e-07	2.56e-06
ENSSSCG00000000587	402.97	0.15	0.22	0.71	0.47	0.6	AE binding protein 2 [Source:NCBI gene;Acc:100522805]	AEBP2
ENSSSCG00000008560	8.5	-3.91	1.32	-2.94	0.00326485	0.01	dihydropyrimidinase like 5 [Source:NCBI gene;Acc:100511810]	DPYSL5
ENSSSCG00000000591	5.72	1.42	0.93	1.52	0.12	0.22	phosphatidylinositol-4-phosphate 3-kinase catalytic subunit type 2 gamma [Source:NCBI gene;Acc:100523844]	PIK3C2G
ENSSSCG00000000599	182.55	-0.09	0.22	-0.41	0.68	0.77	deoxyribose-phosphate aldolase [Source:NCBI gene;Acc:100153841]	DERA
ENSSSCG00000000600	398.04	-0.19	0.3	-0.64	0.51	0.64	epidermal growth factor receptor pathway substrate 8 [Source:NCBI gene;Acc:100525921]	EPS8
ENSSSCG00000000601	10.13	-0.65	0.77	-0.84	0.39	0.52	protein tyrosine phosphatase receptor type O [Source:NCBI gene;Acc:100524563]	PTPRO
ENSSSCG00000017548	70.44	-3.91	0.57	-6.76	1.3e-11	5.08e-10	nerve growth factor receptor [Source:NCBI gene;Acc:100525607]	NGFR
ENSSSCG00000014813	4.12	-3.9	1.33	-2.92	0.00343333	0.01	paired like homeobox 2A [Source:NCBI gene;Acc:100627877]	PHOX2A
ENSSSCG00000000611	907.47	0.07	0.18	0.4	0.68	0.78	WW domain binding protein 11 [Source:NCBI gene;Acc:100739009]
ENSSSCG00000035417	39.24	-3.9	0.75	-5.13	2.79e-07	3.73e-06	transmembrane protein 238 [Source:NCBI gene;Acc:110261058]	TMEM238
ENSSSCG00000000614	5.62	0.63	0.96	0.65	0.51	0.63	glutamate ionotropic receptor NMDA type subunit 2B [Source:NCBI gene;Acc:100626022]	GRIN2B
ENSSSCG00000000619	94.99	0.21	0.3	0.69	0.48	0.61	family with sequence similarity 234 member B [Source:NCBI gene;Acc:100514349]	FAM234B
ENSSSCG00000000623	2.25	-1.87	1.45	-1.29	0.19	0.31	BCL2 like 14 [Source:NCBI gene;Acc:100514901]	BCL2L14
ENSSSCG00000049047	4.15	-3.9	1.65	-2.35	0.01	0.04
ENSSSCG00000000633	79009.6	-0.39	0.23	-1.71	0.08	0.16	Y-box binding protein 3 [Source:NCBI gene;Acc:100518125]	YBX3
ENSSSCG00000000634	2.33	-1.92	1.42	-1.35	0.17	0.28	serine/threonine/tyrosine kinase 1 [Source:NCBI gene;Acc:100523437]	STYK1
ENSSSCG00000000635	103.7	0.1	0.21	0.47	0.63	0.73	mago homolog B, exon junction complex subunit [Source:NCBI gene;Acc:100518306]	MAGOHB
ENSSSCG00000000636	3.54	0.67	0.94	0.7	0.47	0.6	killer cell lectin-like receptor subfamily A, member 1 [Source:NCBI gene;Acc:397612]
ENSSSCG00000000640	5.3	-1.59	1.09	-1.45	0.14	0.25	NKG2-A/NKG2-B type II integral membrane protein [Source:NCBI gene;Acc:100523789]
ENSSSCG00000003351	390.24	-3.89	0.37	-10.33	4.98e-25	2.1e-22	matrix metallopeptidase 23B [Source:NCBI gene;Acc:100525702]	MMP23B
ENSSSCG00000000647	7.7	-0.38	0.69	-0.54	0.58	0.69	oxidized low density lipoprotein receptor 1 [Source:NCBI gene;Acc:396724]	OLR1
ENSSSCG00000027829	8.26	-3.89	1.29	-3.01	0.00253707	0.00950147	small nucleolar RNA, C/D box 35A [Source:HGNC Symbol;Acc:HGNC:10162]	SNORD35A
ENSSSCG00000000651	9.92	0.22	0.63	0.34	0.72	0.81	C-type lectin domain family 12 member B [Source:NCBI gene;Acc:100519958]	CLEC12B
ENSSSCG00000000653	11.72	0.32	0.7	0.45	0.64	0.75	CD69 molecule [Source:NCBI gene;Acc:397165]	CD69
ENSSSCG00000000656	49.93	1.08	0.49	2.18	0.02	0.07	C-type lectin domain family 2, member B [Source:NCBI gene;Acc:100520839]	CLEC2B
ENSSSCG00000029960	4.15	-3.89	1.4	-2.78	0.0053949	0.01	leucine rich repeat containing 4B [Source:NCBI gene;Acc:106510573]	LRRC4B
ENSSSCG00000005845	53.46	-3.88	0.68	-5.63	1.74e-08	3.23e-07	torsin family 4 member A [Source:NCBI gene;Acc:100514387]	TOR4A
ENSSSCG00000000661	422.19	0.2	0.16	1.22	0.21	0.34	polyhomeotic homolog 1 [Source:NCBI gene;Acc:100155344]	PHC1
ENSSSCG00000000663	7.74	-0.04	0.82	-0.05	0.95	0.97	killer cell lectin like receptor G1 [Source:NCBI gene;Acc:100738680]	KLRG1
ENSSSCG00000000664	2.65	-2.14	1.44	-1.48	0.13	0.24	alpha-2-macroglobulin like 1 [Source:NCBI gene;Acc:100152492]	A2ML1
ENSSSCG00000000665	176.38	-0.05	0.28	-0.19	0.84	0.9	ribosomal modification protein rimK like family member B [Source:NCBI gene;Acc:100152915]	RIMKLB
ENSSSCG00000023743	72.11	-3.88	1.28	-3.02	0.00252671	0.00946911	claudin 6 [Source:NCBI gene;Acc:100302020]	CLDN6
ENSSSCG00000000679	20.84	0.52	0.49	1.05	0.29	0.41	leucine rich repeat containing 23 [Source:NCBI gene;Acc:100155745]	LRRC23
ENSSSCG00000003753	4.05	-3.87	1.34	-2.87	0.00406004	0.01	PDZK1 interacting protein 1 [Source:NCBI gene;Acc:414756]
ENSSSCG00000018047	22.66	-3.85	0.9	-4.27	1.91e-05	0.000150013	family with sequence similarity 83 member G [Source:NCBI gene;Acc:102165932]	FAM83G
ENSSSCG00000031336	8.08	-3.85	1.54	-2.49	0.01	0.03
ENSSSCG00000031717	4.03	-3.85	1.36	-2.82	0.00466163	0.01	adenylate cyclase 8 [Source:NCBI gene;Acc:100622999]	ADCY8
ENSSSCG00000000684	1503.68	-0.14	0.28	-0.49	0.62	0.72	ubiquitin specific peptidase 5 [Source:NCBI gene;Acc:100155342]	USP5
ENSSSCG00000000685	89465.3	-0.83	0.39	-2.11	0.03	0.08	triosephosphate isomerase 1 [Source:NCBI gene;Acc:100157582]	TPI1
ENSSSCG00000033444	67.48	-3.84	0.52	-7.29	2.91e-13	1.68e-11	SPC24 component of NDC80 kinetochore complex [Source:NCBI gene;Acc:110259343]	SPC24
ENSSSCG00000000688	6.69	-1.92	1	-1.92	0.05	0.11	lymphocyte activating 3 [Source:NCBI gene;Acc:100125962]	LAG3
ENSSSCG00000000690	1717.47	-0.44	0.22	-1.96	0.04	0.1	myeloid leukemia factor 2 [Source:NCBI gene;Acc:100736734]	MLF2
ENSSSCG00000000691	1667.91	-0.32	0.27	-1.16	0.24	0.37	COP9 signalosome subunit 7A [Source:NCBI gene;Acc:100157341]	COPS7A
ENSSSCG00000000693	635.58	-0.61	0.27	-2.21	0.02	0.06	non-SMC condensin I complex subunit D2 [Source:NCBI gene;Acc:102164405]	NCAPD2
ENSSSCG00000031414	7.96	-3.83	1.35	-2.83	0.00463485	0.01
ENSSSCG00000010762	3.96	-3.82	1.5	-2.53	0.01	0.03	dihydropyrimidinase like 4 [Source:NCBI gene;Acc:100512868]	DPYSL4
ENSSSCG00000000696	658.16	-0.00157161	0.18	-0.00873057	0.99	0.99	NOP2 nucleolar protein [Source:NCBI gene;Acc:100516080]
ENSSSCG00000000697	2043.02	0.25	0.18	1.37	0.16	0.27	chromodomain helicase DNA binding protein 4 [Source:NCBI gene;Acc:100515610]	CHD4
ENSSSCG00000000699	4.31	-1.88	1.21	-1.54	0.12	0.21	lysophosphatidic acid receptor 5 [Source:NCBI gene;Acc:102161415]	LPAR5
ENSSSCG00000000700	82.29	-0.73	0.33	-2.2	0.02	0.06	acrosin binding protein [Source:NCBI gene;Acc:397317]	ACRBP
ENSSSCG00000000702	681.26	0.11	0.15	0.74	0.45	0.58	zinc finger protein 384 [Source:NCBI gene;Acc:100516975]	ZNF384
ENSSSCG00000037852	251.72	-3.82	0.46	-8.16	3.14e-16	3.29e-14
ENSSSCG00000000705	13.25	-1.04	0.62	-1.67	0.09	0.17	CD27 molecule [Source:NCBI gene;Acc:100520023]	CD27
ENSSSCG00000000706	654.96	-0.31	0.15	-1.97	0.04	0.1	lymphotoxin beta receptor [Source:NCBI gene;Acc:100520196]	LTBR
ENSSSCG00000037120	193.27	-3.81	0.42	-8.88	6.56e-19	1.04e-16	thymidine kinase 1 [Source:NCBI gene;Acc:110255958]	TK1
ENSSSCG00000039966	3.94	-3.81	1.38	-2.75	0.00591613	0.01	neurexophilin 4 [Source:NCBI gene;Acc:100626804]	NXPH4
ENSSSCG00000046598	3.88	-3.81	1.52	-2.5	0.01	0.03
ENSSSCG00000000712	1992.29	0.46	0.31	1.46	0.14	0.24	von Willebrand factor [Source:NCBI gene;Acc:399543]	VWF
ENSSSCG00000021328	79.09	-3.79	0.57	-6.64	2.93e-11	1.04e-09	proprotein convertase subtilisin/kexin type 1 inhibitor [Source:NCBI gene;Acc:102164539]	PCSK1N
ENSSSCG00000000720	34.89	0.19	0.33	0.58	0.55	0.67	A-kinase anchoring protein 3 [Source:NCBI gene;Acc:100337663]	AKAP3
ENSSSCG00000000721	9.78	-1.74	0.81	-2.14	0.03	0.07	dual specificity tyrosine phosphorylation regulated kinase 4 [Source:NCBI gene;Acc:100524805]
ENSSSCG00000033193	3.87	-3.79	1.38	-2.73	0.00618815	0.02	thyroid peroxidase [Source:NCBI gene;Acc:445522]	TPO
ENSSSCG00000000723	502.05	0.28	0.17	1.62	0.1	0.19	chromosome 5 C12orf4 homolog [Source:NCBI gene;Acc:100153309]	C12orf4
ENSSSCG00000026442	3.81	-3.78	1.37	-2.76	0.00571851	0.01	family with sequence similarity 163 member B [Source:NCBI gene;Acc:100627389]	FAM163B
ENSSSCG00000000730	7.59	-0.39	0.71	-0.54	0.58	0.69	protein arginine methyltransferase 8 [Source:NCBI gene;Acc:100526051]	PRMT8
ENSSSCG00000000732	16.27	0.65	0.48	1.35	0.17	0.28	calcium release activated channel regulator 2A [Source:NCBI gene;Acc:100625935]	CRACR2A
ENSSSCG00000041436	7.75	-3.78	1.27	-2.95	0.00312866	0.01
ENSSSCG00000044376	3.79	-3.78	1.34	-2.8	0.00500747	0.01
ENSSSCG00000000736	1418.2	0.44	0.25	1.75	0.07	0.15	TEA domain transcription factor 4 [Source:NCBI gene;Acc:100152085]	TEAD4
ENSSSCG00000045554	7.7	-3.78	1.41	-2.67	0.00742434	0.02
ENSSSCG00000002512	7.67	-3.77	1.3	-2.89	0.00378943	0.01	delta 4-desaturase, sphingolipid 2 [Source:NCBI gene;Acc:100739329]	DEGS2
ENSSSCG00000008118	3.82	-3.77	1.39	-2.71	0.00662088	0.02	prominin 2 [Source:NCBI gene;Acc:100521959]	PROM2
ENSSSCG00000000741	43.96	-0.49	0.36	-1.36	0.17	0.28	nuclear receptor interacting protein 2 [Source:NCBI gene;Acc:100511992]	NRIP2
ENSSSCG00000000742	159.01	-0.29	0.24	-1.21	0.22	0.34	integrin alpha FG-GAP repeat containing 2 [Source:NCBI gene;Acc:100512166]	ITFG2
ENSSSCG00000000743	4529.35	0.02	0.29	0.1	0.91	0.95	FKBP prolyl isomerase 4 [Source:NCBI gene;Acc:100337672]	FKBP4
ENSSSCG00000000745	88.79	-0.37	0.32	-1.12	0.25	0.38	DEAD/H-box helicase 11 [Source:NCBI gene;Acc:100515028]	DDX11
ENSSSCG00000000746	410.17	-0.26	0.18	-1.43	0.15	0.25	WASH complex subunit 1 [Source:NCBI gene;Acc:100512536]	WASHC1
ENSSSCG00000034402	3.77	-3.76	1.34	-2.8	0.00504766	0.01	leucine rich repeat, Ig-like and transmembrane domains 1 [Source:NCBI gene;Acc:100154032]	LRIT1
ENSSSCG00000000751	68.03	0.08	0.29	0.28	0.77	0.85	coiled-coil domain containing 77 [Source:NCBI gene;Acc:100513353]	CCDC77
ENSSSCG00000048831	27.41	-3.76	0.98	-3.8	0.000142775	0.000838474
ENSSSCG00000002009	112.49	-3.75	0.68	-5.47	4.39e-08	7.32e-07	phosphoenolpyruvate carboxykinase 2, mitochondrial [Source:NCBI gene;Acc:403165]	PCK2
ENSSSCG00000000755	495.47	0.52	0.25	2.05	0.04	0.09	ELKS/RAB6-interacting/CAST family member 1 [Source:NCBI gene;Acc:100513988]	ERC1
ENSSSCG00000000757	1961.22	0.02	0.2	0.11	0.91	0.94	adiponectin receptor 2 [Source:NCBI gene;Acc:404694]	ADIPOR2
ENSSSCG00000041442	3.71	-3.75	1.4	-2.67	0.00748891	0.02
ENSSSCG00000000760	2.5	-2.01	1.42	-1.41	0.15	0.26	leucine rich repeats and transmembrane domains 2 [Source:NCBI gene;Acc:100514647]	LRTM2
ENSSSCG00000000764	174.76	0.25	0.24	1.05	0.29	0.41	haloacid dehalogenase like hydrolase domain containing 5 [Source:NCBI gene;Acc:102160309]	HDHD5
ENSSSCG00000002309	49.39	-3.74	0.62	-6.01	1.83e-09	4.36e-08	pleckstrin homology and coiled-coil domain containing D1 [Source:NCBI gene;Acc:100156934]	PLEKHD1
ENSSSCG00000000766	623.53	0.11	0.16	0.65	0.51	0.63	cat eye syndrome critical region protein 2 [Source:NCBI gene;Acc:100737051]	CECR2
ENSSSCG00000000767	1967.31	0.06	0.21	0.32	0.74	0.82	ATPase H+ transporting V1 subunit E1 [Source:NCBI gene;Acc:100156112]
ENSSSCG00000000769	235.42	-0.15	0.27	-0.54	0.58	0.7	BH3 interacting domain death agonist [Source:NCBI gene;Acc:594852]	BID
ENSSSCG00000000770	2044.31	-0.09	0.18	-0.48	0.62	0.73	microtubule associated monooxygenase, calponin and LIM domain containing 3 [Source:NCBI gene;Acc:100157721]	MICAL3
ENSSSCG00000021873	57.27	-3.74	0.79	-4.68	2.78e-06	2.8e-05	cellular retinoic acid binding protein 1 [Source:NCBI gene;Acc:100169745]	CRABP1
ENSSSCG00000046941	3.69	-3.73	1.43	-2.59	0.00942357	0.02
ENSSSCG00000032374	3.67	-3.72	1.5	-2.47	0.01	0.03	sulfotransferase family cytosolic 1B member 1 [Source:NCBI gene;Acc:100624541]	SULT1B1
ENSSSCG00000000781	22.41	-0.28	0.57	-0.49	0.61	0.72	ATP binding cassette subfamily D member 2 [Source:NCBI gene;Acc:100520309]	ABCD2
ENSSSCG00000000783	10.98	1.28	0.6	2.14	0.03	0.07	solute carrier family 2 member 13 [Source:NCBI gene;Acc:106504075]	SLC2A13
ENSSSCG00000044892	129.8	-3.72	0.48	-7.64	2.03e-14	1.48e-12
ENSSSCG00000000789	13.31	0.01	0.95	0.01	0.98	0.99	contactin 1 [Source:NCBI gene;Acc:100521555]	CNTN1
ENSSSCG00000000791	11.5	0.43	0.53	0.82	0.41	0.54	PDZ domain containing ring finger 4 [Source:NCBI gene;Acc:100156795]	PDZRN4
ENSSSCG00000002768	74.86	-3.71	0.5	-7.29	2.94e-13	1.69e-11	centromere protein T [Source:NCBI gene;Acc:100520788]	CENPT
ENSSSCG00000035222	3.6	-3.69	1.54	-2.39	0.01	0.04	carbohydrate sulfotransferase 8 [Source:NCBI gene;Acc:100620211]	CHST8
ENSSSCG00000000798	195.81	-0.00564345	0.24	-0.02	0.98	0.98	twinfilin actin binding protein 1 [Source:NCBI gene;Acc:100523377]	TWF1
ENSSSCG00000000799	84.22	0.3	0.3	1	0.31	0.44	interleukin 1 receptor associated kinase 4 [Source:NCBI gene;Acc:100127166]	IRAK4
ENSSSCG00000000800	51.91	0.5	0.4	1.26	0.2	0.32	pseudouridine synthase 7 like [Source:NCBI gene;Acc:100155187]	PUS7L
ENSSSCG00000000801	120.8	0.52	0.45	1.16	0.24	0.37	transmembrane protein 117 [Source:NCBI gene;Acc:100524623]	TMEM117
ENSSSCG00000000802	4.18	-0.56	0.99	-0.56	0.56	0.68	neural EGFL like 2 [Source:NCBI gene;Acc:100525817]	NELL2
ENSSSCG00000000804	1466.62	0.39	0.18	2.06	0.03	0.08	anoctamin 6 [Source:NCBI gene;Acc:100155593]	ANO6
ENSSSCG00000023333	194.96	-3.68	0.51	-7.19	6.14e-13	3.23e-11	ficolin (collagen/fibrinogen domain containing lectin) 2 (hucolin) [Source:NCBI gene;Acc:396881]	FCN2
ENSSSCG00000000807	58.57	0.0058213	0.43	0.01	0.98	0.99	solute carrier family 38 member 1 [Source:NCBI gene;Acc:100154364]
ENSSSCG00000000808	5127.25	0.49	0.42	1.16	0.24	0.36	solute carrier family 38 member 2 [Source:NCBI gene;Acc:100525644]	SLC38A2
ENSSSCG00000000810	136.82	-0.59	0.35	-1.69	0.09	0.17	adhesion molecule with Ig like domain 2 [Source:NCBI gene;Acc:100152349]	AMIGO2
ENSSSCG00000035053	3.59	-3.68	1.45	-2.52	0.01	0.03	peptidase inhibitor 3 [Source:NCBI gene;Acc:396757]
ENSSSCG00000000816	78.05	-0.00827912	0.26	-0.03	0.97	0.98	SUMO specific peptidase 1 [Source:NCBI gene;Acc:100157986]	SENP1
ENSSSCG00000000837	37.35	-0.45	0.4	-1.13	0.25	0.38	carbohydrate sulfotransferase 11 [Source:NCBI gene;Acc:100157186]	CHST11
ENSSSCG00000000838	53	-0.38	0.35	-1.06	0.28	0.41	solute carrier family 41 member 2 [Source:NCBI gene;Acc:100519603]	SLC41A2
ENSSSCG00000000839	663.34	0.33	0.27	1.22	0.22	0.34	aldehyde dehydrogenase 1 family member L2 [Source:NCBI gene;Acc:100151976]	ALDH1L2
ENSSSCG00000036402	3516.89	-3.68	0.29	-12.68	7.1e-37	1.67e-33	myosin light chain 9 [Source:NCBI gene;Acc:100157760]	MYL9
ENSSSCG00000000841	394.93	0.14	0.17	0.86	0.38	0.52	adaptor protein, phosphotyrosine interacting with PH domain and leucine zipper 2 [Source:NCBI gene;Acc:100190991]	APPL2
ENSSSCG00000000842	706.49	0.03	0.21	0.15	0.87	0.92	KAT8 regulatory NSL complex subunit 2 [Source:NCBI gene;Acc:100513860]	KANSL2
ENSSSCG00000000843	1128.82	0.1	0.3	0.34	0.72	0.81	thioredoxin reductase 1 [Source:NCBI gene;Acc:396681]	TXNRD1
ENSSSCG00000000844	392.29	0.35	0.21	1.67	0.09	0.17	nuclear transcription factor Y subunit beta [Source:NCBI gene;Acc:100157587]	NFYB
ENSSSCG00000016256	3.52	-3.67	1.43	-2.57	0.01	0.03	SPHK1 interactor, AKAP domain containing [Source:NCBI gene;Acc:100515691]	SPHKAP
ENSSSCG00000000847	232.08	0.23	0.25	0.93	0.34	0.47	thymine DNA glycosylase [Source:NCBI gene;Acc:100155184]	TDG
ENSSSCG00000000848	273.09	-0.21	0.26	-0.8	0.42	0.55	glycosyltransferase 8 domain containing 2 [Source:NCBI gene;Acc:100514961]	GLT8D2
ENSSSCG00000000849	3000.46	-0.35	0.19	-1.76	0.07	0.15	heat shock protein 90 beta family member 1 [Source:NCBI gene;Acc:397191]	HSP90B1
ENSSSCG00000035891	7.22	-3.67	1.3	-2.81	0.00481712	0.01	adhesion G protein-coupled receptor B1 [Source:NCBI gene;Acc:110260204]	ADGRB1
ENSSSCG00000000854	11.19	-0.1	0.56	-0.19	0.84	0.9	stabilin 2 [Source:NCBI gene;Acc:100521556]
ENSSSCG00000036445	3.58	-3.67	1.46	-2.5	0.01	0.03	C-X-C motif chemokine ligand 13 [Source:NCBI gene;Acc:100524265]
ENSSSCG00000000857	101.34	-0.15	0.32	-0.46	0.64	0.74	insulin like growth factor 1 [Source:NCBI gene;Acc:397491]	IGF1
ENSSSCG00000000859	10.9	0.24	0.55	0.43	0.66	0.76	PARP1 binding protein [Source:NCBI gene;Acc:100523000]	PARPBP
ENSSSCG00000003754	13.5	-3.66	1.13	-3.22	0.0012727	0.00531533	taurochenodeoxycholic 6 alpha-hydroxylase [Source:NCBI gene;Acc:100522145]
ENSSSCG00000018462	7.11	-3.66	1.29	-2.83	0.00461945	0.01	small nucleolar RNA, C/D box 65 [Source:HGNC Symbol;Acc:HGNC:32726]	SNORD65
ENSSSCG00000000863	16.64	-0.15	0.59	-0.25	0.79	0.86	synaptonemal complex protein 3 [Source:NCBI gene;Acc:100523378]	SYCP3
ENSSSCG00000000864	1001.65	0.38	0.3	1.27	0.2	0.32	choline phosphotransferase 1 [Source:NCBI gene;Acc:100523738]	CHPT1
ENSSSCG00000019178	7.01	-3.66	1.37	-2.65	0.00784753	0.02	ssc-mir-24-2 [Source:miRBase;Acc:MI0013111]	ssc-mir-24-2
ENSSSCG00000000867	16.16	-0.47	0.54	-0.86	0.38	0.51	Spi-C transcription factor [Source:NCBI gene;Acc:102164462]	SPIC
ENSSSCG00000002668	13.19	-3.65	1.09	-3.34	0.000810329	0.00362538	CBY1 interacting BAR domain containing 2 [Source:NCBI gene;Acc:100514288]	FAM92B
ENSSSCG00000000870	1289.68	0.27	0.23	1.17	0.24	0.36	ADP ribosylation factor like GTPase 1 [Source:NCBI gene;Acc:595113]	ARL1
ENSSSCG00000013024	3.49	-3.65	1.59	-2.29	0.02	0.05
ENSSSCG00000035612	7.15	-3.65	1.29	-2.81	0.00491734	0.01	cytochrome c oxidase subunit 6B2 [Source:NCBI gene;Acc:110261055]	COX6B2
ENSSSCG00000000883	11.7	0.5	0.75	0.66	0.5	0.62
ENSSSCG00000000884	201.35	1.36	0.5	2.68		1	apoptotic peptidase activating factor 1 [Source:NCBI gene;Acc:100513283]	APAF1
ENSSSCG00000000886	14817.2	-0.25	0.16	-1.56	0.11	0.21	solute carrier family 25 member 3 [Source:NCBI gene;Acc:100302698]	SLC25A3
ENSSSCG00000000887	212	-0.16	0.47	-0.33	0.73	0.82	lamina-associated polypeptide 2, isoforms beta/gamma [Source:NCBI gene;Acc:100622780]
ENSSSCG00000032684	263.99	-3.64	0.31	-11.59	4.51e-31	4.64e-28	BCL2 family apoptosis regulator BOK [Source:NCBI gene;Acc:110257143]	BOK
ENSSSCG00000004518	12.99	-3.63	1.1	-3.3	0.000958461	0.00418203	spindle and kinetochore associated complex subunit 1 [Source:NCBI gene;Acc:100157355]	SKA1
ENSSSCG00000000893	11.28	0.64	0.64	1.01	0.31	0.44	amidohydrolase domain containing 1 [Source:NCBI gene;Acc:100151804]	AMDHD1
ENSSSCG00000000894	9.01	-0.04	0.61	-0.07	0.94	0.96	coiled-coil domain containing 38 [Source:NCBI gene;Acc:100157054]	CCDC38
ENSSSCG00000031166	3.42	-3.63	1.36	-2.66	0.00771588	0.02	zinc finger protein 296 [Source:NCBI gene;Acc:110255222]	ZNF296
ENSSSCG00000000896	285.66	0.15	0.33	0.47	0.63	0.73	netrin 4 [Source:NCBI gene;Acc:100516554]	NTN4
ENSSSCG00000017893	64.3	-3.62	0.51	-7.07	1.54e-12	7.57e-11	PICALM interacting mitotic regulator [Source:NCBI gene;Acc:100521819]	PIMREG
ENSSSCG00000000901	87.61	0.23	0.26	0.89	0.36	0.5	FYVE, RhoGEF and PH domain containing 6 [Source:NCBI gene;Acc:100737604]	FGD6
ENSSSCG00000000902	130.05	-0.05	0.21	-0.27	0.78	0.85	nuclear receptor subfamily 2 group C member 1 [Source:NCBI gene;Acc:100516014]	NR2C1
ENSSSCG00000000905	2623.76	-0.43	0.2	-2.05	0.03	0.08	NADH:ubiquinone oxidoreductase subunit A12 [Source:NCBI gene;Acc:100518016]
ENSSSCG00000000906	73.1	-0.58	0.38	-1.52	0.12	0.22	transmembrane and coiled-coil domain family 3 [Source:NCBI gene;Acc:100518487]	TMCC3
ENSSSCG00000000907	95.78	0.37	0.33	1.1	0.26	0.39	plexin C1 [Source:NCBI gene;Acc:100519487]	PLXNC1
ENSSSCG00000000908	1127.36	-0.08	0.18	-0.47	0.63	0.74	ubiquitin conjugating enzyme E2 N [Source:NCBI gene;Acc:100519842]
ENSSSCG00000000910	205.98	-0.37	0.22	-1.66	0.09	0.18	suppressor of cytokine signaling 2 [Source:NCBI gene;Acc:100037966]	CRADD
ENSSSCG00000000915	9418.66	0.35	0.27	1.29	0.19	0.31	decorin [Source:NCBI gene;Acc:396957]	DCN
ENSSSCG00000043378	12.56	-3.62	1.36	-2.64	0.00819574	0.02
ENSSSCG00000000917	238.88	-0.84	0.45	-1.86	0.06	0.13	keratocan [Source:NCBI gene;Acc:100157843]	KERA
ENSSSCG00000000920	99.54	-0.32	0.24	-1.34	0.17	0.29	POC1 centriolar protein B [Source:NCBI gene;Acc:102161501]	POC1B
ENSSSCG00000050813	7.01	-3.61	1.36	-2.64	0.00817891	0.02
ENSSSCG00000000925	217.2	0.43	0.2	2.15	0.03	0.07	chromosome 5 C12orf29 homolog [Source:NCBI gene;Acc:100157029]	C12orf29
ENSSSCG00000003988	3.38	-3.6	1.38	-2.59	0.00933646	0.02
ENSSSCG00000038804	25.4	-3.6	0.81	-4.4	1.05e-05	8.94e-05	hemoglobin subunit theta 1 [Source:NCBI gene;Acc:100738328]	HBQ1
ENSSSCG00000000937	48.39	0.71	0.38	1.86	0.06	0.12	myogenic factor 5 [Source:NCBI gene;Acc:100153269]	MYF5
ENSSSCG00000039926	228.57	-3.6	0.39	-9.22	2.76e-20	5.9e-18	matrix-remodeling-associated protein 5-like [Source:NCBI gene;Acc:110257935]
ENSSSCG00000000940	29.4	0.75	0.63	1.19	0.23	0.35	PTPRF interacting protein alpha 2 [Source:NCBI gene;Acc:100512281]	PPFIA2
ENSSSCG00000000941	108.89	0.27	0.25	1.08	0.27	0.4	methyltransferase like 25 [Source:NCBI gene;Acc:100512658]	METTL25
ENSSSCG00000000948	16.13	-0.52	0.56	-0.93	0.35	0.48	synaptotagmin 1 [Source:NCBI gene;Acc:100513599]	SYT1
ENSSSCG00000051727	3.39	-3.6	1.44	-2.49	0.01	0.03
ENSSSCG00000016343	12.77	-3.59	1.15	-3.11	0.00186447	0.00733274	twist family bHLH transcription factor 2 [Source:NCBI gene;Acc:100519927]
ENSSSCG00000017705	97.65	-3.59	0.67	-5.32	9.86e-08	1.49e-06	C-C motif chemokine ligand 5 [Source:NCBI gene;Acc:396613]	CCL5
ENSSSCG00000000955	262.38	-0.51	0.23	-2.23	0.02	0.06	TBC1 domain family member 22A [Source:NCBI gene;Acc:100625790]	TBC1D22A
ENSSSCG00000031216	69.82	-3.59	0.52	-6.81	9.41e-12	3.85e-10	heparan sulfate-glucosamine 3-sulfotransferase 6 [Source:NCBI gene;Acc:110259947]	HS3ST6
ENSSSCG00000004807	3.29	-3.57	1.38	-2.58	0.00967031	0.02	secretogranin V [Source:NCBI gene;Acc:397110]	SCG5
ENSSSCG00000012968	598.35	-3.57	0.31	-11.34	8.22e-30	6.76e-27	coiled-coil domain containing 85B [Source:NCBI gene;Acc:100525383]	CCDC85B
ENSSSCG00000000965	168.92	-0.41	0.21	-1.94	0.05	0.11	non-SMC condensin II complex subunit H2 [Source:NCBI gene;Acc:100518196]	NCAPH2
ENSSSCG00000000968	2260.22	-0.29	0.18	-1.57	0.11	0.21	SET binding factor 1 [Source:NCBI gene;Acc:100518017]	SBF1
ENSSSCG00000043490	3.26	-3.56	1.38	-2.57	0.01	0.02
ENSSSCG00000004956	3.22	-3.54	1.37	-2.57	0.00992566	0.02	SKI family transcriptional corepressor 1 [Source:NCBI gene;Acc:100152847]	SKOR1
ENSSSCG00000000972	842.74	-0.15	0.14	-1.07	0.28	0.41	tubulin gamma complex associated protein 6 [Source:NCBI gene;Acc:100519661]	TUBGCP6
ENSSSCG00000018060	3.24	-3.54	1.54	-2.28	0.02	0.05
ENSSSCG00000014420	3.18	-3.52	1.46	-2.4	0.01	0.04	janus kinase and microtubule interacting protein 2 [Source:NCBI gene;Acc:100511808]	JAKMIP2
ENSSSCG00000000975	24.71	0.77	0.56	1.36	0.17	0.28	pannexin 2 [Source:NCBI gene;Acc:100519315]	PANX2
ENSSSCG00000000978	2.03	-2.88	2.05	-1.4	0.16	0.27	modulator of VRAC current 1 [Source:NCBI gene;Acc:100519843]	MLC1
ENSSSCG00000003374	17.95	-3.51	0.94	-3.72	0.000192144	0.00107657	espin [Source:NCBI gene;Acc:100515838]	ESPN
ENSSSCG00000012446	3.2	-3.51	1.46	-2.38	0.01	0.04	P2Y receptor family member 10 [Source:NCBI gene;Acc:100157702]	P2RY10
ENSSSCG00000032710	71.79	-3.51	0.47	-7.38	1.52e-13	9.62e-12	E2F transcription factor 2 [Source:NCBI gene;Acc:110261113]	E2F2
ENSSSCG00000049399	24.18	-3.51	0.78	-4.5	6.53e-06	5.91e-05
ENSSSCG00000000997	34.66	0.25	0.63	0.39	0.69	0.78	protein phosphatase 1 regulatory subunit 3G [Source:NCBI gene;Acc:100522260]	PPP1R3G
ENSSSCG00000007423	77.22	-3.5	0.47	-7.32	2.42e-13	1.45e-11	ubiquitin conjugating enzyme E2 C [Source:NCBI gene;Acc:100153133]	UBE2C
ENSSSCG00000000999	162.48	-0.03	0.19	-0.15	0.87	0.92	chromodomain Y like [Source:NCBI gene;Acc:100155291]	CDYL
ENSSSCG00000001000	1517.66	0.31	0.14	2.17	0.02	0.07	enoyl-CoA delta isomerase 2 [Source:NCBI gene;Acc:100134957]	ECI2
ENSSSCG00000001002	2089.94	0.29	0.18	1.54	0.12	0.21	pre-mRNA processing factor 4B [Source:NCBI gene;Acc:100157287]	PRPF4B
ENSSSCG00000001004	486.91	-0.05	0.2	-0.27	0.78	0.85	solute carrier family 22 member 23 [Source:NCBI gene;Acc:100152838]	SLC22A23
ENSSSCG00000025523	161.71	-3.5	1.11	-3.13	0.00172073	0.00682613	collagen type II alpha 1 chain [Source:NCBI gene;Acc:397323]	COL2A1
ENSSSCG00000044385	41.49	-3.5	0.6	-5.77	7.73e-09	1.59e-07
ENSSSCG00000051088	3.18	-3.5	1.44	-2.41	0.01	0.04
ENSSSCG00000001011	314.13	-0.05	0.21	-0.25	0.8	0.87	serpin family B member 1 [Source:NCBI gene;Acc:100155145]	SERPINB1
ENSSSCG00000001021	251.32	0.28	0.33	0.85	0.39	0.52
ENSSSCG00000031731	3.13	-3.49	1.42	-2.45	0.01	0.03
ENSSSCG00000036607	3.09	-3.49	1.49	-2.33	0.01	0.05	sodium/potassium transporting ATPase interacting 2 [Source:NCBI gene;Acc:100624679]	NKAIN2
ENSSSCG00000040581	1026.82	-3.49	1.32	-2.62	0.00858554	0.02	cytokine inducible SH2 containing protein [Source:NCBI gene;Acc:100518866]	CISH
ENSSSCG00000001027	79.19	-0.27	0.31	-0.89	0.37	0.5	bone morphogenetic protein 6 [Source:NCBI gene;Acc:100155536]	BMP6
ENSSSCG00000001033	137.52	-0.04	0.2	-0.2	0.83	0.89	solute carrier family 35 member B3 [Source:NCBI gene;Acc:100157111]	SLC35B3
ENSSSCG00000001036	2.59	-2.11	1.4	-1.5	0.13	0.23	transcription factor AP-2 alpha [Source:NCBI gene;Acc:100049668]	TFAP2A
ENSSSCG00000001038	1387.47	0.31	0.2	1.54	0.12	0.21	transmembrane protein 14C [Source:NCBI gene;Acc:100517166]
ENSSSCG00000001041	482.89	-0.45	0.27	-1.63	0.1	0.19	PAK1 interacting protein 1 [Source:NCBI gene;Acc:100156606]	PAK1IP1
ENSSSCG00000001042	9.11	0.35	0.67	0.53	0.59	0.7	male germ cell associated kinase [Source:NCBI gene;Acc:100155401]	MAK
ENSSSCG00000001045	7.73	-1	0.74	-1.33	0.18	0.29	ELOVL fatty acid elongase 2 [Source:NCBI gene;Acc:100153368]	ELOVL2
ENSSSCG00000026185	11.64	-3.48	1.09	-3.18	0.00145618	0.0059649	von Willebrand factor A domain containing 5B2 [Source:HGNC Symbol;Acc:HGNC:25144]	VWA5B2
ENSSSCG00000001052	105.4	-0.18	0.28	-0.65	0.51	0.63	phosphatase and actin regulator 1 [Source:NCBI gene;Acc:100153737]	PHACTR1
ENSSSCG00000001053	455.7	-0.5	0.27	-1.83	0.06	0.13	TBC1 domain family member 7 [Source:NCBI gene;Acc:100155821]	TBC1D7
ENSSSCG00000036545	6.31	-3.48	1.4	-2.48	0.01	0.03	sperm acrosome associated 7 [Source:NCBI gene;Acc:110255865]
ENSSSCG00000027320	6.35	-3.47	1.32	-2.63	0.00842367	0.02	solute carrier family 4 member 5 [Source:NCBI gene;Acc:100620628]	SLC4A5
ENSSSCG00000001061	615.29	-0.00134088	0.18	-0.00739413	0.99	0.99	jumonji and AT-rich interaction domain containing 2 [Source:NCBI gene;Acc:100524569]	JARID2
ENSSSCG00000017187	41	-3.46	0.71	-4.85	1.19e-06	1.35e-05	forkhead box J1 [Source:NCBI gene;Acc:100623071]	FOXJ1
ENSSSCG00000018275	3.02	-3.46	1.42	-2.42	0.01	0.04	ssc-mir-450b [Source:miRBase;Acc:MI0013140]	ssc-mir-450b
ENSSSCG00000001064	4488.88	-0.41	0.3	-1.37	0.16	0.28	guanosine monophosphate reductase [Source:NCBI gene;Acc:100154573]
ENSSSCG00000048825	3.08	-3.46	1.44	-2.38	0.01	0.04
ENSSSCG00000008677	241.74	-3.44	0.37	-9.11	7.81e-20	1.5e-17	transforming acidic coiled-coil containing protein 3 [Source:NCBI gene;Acc:100513802]
ENSSSCG00000000002	72.86	-3.43	0.53	-6.38	1.74e-10	5.18e-09	G2 and S-phase expressed 1 [Source:NCBI gene;Acc:100520739]	GTSE1
ENSSSCG00000001072	49.1	-0.06	0.32	-0.2	0.83	0.89	NHL repeat containing E3 ubiquitin protein ligase 1 [Source:NCBI gene;Acc:100152396]	NHLRC1
ENSSSCG00000001073	124.41	0.00704591	0.26	0.02	0.97	0.98	thiopurine S-methyltransferase [Source:NCBI gene;Acc:100157630]	TPMT
ENSSSCG00000001074	168.9	0.48	0.25	1.92	0.05	0.11	lysine demethylase 1B [Source:NCBI gene;Acc:100158047]	KDM1B
ENSSSCG00000010647	6.14	-3.43	1.29	-2.64	0.0080881	0.02	adrenoceptor beta 1 [Source:NCBI gene;Acc:397355]	ADRB1
ENSSSCG00000001076	654.56	0.48	0.23	2.07	0.03	0.08	ring finger protein 144B [Source:NCBI gene;Acc:100155665]	RNF144B
ENSSSCG00000001078	69.37	0.52	0.34	1.53	0.12	0.22	membrane bound O-acyltransferase domain containing 1 [Source:NCBI gene;Acc:100152017]	MBOAT1
ENSSSCG00000030076	23.18	-3.43	0.84	-4.04	5.34e-05	0.00036435	solute carrier family 6 member 13 [Source:NCBI gene;Acc:100513014]	SLC6A13
ENSSSCG00000001087	604.52	0.5	0.22	2.21	0.02	0.06	magnesium transporter MRS2 [Source:NCBI gene;Acc:100151824]	MRS2
ENSSSCG00000016997	57.57	-3.42	0.58	-5.86	4.36e-09	9.37e-08	fibroblast growth factor 18 [Source:NCBI gene;Acc:100525013]	FGF18
ENSSSCG00000001089	19.91	0.44	0.42	1.06	0.28	0.41	glycosylphosphatidylinositol specific phospholipase D1 [Source:NCBI gene;Acc:100157497]	GPLD1
ENSSSCG00000041098	2.96	-3.42	1.45	-2.35	0.01	0.04
ENSSSCG00000001091	6.49	-2.55	1.15	-2.22	0.02	0.06	KIAA0319 ortholog [Source:NCBI gene;Acc:100738226]	KIAA0319
ENSSSCG00000002028	27.5	-3.4	0.85	-3.98	6.8e-05	0.000447573	CKLF like MARVEL transmembrane domain containing 5 [Source:NCBI gene;Acc:100514659]	CMTM5
ENSSSCG00000001095	159.96	0.22	0.18	1.21	0.22	0.34	geminin DNA replication inhibitor [Source:NCBI gene;Acc:100515035]	GMNN
ENSSSCG00000001097	494.5	0.23	0.34	0.7	0.48	0.61	RHO family interacting cell polarization regulator 2 [Source:NCBI gene;Acc:100154661]	RIPOR2
ENSSSCG00000002279	264.89	-3.4	1.05	-3.21	0.00131729	0.00546393	glutathione peroxidase 2 [Source:NCBI gene;Acc:767625]	GPX2
ENSSSCG00000001100	39.58	0.97	0.47	2.04	0.04	0.09	capping protein regulator and myosin 1 linker 1 [Source:NCBI gene;Acc:100157771]	CARMIL1
ENSSSCG00000001131	6.76	0.17	0.77	0.22	0.82	0.88	butyrophilin subfamily 2 member A2 [Source:NCBI gene;Acc:100626604]	BTN2A2
ENSSSCG00000001137	369.75	0.46	0.32	1.42	0.15	0.25	H1.3 linker histone, cluster member [Source:HGNC Symbol;Acc:HGNC:4717]	H1-3
ENSSSCG00000001156	287.84	0.35	0.2	1.78	0.07	0.15	zinc finger protein 322 [Source:NCBI gene;Acc:100154074]	ZNF322
ENSSSCG00000001164	156.9	0.27	0.24	1.12	0.26	0.38	zinc finger protein 184 [Source:NCBI gene;Acc:100620153]	ZNF184
ENSSSCG00000001197	34.71	0.19	0.35	0.56	0.57	0.68	zinc finger protein 165 [Source:NCBI gene;Acc:100738941]	ZNF165
ENSSSCG00000036814	56.59	-3.4	0.64	-5.24	1.58e-07	2.27e-06	C-type lectin domain containing 11A [Source:NCBI gene;Acc:100620310]	CLEC11A
ENSSSCG00000001202	44.11	0.42	0.36	1.16	0.24	0.36
ENSSSCG00000001203	11.58	0.83	0.56	1.47	0.13	0.24	zinc finger and SCAN domain containing 9 [Source:NCBI gene;Acc:100154531]	ZSCAN9
ENSSSCG00000001204	22.89	-1.02	0.57	-1.78	0.07	0.15	zinc finger with KRAB and SCAN domains 4 [Source:NCBI gene;Acc:100156123]	ZKSCAN4
ENSSSCG00000001205	12.27	-0.3	0.6	-0.5	0.61	0.72	NFKB activating protein like [Source:NCBI gene;Acc:100154907]	NKAPL
ENSSSCG00000037176	11.27	-3.4	1.32	-2.57	0.01	0.02
ENSSSCG00000044205	5.94	-3.4	1.3	-2.61	0.00883335	0.02
ENSSSCG00000001209	89.08	0.28	0.31	0.93	0.35	0.48	zinc finger and SCAN domain containing 12 [Source:NCBI gene;Acc:100152126]	ZSCAN12
ENSSSCG00000001216	4.48	-0.29	0.91	-0.32	0.74	0.83	zinc finger BED-type containing 9 [Source:NCBI gene;Acc:100524503]	ZBED9
ENSSSCG00000001219	473.42	-0.3	0.19	-1.53	0.12	0.22	tripartite motif containing 27 [Source:NCBI gene;Acc:100523617]	TRIM27
ENSSSCG00000012754	2.93	-3.39	1.5	-2.26	0.02	0.05	gamma-aminobutyric acid type A receptor subunit epsilon [Source:NCBI gene;Acc:100516716]	GABRE
ENSSSCG00000001233	314.61	0.19	0.21	0.9	0.36	0.49	tripartite motif containing 26 [Source:NCBI gene;Acc:100144460]	TRIM26
ENSSSCG00000001242	1028.61	-0.03	0.24	-0.14	0.88	0.92	gamma-aminobutyric acid type B receptor subunit 1 [Source:NCBI gene;Acc:100141417]	GABBR1
ENSSSCG00000001245	149.83	0.02	0.21	0.1	0.91	0.95	zinc ribbon domain containing 1 [Source:NCBI gene;Acc:100152094]	ZNRD1
ENSSSCG00000017086	16.9	-3.39	1.04	-3.24	0.00116593	0.00494103	solute carrier family 36 member 2 [Source:NCBI gene;Acc:100515104]	SLC36A2
ENSSSCG00000001248	6.58	-0.16	1.15	-0.14	0.88	0.92	myelin oligodendrocyte glycoprotein [Source:NCBI gene;Acc:100141421]	MOG
ENSSSCG00000001252	95.27	0.39	0.3	1.31	0.18	0.3	ubiquitin D [Source:NCBI gene;Acc:100294688]	UBD
ENSSSCG00000035938	2.93	-3.39	1.41	-2.4	0.01	0.04	developing brain homeobox 2 [Source:NCBI gene;Acc:100738507]	DBX2
ENSSSCG00000050961	2.92	-3.38	1.47	-2.29	0.02	0.05	ssc-mir-10383 [Source:miRBase;Acc:MI0033393]	ssc-mir-10383
ENSSSCG00000001346	2131.65	0.04	0.22	0.18	0.85	0.9	ATP binding cassette subfamily F member 1 [Source:NCBI gene;Acc:100144452]	ABCF1
ENSSSCG00000001347	586.67	0.31	0.31	1	0.31	0.44	protein phosphatase 1 regulatory subunit 10 [Source:NCBI gene;Acc:100144450]	PPP1R10
ENSSSCG00000018095	22.37	-3.37	0.81	-4.15	3.32e-05	0.000244158
ENSSSCG00000018758	2.83	-3.36	1.46	-2.29	0.02	0.05	ssc-mir-214 [Source:miRBase;Acc:MI0002441]	ssc-mir-214
ENSSSCG00000001376	395.47	0.16	0.18	0.92	0.35	0.48	DEAH-box helicase 16 [Source:NCBI gene;Acc:100144456]	DHX16
ENSSSCG00000039569	80.14	-3.36	0.76	-4.4	1.05e-05	8.91e-05
ENSSSCG00000001382	530.38	-0.39	0.29	-1.33	0.18	0.29	discoidin domain receptor tyrosine kinase 1 [Source:NCBI gene;Acc:100144462]	DDR1
ENSSSCG00000001384	892.57	-0.4	0.22	-1.84	0.06	0.13	valyl-tRNA synthetase 2, mitochondrial [Source:NCBI gene;Acc:100144457]	VARS2
ENSSSCG00000042677	2.85	-3.36	1.38	-2.43	0.01	0.04
ENSSSCG00000044425	5.79	-3.36	1.33	-2.51	0.01	0.03
ENSSSCG00000001394	83.97	0.07	0.42	0.17	0.86	0.91
ENSSSCG00000001395	12.68	-0.53	0.62	-0.86	0.38	0.51
ENSSSCG00000008318	5.89	-3.35	1.32	-2.53	0.01	0.03	ventral anterior homeobox 2 [Source:NCBI gene;Acc:100739541]	VAX2
ENSSSCG00000048903	2.84	-3.35	1.47	-2.26	0.02	0.05
ENSSSCG00000001400	7135.59	-0.24	0.21	-1.17	0.23	0.36	DExD-box helicase 39B [Source:NCBI gene;Acc:448813]	DDX39B
ENSSSCG00000001401	20.3	0.37	0.46	0.81	0.41	0.54	ATPase H+ transporting V1 subunit G2 [Source:NCBI gene;Acc:100152358]	ATP6V1G2-DDX39B
ENSSSCG00000001402	640.77	-0.16	0.28	-0.56	0.57	0.68	NFKB inhibitor like 1 [Source:NCBI gene;Acc:100154350]	NFKBIL1
ENSSSCG00000001403	2.42	-0.93	1.39	-0.66	0.5	0.62	lymphotoxin alpha [Source:NCBI gene;Acc:407742]	LTA
ENSSSCG00000001404	5.37	0.05	0.85	0.06	0.94	0.96	tumor necrosis factor [Source:NCBI gene;Acc:397086]	TNF
ENSSSCG00000001409	3820.6	0.32	0.19	1.69	0.08	0.17	proline rich coiled-coil 2A [Source:NCBI gene;Acc:100137083]	PRRC2A
ENSSSCG00000001410	2610.25	0.16	0.2	0.82	0.41	0.54	BAG cochaperone 6 [Source:NCBI gene;Acc:100153950]	BAG6
ENSSSCG00000001411	39.62	0.63	0.37	1.72	0.08	0.16	apolipoprotein M [Source:NCBI gene;Acc:692188]	APOM
ENSSSCG00000001413	616.27	0.37	0.25	1.47	0.14	0.24	G-patch domain and ankyrin repeats 1 [Source:NCBI gene;Acc:100156389]	GPANK1
ENSSSCG00000011277	2.78	-3.34	1.42	-2.34	0.01	0.04	cholecystokinin [Source:NCBI gene;Acc:397468]	CCK
ENSSSCG00000001418	198.37	0.21	0.27	0.78	0.43	0.56	neuraminidase 1 [Source:NCBI gene;Acc:100124381]	NEU1
ENSSSCG00000001419	5.05	-2.11	1.18	-1.78	0.07	0.14	solute carrier family 44 member 4 [Source:NCBI gene;Acc:100124377]	SLC44A4
ENSSSCG00000001420	460.67	-0.37	0.23	-1.58	0.11	0.2	euchromatic histone lysine methyltransferase 2 [Source:NCBI gene;Acc:100124382]	EHMT2
ENSSSCG00000001421	81.55	-0.07	0.3	-0.24	0.8	0.87	zinc finger and BTB domain containing 12 [Source:NCBI gene;Acc:100124380]	ZBTB12
ENSSSCG00000001422	13.35	-0.35	0.59	-0.59	0.55	0.66	complement C2 [Source:NCBI gene;Acc:448981]	C2
ENSSSCG00000001423	323.79	-0.48	0.22	-2.11	0.03	0.07	negative elongation factor complex member E [Source:NCBI gene;Acc:100124384]	NELFE
ENSSSCG00000049255	2.8	-3.34	1.41	-2.36	0.01	0.04
ENSSSCG00000001425	134.67	-0.24	0.29	-0.83	0.4	0.53	decapping exoribonuclease [Source:NCBI gene;Acc:100124385]	DXO
ENSSSCG00000022149	42.41	-3.33	0.6	-5.51	3.41e-08	5.86e-07	RecQ mediated genome instability 2 [Source:NCBI gene;Acc:100518832]	RMI2
ENSSSCG00000001427	431.97	0.05	0.32	0.18	0.85	0.9	complement C4A (Rodgers blood group) [Source:NCBI gene;Acc:445467]	C4A
ENSSSCG00000001428	4.26	-2.86	1.33	-2.15	0.03	0.07	cytochrome P450, family 21, subfamily A, polypepide 2 [Source:NCBI gene;Acc:403337]	CYP21A2
ENSSSCG00000001430	441.09	-0.21	0.21	-1	0.31	0.44	activating transcription factor 6 beta [Source:NCBI gene;Acc:100144516]	ATF6B
ENSSSCG00000001431	42.2	-0.63	0.36	-1.72	0.08	0.16	FKBP prolyl isomerase like [Source:NCBI gene;Acc:100154784]	FKBPL
ENSSSCG00000045831	112.25	-3.33	0.37	-8.88	6.13e-19	9.89e-17
ENSSSCG00000015839	2.77	-3.32	1.41	-2.34	0.01	0.04	neuregulin 1 [Source:NCBI gene;Acc:102164569]	NRG1
ENSSSCG00000001435	781.23	-0.42	0.26	-1.62	0.1	0.19	1-acylglycerol-3-phosphate O-acyltransferase 1 [Source:NCBI gene;Acc:613128]	AGPAT1
ENSSSCG00000001436	728.53	-0.01	0.2	-0.08	0.93	0.95	ring finger protein 5 [Source:NCBI gene;Acc:100144528]	RNF5
ENSSSCG00000021307	2.78	-3.32	1.44	-2.29	0.02	0.05	ubiquitin specific peptidase 44 [Source:NCBI gene;Acc:100516911]	USP44
ENSSSCG00000034358	10.61	-3.32	1.14	-2.9	0.0036737	0.01	potassium inwardly rectifying channel subfamily J member 16 [Source:NCBI gene;Acc:100519442]	KCNJ16
ENSSSCG00000012019	21.22	-3.31	0.79	-4.17	3e-05	0.000223285	transmembrane serine protease 15 [Source:NCBI gene;Acc:397152]	TMPRSS15
ENSSSCG00000001440	1218.13	-0.31	0.4	-0.77	0.43	0.56	notch receptor 4 [Source:NCBI gene;Acc:100144522]	NOTCH4
ENSSSCG00000001453	1694.75	-0.48	0.31	-1.57	0.11	0.21	MHC class II DR-alpha [Source:NCBI gene;Acc:100135040]	HLA-DRA
ENSSSCG00000001455	637.1	-0.48	0.25	-1.86	0.06	0.12	HLA class II histocompatibility antigen, DRB1-4 beta chain-like [Source:NCBI gene;Acc:100153139]
ENSSSCG00000013573	1037.85	-3.31	0.32	-10.27	9e-25	3.61e-22	trafficking protein particle complex 5 [Source:NCBI gene;Acc:100524729]	TRAPPC5
ENSSSCG00000048249	5.68	-3.31	1.35	-2.44	0.01	0.03
ENSSSCG00000001458	11.28	-1.67	0.87	-1.92	0.05	0.11
ENSSSCG00000001459	13.99	-0.36	0.81	-0.44	0.65	0.75	MHC class II, DO beta [Source:NCBI gene;Acc:100135049]	HLA-DOB
ENSSSCG00000049831	5.67	-3.31	1.41	-2.35	0.01	0.04
ENSSSCG00000025913	2.74	-3.3	1.4	-2.34	0.01	0.04
ENSSSCG00000031657	2680.46	-3.3	0.34	-9.51	1.8e-21	5.1e-19	JunD proto-oncogene, AP-1 transcription factor subunit [Source:NCBI gene;Acc:110259314]
ENSSSCG00000046041	15.74	-3.3	0.91	-3.62	0.000292272	0.00153178
ENSSSCG00000007517	5.58	-3.29	1.36	-2.4	0.01	0.04	aminopeptidase like 1 [Source:NCBI gene;Acc:100144530]	NPEPL1
ENSSSCG00000001473	686.91	-2.75	1.16	-2.35		1	collagen type XI alpha 2 chain [Source:NCBI gene;Acc:100520915]	COL11A2
ENSSSCG00000001474	511.64	-0.04	0.17	-0.22	0.81	0.88	retinoid X receptor beta [Source:NCBI gene;Acc:100156801]	RXRB
ENSSSCG00000012855	52.4	-3.29	0.57	-5.73	9.95e-09	1.97e-07	solute carrier family 22 member 18 [Source:NCBI gene;Acc:100515296]	SLC22A18
ENSSSCG00000001476	650.36	-0.39	0.29	-1.32	0.18	0.3	hydroxysteroid 17-beta dehydrogenase 8 [Source:NCBI gene;Acc:100154372]	HSD17B8
ENSSSCG00000001477	760	-0.18	0.15	-1.19	0.23	0.35	ring finger protein 1 [Source:NCBI gene;Acc:100153162]	RING1
ENSSSCG00000001478	239.45	0.05	0.26	0.18	0.85	0.9	bone morphogenetic protein 5 [Source:NCBI gene;Acc:100151964]	BMP5
ENSSSCG00000001479	16.34	0.29	0.56	0.51	0.6	0.71	3-hydroxymethyl-3-methylglutaryl-CoA lyase like 1 [Source:NCBI gene;Acc:100627473]	HMGCLL1
ENSSSCG00000001485	2329.16	0.45	0.2	2.24	0.02	0.06	muscular LMNA interacting protein [Source:NCBI gene;Acc:100623023]	MLIP
ENSSSCG00000001486	36.9	-0.35	0.37	-0.94	0.34	0.47	leucine rich repeat containing 1 [Source:NCBI gene;Acc:100154780]	LRRC1
ENSSSCG00000001487	14405.4	0.63	0.28	2.24	0.02	0.06	kelch like family member 31 [Source:NCBI gene;Acc:100152767]	KLHL31
ENSSSCG00000001488	283.18	0.56	0.31	1.81	0.06	0.14	glutamate-cysteine ligase catalytic subunit [Source:NCBI gene;Acc:100522018]	GCLC
ENSSSCG00000027755	5.65	-3.29	1.31	-2.5	0.01	0.03
ENSSSCG00000001493	58.35	-0.43	0.31	-1.4	0.16	0.27	DNA primase subunit 2 [Source:NCBI gene;Acc:100156829]	PRIM2
ENSSSCG00000029838	193.11	-3.29	0.36	-9.03	1.69e-19	2.96e-17	frizzled class receptor 2 [Source:HGNC Symbol;Acc:HGNC:4040]	FZD2
ENSSSCG00000033892	279.61	-3.29	0.35	-9.36	7.57e-21	1.83e-18	eva-1 homolog B [Source:NCBI gene;Acc:100625314]	EVA1B
ENSSSCG00000047252	2.71	-3.29	1.45	-2.26	0.02	0.05
ENSSSCG00000038147	2.7	-3.28	1.4	-2.34	0.01	0.05	C-type lectin domain family 2 member L [Source:NCBI gene;Acc:110257541]	CLEC2L
ENSSSCG00000001501	1118.02	0.21	0.16	1.28	0.2	0.31	VPS52 subunit of GARP complex [Source:NCBI gene;Acc:100152596]	VPS52
ENSSSCG00000001502	7582.66	-0.28	0.2	-1.4	0.15	0.26	ribosomal protein S18 [Source:NCBI gene;Acc:396980]	RPS18
ENSSSCG00000013471	5.51	-3.27	1.31	-2.48	0.01	0.03	zinc finger protein 77 [Source:NCBI gene;Acc:100516355]
ENSSSCG00000022383	2.65	-3.25	1.41	-2.3	0.02	0.05	GATA binding protein 4 [Source:NCBI gene;Acc:397555]	GATA4
ENSSSCG00000001505	2.05	-1.73	1.61	-1.07	0.28	0.41	prefoldin subunit 6 [Source:NCBI gene;Acc:100152995]	PFDN6
ENSSSCG00000042290	2.63	-3.25	1.42	-2.28	0.02	0.05
ENSSSCG00000045527	5.42	-3.25	1.31	-2.46	0.01	0.03
ENSSSCG00000004588	54.16	-3.24	0.55	-5.81	6.23e-09	1.3e-07	cyclin B2 [Source:NCBI gene;Acc:100135668]	CCNB2
ENSSSCG00000037567	265.67	-3.24	0.87	-3.69	0.00021976	0.00120352
ENSSSCG00000001511	353.04	-0.03	0.22	-0.16	0.87	0.92	PHD finger protein 1 [Source:NCBI gene;Acc:100153414]	PHF1
ENSSSCG00000001513	169.86	-0.25	0.28	-0.88	0.37	0.5	synaptic Ras GTPase activating protein 1 [Source:NCBI gene;Acc:100525524]	SYNGAP1
ENSSSCG00000001516	397.82	0.03	0.17	0.17	0.86	0.91	BCL2 antagonist/killer 1 [Source:NCBI gene;Acc:397543]
ENSSSCG00000001517	111.4	-0.6	0.32	-1.84	0.06	0.13	gametogenetin-binding protein 1-like [Source:NCBI gene;Acc:100156231]
ENSSSCG00000045539	166.5	-3.24	0.87	-3.7	0.000213936	0.00117862
ENSSSCG00000013231	24.87	-3.23	0.79	-4.08	4.48e-05	0.000315559	C1q and TNF related 4 [Source:NCBI gene;Acc:100511621]
ENSSSCG00000043011	5.44	-3.23	1.37	-2.35	0.01	0.04
ENSSSCG00000048647	5.31	-3.23	1.34	-2.41	0.01	0.04
ENSSSCG00000001531	932.16	-0.21	0.2	-1.06	0.28	0.41	small nuclear ribonucleoprotein polypeptide C [Source:NCBI gene;Acc:100154606]	SNRPC
ENSSSCG00000000680	10.15	-3.22	1.12	-2.87	0.00406284	0.01	G protein-coupled receptor 162 [Source:NCBI gene;Acc:100736664]	GPR162
ENSSSCG00000001533	595.51	0.22	0.3	0.73	0.46	0.59	TATA-box binding protein associated factor 11 [Source:NCBI gene;Acc:100151814]	TAF11
ENSSSCG00000001534	541.33	-0.43	0.3	-1.4	0.16	0.27	ankyrin repeat and sterile alpha motif domain containing 1A [Source:NCBI gene;Acc:100625697]	ANKS1A
ENSSSCG00000001535	18.58	-1.17	0.52	-2.22	0.02	0.06	t-complex 11 [Source:NCBI gene;Acc:100154604]	TCP11
ENSSSCG00000002997	5.38	-3.22	1.37	-2.34	0.01	0.04	MIA SH3 domain containing [Source:NCBI gene;Acc:100523846]
ENSSSCG00000001537	47.4	0.46	0.32	1.43	0.15	0.25	zinc finger protein 76 [Source:NCBI gene;Acc:106504047]	ZNF76
ENSSSCG00000001538	9.06	0.89	0.59	1.51	0.12	0.22	DEF6 guanine nucleotide exchange factor [Source:NCBI gene;Acc:100154998]	DEF6
ENSSSCG00000008228	171.89	-3.22	0.59	-5.38	7.41e-08	1.16e-06	granulysin [Source:NCBI gene;Acc:396869]	GNLY
ENSSSCG00000001543	25.51	-0.61	0.42	-1.45	0.14	0.25	ribosomal protein L10a [Source:NCBI gene;Acc:100037993]	RPL10A
ENSSSCG00000009448	34.25	-3.22	0.66	-4.82	1.4e-06	1.55e-05	diaphanous related formin 3 [Source:NCBI gene;Acc:100737986]	DIAPH3
ENSSSCG00000001546	40.63	-0.19	0.34	-0.56	0.57	0.68	FA complementation group E [Source:HGNC Symbol;Acc:HGNC:3586]	FANCE
ENSSSCG00000001549	1717.84	1.55	0.73	2.1	0.03	0.08	FKBP prolyl isomerase 5 [Source:NCBI gene;Acc:100155423]	FKBP5
ENSSSCG00000001550	47.73	3.12	1.53	2.04		1	armadillo repeat containing 12 [Source:NCBI gene;Acc:100157423]	ARMC12
ENSSSCG00000001553	3.17	-0.69	1.12	-0.61	0.53	0.65	LHFPL tetraspan subfamily member 5 [Source:NCBI gene;Acc:100152593]	LHFPL5
ENSSSCG00000001554	714.93	0.43	0.22	1.95	0.05	0.1	SRSF protein kinase 1 [Source:NCBI gene;Acc:100155422]	SRPK1
ENSSSCG00000001555	2.44	-0.77	1.38	-0.55	0.57	0.69	solute carrier family 26 member 8 [Source:NCBI gene;Acc:100621069]	SLC26A8
ENSSSCG00000001556	1971.34	0.35	0.2	1.72	0.08	0.16	mitogen-activated protein kinase 14 [Source:NCBI gene;Acc:100156630]	MAPK14
ENSSSCG00000032587	119.76	-3.22	0.37	-8.52	1.58e-17	1.98e-15
ENSSSCG00000001562	739.41	0.2	0.18	1.11	0.26	0.39	potassium channel tetramerization domain containing 20 [Source:NCBI gene;Acc:100154621]	KCTD20
ENSSSCG00000026605	2.58	-3.21	1.41	-2.27	0.02	0.05	bactericidal permeability increasing protein [Source:NCBI gene;Acc:100286800]	BPI
ENSSSCG00000001564	2229.06	0.08	0.24	0.35	0.72	0.81	serine and arginine rich splicing factor 3 [Source:NCBI gene;Acc:100739153]	SRSF3
ENSSSCG00000001565	2803.3	-0.25	0.42	-0.6	0.54	0.66	cyclin dependent kinase inhibitor 1A [Source:NCBI gene;Acc:100152215]	CDKN1A
ENSSSCG00000001567	4.05	-1.81	1.22	-1.47	0.13	0.24	copine 5 [Source:NCBI gene;Acc:100152591]	CPNE5
ENSSSCG00000001570	1436.16	0.7	0.46	1.51	0.12	0.22	peptidase inhibitor 16 [Source:NCBI gene;Acc:100155010]	PI16
ENSSSCG00000001571	1383.08	0.00732786	0.19	0.03	0.96	0.98	mitochondrial carrier 1 [Source:NCBI gene;Acc:100152609]	MTCH1
ENSSSCG00000031306	5.35	-3.21	1.33	-2.41	0.01	0.04
ENSSSCG00000001573	258.37	-0.12	0.5	-0.25	0.79	0.86	Pim-1 proto-oncogene, serine/threonine kinase [Source:NCBI gene;Acc:100157844]	PIM1
ENSSSCG00000001577	157.92	-0.01	0.21	-0.08	0.93	0.95	TBC1 domain family member 22B [Source:NCBI gene;Acc:100512665]	TBC1D22B
ENSSSCG00000049848	19.31	-3.21	0.86	-3.69	0.000215898	0.00118705
ENSSSCG00000002887	19.3	-3.2	1.04	-3.07	0.00209848	0.00809078	myelin associated glycoprotein [Source:NCBI gene;Acc:100516913]	MAG
ENSSSCG00000001595	909.51	0.27	0.2	1.35	0.17	0.28	dishevelled associated activator of morphogenesis 2 [Source:NCBI gene;Acc:100155713]	DAAM2
ENSSSCG00000010077	29.02	-3.2	0.79	-4.03	5.44e-05	0.000369933	immunoglobulin lambda-like polypeptide 5 [Source:NCBI gene;Acc:100523213]
ENSSSCG00000001597	4.57	-1.21	1.09	-1.11	0.26	0.39	leucine rich repeat and fibronectin type III domain containing 2 [Source:NCBI gene;Acc:100153249]	LRFN2
ENSSSCG00000001611	369.68	0.27	0.27	1.02	0.3	0.43	nuclear transcription factor Y subunit alpha [Source:NCBI gene;Acc:100151920]	NFYA
ENSSSCG00000027226	19.58	-3.2	0.8	-3.97	7.07e-05	0.000462541	epsin 3 [Source:NCBI gene;Acc:100737860]	EPN3
ENSSSCG00000001616	6.25	-1.28	1	-1.28	0.19	0.31	triggering receptor expressed on myeloid cells like 2 [Source:NCBI gene;Acc:100738047]	TREML2
ENSSSCG00000001618	2.03	-2.86	1.52	-1.88	0.05	0.12	natural cytotoxicity triggering receptor 2 [Source:NCBI gene;Acc:100153074]
ENSSSCG00000039183	387.55	-3.2	0.33	-9.47	2.74e-21	7.17e-19	NADH:ubiquinone oxidoreductase complex assembly factor 8 [Source:HGNC Symbol;Acc:HGNC:33551]	NDUFAF8
ENSSSCG00000041881	680.04	-3.2	0.41	-7.68	1.52e-14	1.15e-12
ENSSSCG00000001621	1279.78	-0.17	0.24	-0.72	0.46	0.59	transcription factor EB [Source:NCBI gene;Acc:100157940]	TFEB
ENSSSCG00000001624	73.79	0.1	0.4	0.26	0.79	0.86	fibroblast growth factor receptor substrate 3 [Source:NCBI gene;Acc:100153876]	FRS3
ENSSSCG00000001625	7.05	-0.84	0.89	-0.93	0.34	0.47	progastricsin [Source:NCBI gene;Acc:100521201]	PGC
ENSSSCG00000044134	18.85	-3.2	1.05	-3.05	0.00227849	0.00867512
ENSSSCG00000001636	2.31	-0.78	1.32	-0.58	0.55	0.67	guanylate cyclase activator 1A [Source:NCBI gene;Acc:100739200]
ENSSSCG00000043307	14.59	-3.19	0.97	-3.28	0.00100271	0.004344
ENSSSCG00000001638	441.39	0.33	0.25	1.34	0.17	0.29	mitochondrial ribosomal protein S10 [Source:NCBI gene;Acc:100155549]	MRPS10
ENSSSCG00000001639	101.21	-0.13	0.25	-0.52	0.59	0.7	transcriptional regulating factor 1 [Source:NCBI gene;Acc:100153071]	TRERF1
ENSSSCG00000051266	19.35	-3.19	0.86	-3.7	0.000213154	0.00117536
ENSSSCG00000001646	473.93	0.52	0.24	2.13	0.03	0.07	BRD4 interacting chromatin remodeling complex associated protein like [Source:NCBI gene;Acc:100134970]	BICRAL
ENSSSCG00000021220	141.97	-3.16	0.44	-7.1	1.24e-12	6.23e-11	creatine kinase B [Source:NCBI gene;Acc:100627332]	CKB
ENSSSCG00000001653	273.54	-0.51	0.31	-1.64	0.1	0.18	peroxisomal biogenesis factor 6 [Source:NCBI gene;Acc:100126288]	PEX6
ENSSSCG00000001654	131.8	0.46	0.27	1.65	0.09	0.18	protein phosphatase 2 regulatory subunit B'delta [Source:NCBI gene;Acc:100134967]	PPP2R5D
ENSSSCG00000000138	3649.07	-3.15	0.29	-10.6	2.93e-26	1.46e-23	parvalbumin [Source:NCBI gene;Acc:100157265]	PVALB
ENSSSCG00000001656	549.92	-0.29	0.19	-1.51	0.12	0.22	ribosomal RNA processing 36 [Source:NCBI gene;Acc:100141407]	RRP36
ENSSSCG00000017466	5.14	-3.15	1.33	-2.35	0.01	0.04	C-C motif chemokine receptor 7 [Source:NCBI gene;Acc:396663]	CCR7
ENSSSCG00000001848	5.14	-3.14	1.33	-2.36	0.01	0.04	mesoderm posterior bHLH transcription factor 2 [Source:NCBI gene;Acc:100153433]	MESP2
ENSSSCG00000001659	364.05	-0.11	0.21	-0.51	0.6	0.71	kinesin light chain 4 [Source:NCBI gene;Acc:100157157]	KLC4
ENSSSCG00000012835	9.43	-3.13	1.21	-2.58	0.00984981	0.02
ENSSSCG00000001661	1631.52	0.1	0.28	0.36	0.71	0.8	serum response factor [Source:NCBI gene;Acc:100155958]	SRF
ENSSSCG00000005856	5.07	-3.12	1.29	-2.41	0.01	0.04	ring finger protein 224 [Source:NCBI gene;Acc:100738070]	RNF224
ENSSSCG00000001672	21.56	-0.76	0.55	-1.38	0.16	0.27	cysteine rich protein 3 [Source:NCBI gene;Acc:100154285]	CRIP3
ENSSSCG00000001676	4.31	-2.9	1.33	-2.18	0.02	0.07	leucine rich repeat containing 73 [Source:NCBI gene;Acc:100736626]	LRRC73
ENSSSCG00000001679	718.87	-0.27	0.24	-1.12	0.26	0.38	exportin 5 [Source:NCBI gene;Acc:100155084]	XPO5
ENSSSCG00000001680	587.87	-0.3	0.25	-1.21	0.22	0.34	ATP binding cassette subfamily C member 10 [Source:NCBI gene;Acc:100152696]	ABCC10
ENSSSCG00000001682	7.15	-2.02	0.98	-2.06	0.03	0.08	delta like non-canonical Notch ligand 2 [Source:NCBI gene;Acc:100145892]	DLK2
ENSSSCG00000031380	201.54	-3.12	0.36	-8.48	2.2e-17	2.61e-15	MARCKS like 1 [Source:NCBI gene;Acc:100628001]	MARCKSL1
ENSSSCG00000001688	462.65	0.01	0.16	0.1	0.91	0.94	tight junction associated protein 1 [Source:NCBI gene;Acc:100736996]	TJAP1
ENSSSCG00000001689	668.1	0.01	0.17	0.09	0.92	0.95	GTP binding protein 2 [Source:NCBI gene;Acc:100514413]	GTPBP2
ENSSSCG00000001691	19.66	-0.56	0.45	-1.24	0.21	0.33	radial spoke head component 9 [Source:NCBI gene;Acc:100157153]	RSPH9
ENSSSCG00000001692	1025.15	-0.32	0.18	-1.77	0.07	0.15	mitochondrial ribosomal protein S18A [Source:NCBI gene;Acc:100154748]	MRPS18A
ENSSSCG00000001695	3505.51	-0.07	0.33	-0.21	0.82	0.89	vascular endothelial growth factor A [Source:NCBI gene;Acc:397157]	VEGFA
ENSSSCG00000001696	1088.77	-0.24	0.26	-0.91	0.36	0.49	mitochondrial ribosomal protein L14 [Source:NCBI gene;Acc:100157118]
ENSSSCG00000001697	511.44	0.2	0.18	1.11	0.26	0.38	transmembrane protein 63B [Source:NCBI gene;Acc:100151872]	TMEM63B
ENSSSCG00000001698	4.48	0.19	0.87	0.22	0.82	0.88	calpain 11 [Source:NCBI gene;Acc:100156753]	CAPN11
ENSSSCG00000001700	1358.24	-0.26	0.17	-1.54	0.12	0.21	solute carrier family 29 member 1 (Augustine blood group) [Source:NCBI gene;Acc:396631]	SLC29A1
ENSSSCG00000001701	4867.73	0.49	0.28	1.77	0.07	0.15	heat shock protein 90 alpha family class B member 1 [Source:NCBI gene;Acc:396742]	HSP90AB1
ENSSSCG00000023041	4.98	-3.11	1.31	-2.36	0.01	0.04	poly(rC) binding protein 3 [Source:NCBI gene;Acc:100624867]
ENSSSCG00000002557	551.35	-3.1	0.43	-7.11	1.1e-12	5.62e-11	nudix hydrolase 14 [Source:NCBI gene;Acc:397008]	NUDT14
ENSSSCG00000007171	102.81	-3.1	0.39	-7.95	1.84e-15	1.67e-13	EBF family member 4 [Source:NCBI gene;Acc:100523648]	EBF4
ENSSSCG00000001706	284.34	-0.09	0.19	-0.5	0.61	0.72	alanyl-tRNA synthetase 2, mitochondrial [Source:NCBI gene;Acc:100155115]	AARS2
ENSSSCG00000016286	4.97	-3.1	1.32	-2.34	0.01	0.04	serine protease 56 [Source:NCBI gene;Acc:100737499]	PRSS56
ENSSSCG00000001709	525.18	0.19	0.2	0.95	0.34	0.47	SPT3 homolog, SAGA and STAGA complex component [Source:NCBI gene;Acc:100154712]	SUPT3H
ENSSSCG00000001710	29.09	0.4	0.35	1.13	0.25	0.38	RUNX family transcription factor 2 [Source:NCBI gene;Acc:100737965]	RUNX2
ENSSSCG00000001716	427.83	0.7	0.45	1.54	0.12	0.21	regulator of calcineurin 2 [Source:NCBI gene;Acc:100738282]	RCAN2
ENSSSCG00000001718	80.49	0.1	0.27	0.39	0.69	0.78	cytochrome P450, family 39, subfamily A, polypeptide 1 [Source:NCBI gene;Acc:100113410]	CYP39A1
ENSSSCG00000001720	294.09	0.25	0.28	0.9	0.36	0.49	solute carrier family 25 member 27 [Source:NCBI gene;Acc:100157774]	SLC25A27
ENSSSCG00000043554	4.93	-3.1	1.31	-2.36	0.01	0.04
ENSSSCG00000010770	4.92	-3.08	1.31	-2.34	0.01	0.04	kinase non-catalytic C-lobe domain containing 1 [Source:NCBI gene;Acc:100152900]	KNDC1
ENSSSCG00000001727	778.78	-0.42	0.34	-1.23	0.21	0.33	TNF receptor superfamily member 21 [Source:NCBI gene;Acc:100513161]	TNFRSF21
ENSSSCG00000024416	184.18	-3.08	0.41	-7.39	1.4e-13	8.88e-12	myosin-13 [Source:NCBI gene;Acc:100736982]	MYH13
ENSSSCG00000039860	18.03	-3.08	0.79	-3.89	9.94e-05	0.000620832	melanoma-associated antigen D4 [Source:NCBI gene;Acc:100523107]
ENSSSCG00000007268	163.6	-3.07	0.44	-6.86	6.55e-12	2.8e-10	E2F transcription factor 1 [Source:NCBI gene;Acc:100153846]	E2F1
ENSSSCG00000001751	4.95	-1.39	1.01	-1.37	0.16	0.28	cholinergic receptor nicotinic alpha 5 subunit [Source:NCBI gene;Acc:100156023]	CHRNA5
ENSSSCG00000024305	17.92	-3.07	0.86	-3.55	0.000378877	0.00190271	metallothionein 3 [Source:NCBI gene;Acc:397123]	MT3
ENSSSCG00000001755	34.07	-0.15	0.38	-0.39	0.69	0.78	hydroxylysine kinase [Source:NCBI gene;Acc:100155220]	HYKK
ENSSSCG00000037563	35.94	-3.07	0.58	-5.25	1.45e-07	2.1e-06	5.8S ribosomal RNA [Source:RFAM;Acc:RF00002]	5_8S_rRNA
ENSSSCG00000001757	384.54	-0.2	0.25	-0.79	0.42	0.56	WD repeat domain 61 [Source:NCBI gene;Acc:100153204]	WDR61
ENSSSCG00000001760	56.42	-0.66	0.32	-2.08	0.03	0.08	acyl-CoA synthetase bubblegum family member 1 [Source:NCBI gene;Acc:100156446]	ACSBG1
ENSSSCG00000007650	4.87	-3.06	1.3	-2.35	0.01	0.04	stromal antigen 3 [Source:NCBI gene;Acc:100515304]	STAG3
ENSSSCG00000015864	4.9	-3.06	1.33	-2.3	0.02	0.05	myosin VIIB [Source:NCBI gene;Acc:100737623]	MYO7B
ENSSSCG00000026111	296.65	-3.06	0.32	-9.55	1.19e-21	3.5e-19	microRNA mir-133a-2 [Source:NCBI gene;Acc:100526378]	MIR133A-2
ENSSSCG00000008686	13.23	-3.05	1.04	-2.92	0.00342868	0.01	chromosome 8 C4orf48 homolog [Source:NCBI gene;Acc:100515739]
ENSSSCG00000034570	1893.59	-3.05	0.4	-7.61	2.68e-14	1.9e-12	interferon alpha inducible protein 6 [Source:NCBI gene;Acc:110261124]
ENSSSCG00000001779	3502.44	0.43	0.33	1.32	0.18	0.3	zinc finger AN1-type containing 6 [Source:NCBI gene;Acc:100155656]	ZFAND6
ENSSSCG00000048208	4.79	-3.05	1.34	-2.26	0.02	0.05
ENSSSCG00000001782	24.71	0.38	0.55	0.68	0.49	0.62	abhydrolase domain containing 17C [Source:NCBI gene;Acc:100522555]	ABHD17C
ENSSSCG00000001786	6.72	-1.5	0.98	-1.52	0.12	0.22	cilia and flagella associated protein 161 [Source:NCBI gene;Acc:100156420]	CFAP161
ENSSSCG00000000672	105.87	-3.04	0.37	-8.22	1.88e-16	2.04e-14	calsyntenin 3 [Source:NCBI gene;Acc:100511695]	CLSTN3
ENSSSCG00000001788	16.01	-0.61	0.55	-1.11	0.26	0.39	StAR related lipid transfer domain containing 5 [Source:NCBI gene;Acc:100523317]	STARD5
ENSSSCG00000001792	576.3	0.02	0.19	0.12	0.9	0.94	elongation factor like GTPase 1 [Source:NCBI gene;Acc:100155652]	EFL1
ENSSSCG00000001660	184.34	-3.04	0.33	-9.1	8.32e-20	1.56e-17	protein tyrosine kinase 7 (inactive) [Source:NCBI gene;Acc:100153873]	PTK7
ENSSSCG00000001795	9.19	-0.73	0.83	-0.88	0.37	0.5	SH3 domain containing GRB2 like 3, endophilin A3 [Source:NCBI gene;Acc:100157660]	SH3GL3
ENSSSCG00000001800	810.88	0.19	0.19	1	0.31	0.44	transmembrane 6 superfamily member 1 [Source:NCBI gene;Acc:100155238]	TM6SF1
ENSSSCG00000022200	8.98	-3.03	1.12	-2.68	0.00719952	0.02	synaptotagmin 17 [Source:NCBI gene;Acc:100513981]	SYT17
ENSSSCG00000001804	2257.99	0.07	0.2	0.37	0.7	0.79	homer scaffold protein 2 [Source:NCBI gene;Acc:100156419]	HOMER2
ENSSSCG00000001805	529.36	0.42	0.22	1.87	0.06	0.12	WASP homolog associated with actin, golgi membranes and microtubules [Source:NCBI gene;Acc:100153988]	WHAMM
ENSSSCG00000001806	3542.74	0.6	0.35	1.68	0.09	0.17	fibronectin type III and SPRY domain containing 2 [Source:NCBI gene;Acc:100513991]	FSD2
ENSSSCG00000001807	13.46	-0.41	0.61	-0.67	0.5	0.62	adaptor related protein complex 3 subunit beta 2 [Source:NCBI gene;Acc:100154412]	AP3B2
ENSSSCG00000001808	7.07	0.81	0.77	1.06	0.28	0.41	cytoplasmic polyadenylation element binding protein 1 [Source:NCBI gene;Acc:100048944]	CPEB1
ENSSSCG00000001810	265.18	-0.17	0.23	-0.73	0.46	0.59	phosphodiesterase 8A [Source:NCBI gene;Acc:100514527]	PDE8A
ENSSSCG00000001814	1034.46	0.38	0.33	1.15	0.24	0.37	IQ motif containing GTPase activating protein 1 [Source:NCBI gene;Acc:100157656]	IQGAP1
ENSSSCG00000001816	39.32	-0.36	0.39	-0.91	0.36	0.49	BLM RecQ like helicase [Source:NCBI gene;Acc:100141304]	BLM
ENSSSCG00000001817	810.83	-0.09	0.15	-0.63	0.52	0.64	furin, paired basic amino acid cleaving enzyme [Source:NCBI gene;Acc:100156882]	FURIN
ENSSSCG00000036007	1718.68	-3.03	0.34	-8.84	8.76e-19	1.34e-16	microfibril associated protein 4 [Source:NCBI gene;Acc:110256120]	MFAP4
ENSSSCG00000001819	5079.9	0.13	0.23	0.59	0.55	0.66	mannosidase alpha class 2A member 2 [Source:NCBI gene;Acc:100154397]	MAN2A2
ENSSSCG00000001820	213.73	0.000617346	0.18	0.00331565	0.99	0.99	HD domain containing 3 [Source:NCBI gene;Acc:100153189]	HDDC3
ENSSSCG00000049774	13.42	-3.03	1.12	-2.68	0.0072216	0.02
ENSSSCG00000001822	56.79	0.09	0.42	0.22	0.82	0.88	RCC1 domain containing 1 [Source:NCBI gene;Acc:100155673]	RCCD1
ENSSSCG00000007656	8.92	-3.02	1.12	-2.67	0.00741466	0.02	PVR related immunoglobulin domain containing [Source:NCBI gene;Acc:100512708]	PVRIG
ENSSSCG00000001824	375.33	-0.02	0.18	-0.14	0.88	0.92	ZXD family zinc finger C [Source:NCBI gene;Acc:100156021]	ZXDC
ENSSSCG00000001825	841.5	0.1	0.36	0.29	0.77	0.84	solute carrier family 41 member 3 [Source:NCBI gene;Acc:100154393]	SLC41A3
ENSSSCG00000001826	4.78	-0.09	1.15	-0.07	0.93	0.96	cilia and flagella associated protein 100 [Source:NCBI gene;Acc:100155072]	CFAP100
ENSSSCG00000001832	9.06	-2.02	1.49	-1.35		1	aggrecan [Source:NCBI gene;Acc:397255]	ACAN
ENSSSCG00000001834	1271.69	-0.47	0.28	-1.63	0.1	0.19	milk fat globule EGF and factor V/VIII domain containing [Source:NCBI gene;Acc:397545]	MFGE8
ENSSSCG00000001835	68.94	2.36	0.62	3.79		1	abhydrolase domain containing 2 [Source:NCBI gene;Acc:100153434]	ABHD2
ENSSSCG00000001836	301.79	1.24	0.55	2.25	0.02	0.06	retinaldehyde binding protein 1 [Source:NCBI gene;Acc:100521278]	RLBP1
ENSSSCG00000013772	52.76	-3.02	0.49	-6.14	8.24e-10	2.13e-08	anti-silencing function 1B histone chaperone [Source:NCBI gene;Acc:100192434]	ASF1B
ENSSSCG00000001838	1358.73	-0.04	0.17	-0.27	0.78	0.86	DNA polymerase gamma, catalytic subunit [Source:NCBI gene;Acc:100157469]	POLG
ENSSSCG00000001840	506.68	-0.42	0.2	-2.04	0.04	0.09	kinesin family member 7 [Source:NCBI gene;Acc:100624604]	KIF7
ENSSSCG00000001841	47.28	0.1	0.51	0.19	0.84	0.89	Rh family C glycoprotein [Source:NCBI gene;Acc:733644]	RHCG
ENSSSCG00000001844	425.31	-1.12	0.51	-2.16	0.03	0.07	perilipin 1 [Source:NCBI gene;Acc:654411]	PLIN1
ENSSSCG00000001846	2.63	-0.34	1.25	-0.27	0.78	0.85	WD repeat domain 93 [Source:NCBI gene;Acc:100156276]	WDR93
ENSSSCG00000022630	34.48	-3.02	0.6	-4.98	6.08e-07	7.37e-06	FLYWCH family member 2 [Source:NCBI gene;Acc:100627929]	FLYWCH2
ENSSSCG00000022719	17.52	-3.02	0.85	-3.54	0.000398666	0.00198453	RAB20, member RAS oncogene family [Source:NCBI gene;Acc:100737446]	RAB20
ENSSSCG00000001849	53.26	-0.08	0.42	-0.2	0.84	0.89	alanyl aminopeptidase, membrane [Source:NCBI gene;Acc:397520]	ANPEP
ENSSSCG00000001850	225.41	-0.13	0.25	-0.54	0.58	0.7	actin related protein 2/3 complex inhibitor [Source:NCBI gene;Acc:100689297]
ENSSSCG00000001852	12858.3	-0.16	0.24	-0.65	0.51	0.63	isocitrate dehydrogenase (NADP(+)) 2 [Source:NCBI gene;Acc:397603]	IDH2
ENSSSCG00000001858	846.53	-0.01	0.2	-0.07	0.93	0.96	calcium and integrin binding 1 [Source:NCBI gene;Acc:100157484]	CIB1
ENSSSCG00000041048	4.68	-3.02	1.31	-2.29	0.02	0.05
ENSSSCG00000001863	477.97	-0.09	0.42	-0.21	0.83	0.89	transmembrane protein 266 [Source:NCBI gene;Acc:100152648]	TMEM266
ENSSSCG00000001705	38.27	-3	0.69	-4.29	1.72e-05	0.000137325	t-complex-associated-testis-expressed 1 [Source:NCBI gene;Acc:100156326]	TCTE1
ENSSSCG00000001866	1002.02	0.13	0.18	0.72	0.46	0.59	reticulocalbin 2 [Source:NCBI gene;Acc:100153840]	RCN2
ENSSSCG00000015249	1417.03	-3	0.54	-5.47	4.38e-08	7.32e-07	ADAM metallopeptidase with thrombospondin type 1 motif 8 [Source:NCBI gene;Acc:100518855]	ADAMTS8
ENSSSCG00000001868	5853.76	-0.33	0.25	-1.32	0.18	0.3	tetraspanin 3 [Source:NCBI gene;Acc:100157865]	TSPAN3
ENSSSCG00000040095	82.06	-3	0.39	-7.52	5.13e-14	3.45e-12	G protein-coupled receptor 35 [Source:NCBI gene;Acc:110257126]	GPR35
ENSSSCG00000001871	637.72	0.1	0.19	0.52	0.59	0.7	high mobility group 20A [Source:NCBI gene;Acc:100156673]	HMG20A
ENSSSCG00000001872	660.4	0.4	0.45	0.87	0.38	0.51	leucine rich repeat and Ig domain containing 1 [Source:NCBI gene;Acc:100155465]	LINGO1
ENSSSCG00000042208	115.7	-3	0.34	-8.74	2.31e-18	3.28e-16	histone H2AX [Source:NCBI gene;Acc:100522201]	H2AX
ENSSSCG00000001875	322.53	0.11	0.24	0.46	0.64	0.74	sorting nexin 33 [Source:NCBI gene;Acc:100153032]	SNX33
ENSSSCG00000001877	582.01	-0.27	0.23	-1.17	0.23	0.36	snurportin 1 [Source:NCBI gene;Acc:100157075]	SNUPN
ENSSSCG00000003920	99.46	-2.99	0.41	-7.29	2.95e-13	1.69e-11	4-hydroxyphenylpyruvate dioxygenase like [Source:NCBI gene;Acc:100514057]
ENSSSCG00000037539	205.15	-2.99	0.34	-8.62	6.38e-18	8.34e-16	sortilin related VPS10 domain containing receptor 2 [Source:NCBI gene;Acc:102159930]	SORCS2
ENSSSCG00000001881	887.28	-0.36	0.25	-1.4	0.16	0.27	mannosidase alpha class 2C member 1 [Source:NCBI gene;Acc:100156538]	MAN2C1
ENSSSCG00000001882	247.03	0.33	0.27	1.2	0.22	0.34	nei like DNA glycosylase 1 [Source:NCBI gene;Acc:100155341]	NEIL1
ENSSSCG00000050971	12.62	-2.97	0.93	-3.16	0.00153476	0.00621567
ENSSSCG00000029092	4.52	-2.96	1.31	-2.26	0.02	0.05	leucine rich repeats and death domain containing 1 [Source:NCBI gene;Acc:102167908]	LRRD1
ENSSSCG00000001887	124.23	-0.19	0.28	-0.68	0.49	0.62	secretory carrier membrane protein 5 [Source:NCBI gene;Acc:100156508]	SCAMP5
ENSSSCG00000001888	2.75	-2.17	1.41	-1.53	0.12	0.22	ribonuclease P and MRP subunit p25 [Source:NCBI gene;Acc:100157338]	RPP25
ENSSSCG00000001892	504.04	0.27	0.21	1.28	0.2	0.31	secretory carrier membrane protein 2 [Source:NCBI gene;Acc:100154517]	SCAMP2
ENSSSCG00000001898	457.98	-0.4	0.23	-1.68	0.09	0.17	unc-51 like kinase 3 [Source:NCBI gene;Acc:100520750]	ULK3
ENSSSCG00000022823	203.09	-2.95	0.38	-7.72	1.1e-14	8.66e-13	minichromosome maintenance complex component 5 [Source:NCBI gene;Acc:100624915]	MCM5
ENSSSCG00000001903	369.8	0.18	0.21	0.86	0.38	0.51	enhancer of mRNA decapping 3 [Source:NCBI gene;Acc:100156966]	EDC3
ENSSSCG00000009488	29.52	-2.94	0.76	-3.84	0.000119322	0.000719999	SLIT and NTRK like family member 5 [Source:NCBI gene;Acc:100155909]	SLITRK5
ENSSSCG00000001905	134.31	0.16	0.26	0.62	0.53	0.65	AT-rich interaction domain 3B [Source:NCBI gene;Acc:100521805]	ARID3B
ENSSSCG00000001906	36.21	-0.24	0.53	-0.46	0.64	0.74	cytochrome P450 1A1 [Source:NCBI gene;Acc:403103]	CYP1A1
ENSSSCG00000001907	554.21	-0.3	0.28	-1.06	0.28	0.41	ubiquitin like 7 [Source:NCBI gene;Acc:100157747]	UBL7
ENSSSCG00000011624	225.56	-2.94	0.37	-7.89	2.83e-15	2.44e-13	minichromosome maintenance complex component 2 [Source:NCBI gene;Acc:100519111]	MCM2
ENSSSCG00000012307	20.58	-2.94	0.74	-3.95	7.71e-05	0.000500117	cyclin B3 [Source:NCBI gene;Acc:100515638]
ENSSSCG00000023031	523.11	-2.94	0.57	-5.13	2.76e-07	3.69e-06	Sus scrofa troponin T2, cardiac type (TNNT2), transcript variant 1, mRNA. [Source:RefSeq mRNA;Acc:NM_001353839]	TNNT2
ENSSSCG00000001913	122.02	-0.00176422	0.25	-0.00689647	0.99	0.99	stomatin like 1 [Source:NCBI gene;Acc:100156113]	STOML1
ENSSSCG00000001620	24.69	-2.92	0.67	-4.34	1.41e-05	0.000115713	MyoD family inhibitor [Source:NCBI gene;Acc:100152701]	MDFI
ENSSSCG00000001916	476.28	-0.01	0.23	-0.05	0.95	0.97	inhibitory synaptic factor 1 [Source:NCBI gene;Acc:100156505]	INSYN1
ENSSSCG00000001917	368.36	-0.4	0.21	-1.89	0.05	0.12	CD276 molecule [Source:NCBI gene;Acc:100153704]	CD276
ENSSSCG00000007212	8.25	-2.92	1.12	-2.59	0.00958668	0.02	chromosome 17 C20orf96 homolog [Source:NCBI gene;Acc:100154679]	C20orf96
ENSSSCG00000001921	1307.45	0.25	0.32	0.77	0.43	0.56	neogenin 1 [Source:NCBI gene;Acc:100510914]	NEO1
ENSSSCG00000037970	333.4	-2.92	0.32	-8.87	7.11e-19	1.12e-16	SRY-box transcription factor 8 [Source:NCBI gene;Acc:110259952]	SOX8
ENSSSCG00000001925	228.92	-0.02	0.2	-0.13	0.89	0.93	ADP dependent glucokinase [Source:NCBI gene;Acc:100623786]	ADPGK
ENSSSCG00000007485	81.39	-2.91	0.44	-6.58	4.41e-11	1.51e-09	breast carcinoma amplified sequence 1 [Source:NCBI gene;Acc:100126238]	BCAS1
ENSSSCG00000001930	198460	-0.55	0.46	-1.2	0.22	0.35	pyruvate kinase, muscle [Source:NCBI gene;Acc:100158154]
ENSSSCG00000001931	289.4	1.32	0.86	1.53	0.12	0.22	GRAM domain containing 2A [Source:NCBI gene;Acc:100158151]
ENSSSCG00000015781	20.48	-2.91	0.72	-4.02	5.63e-05	0.000380108	ectonucleotide pyrophosphatase/phosphodiesterase 6 [Source:NCBI gene;Acc:100152050]	ENPP6
ENSSSCG00000001938	4.93	1.96	0.95	2.05	0.04	0.09	somatostatin receptor 1 [Source:NCBI gene;Acc:397004]	SSTR1
ENSSSCG00000001942	40.47	-0.23	0.37	-0.64	0.51	0.64	paired box 9 [Source:NCBI gene;Acc:100156821]	PAX9
ENSSSCG00000018093	20.18	-2.91	0.74	-3.9	9.53e-05	0.000597821
ENSSSCG00000024018	3970.17	-2.91	0.41	-7.06	1.62e-12	7.93e-11	solute carrier family 16 member 3 [Source:NCBI gene;Acc:100158243]	SLC16A3
ENSSSCG00000001950	1970.66	0.18	0.22	0.8	0.41	0.55	protein only RNase P catalytic subunit [Source:NCBI gene;Acc:100519610]	PSMA6
ENSSSCG00000001952	615.01	-0.39	0.29	-1.34	0.18	0.29	NFKB inhibitor alpha [Source:NCBI gene;Acc:406188]	NFKBIA
ENSSSCG00000001955	747.6	0.45	0.21	2.15	0.03	0.07	signal recognition particle 54 [Source:NCBI gene;Acc:100154361]	SRP54
ENSSSCG00000001958	357.26	-0.00537475	0.23	-0.02	0.98	0.98	bromodomain adjacent to zinc finger domain 1A [Source:NCBI gene;Acc:100151954]	BAZ1A
ENSSSCG00000001959	8586.28	0.34	0.22	1.5	0.13	0.23	cofilin 2 [Source:NCBI gene;Acc:497233]	CFL2
ENSSSCG00000032279	75.89	-2.91	0.44	-6.48	8.76e-11	2.79e-09	suppressor APC domain containing 2 [Source:NCBI gene;Acc:110258072]	SAPCD2
ENSSSCG00000048489	7.97	-2.91	1.13	-2.56	0.01	0.03
ENSSSCG00000001964	4.93	0.23	0.84	0.28	0.77	0.85	neuronal PAS domain protein 3 [Source:NCBI gene;Acc:100621114]	NPAS3
ENSSSCG00000004554	109.94	-2.89	0.44	-6.54	5.85e-11	1.93e-09	PCNA clamp associated factor [Source:NCBI gene;Acc:100514810]	PCLAF
ENSSSCG00000001968	177.78	0.52	0.24	2.13	0.03	0.07	nucleotide binding protein like [Source:NCBI gene;Acc:100736652]	NUBPL
ENSSSCG00000001970	440.39	0.19	0.17	1.11	0.26	0.38
ENSSSCG00000016437	48.33	-2.89	0.52	-5.52	3.27e-08	5.65e-07	WD repeat domain 86 [Source:NCBI gene;Acc:100739295]
ENSSSCG00000038865	8.23	-2.89	1.13	-2.54	0.01	0.03
ENSSSCG00000001973	440.03	0.15	0.23	0.64	0.51	0.64	sec1 family domain containing 1 [Source:NCBI gene;Acc:100157840]	SCFD1
ENSSSCG00000003081	225.66	-2.88	0.36	-7.94	1.9e-15	1.71e-13	CEA cell adhesion molecule 16, tectorial membrane component [Source:HGNC Symbol;Acc:HGNC:31948]	CEACAM16
ENSSSCG00000001975	177.89	-0.17	0.29	-0.58	0.55	0.67	protein kinase D1 [Source:NCBI gene;Acc:102165436]	PRKD1
ENSSSCG00000001977	179.07	-0.52	0.24	-2.18	0.02	0.06	syntaxin binding protein 6 [Source:NCBI gene;Acc:100514852]	STXBP6
ENSSSCG00000010865	11.76	-2.87	0.94	-3.03	0.00237879	0.0090008	exonuclease 1 [Source:NCBI gene;Acc:100512301]	EXO1
ENSSSCG00000001983	296.25	0.48	0.22	2.13	0.03	0.07	short chain dehydrogenase/reductase family 39U member 1 [Source:NCBI gene;Acc:100152844]	SDR39U1
ENSSSCG00000001984	261.46	0.01	0.34	0.04	0.96	0.97	KH and NYN domain containing [Source:NCBI gene;Acc:100158093]	KHNYN
ENSSSCG00000001985	4.65	-0.08	0.99	-0.08	0.93	0.95	cerebellin 3 precursor [Source:NCBI gene;Acc:100127149]	CBLN3
ENSSSCG00000033051	93.55	-2.87	0.46	-6.15	7.45e-10	1.95e-08	DNA polymerase epsilon, catalytic subunit [Source:NCBI gene;Acc:100620959]	POLE
ENSSSCG00000001987	19.06	0.23	0.53	0.43	0.66	0.76	receptor interacting serine/threonine kinase 3 [Source:NCBI gene;Acc:100153263]	RIPK3
ENSSSCG00000001988	593.92	-0.64	0.3	-2.11	0.03	0.08	adenylate cyclase 4 [Source:NCBI gene;Acc:100152067]	ADCY4
ENSSSCG00000001989	4.67	0.84	0.96	0.87	0.38	0.51	cell death inducing DFFA like effector b [Source:NCBI gene;Acc:100127160]	CIDEB
ENSSSCG00000001990	169.66	-0.35	0.18	-1.87	0.06	0.12	NOP9 nucleolar protein [Source:NCBI gene;Acc:100154880]	NOP9
ENSSSCG00000001991	232.09	0.16	0.35	0.47	0.63	0.73	dehydrogenase/reductase 1 [Source:NCBI gene;Acc:100519262]	DHRS1
ENSSSCG00000001992	3.36	-0.63	1.06	-0.59	0.54	0.66	Rab geranylgeranyltransferase subunit alpha [Source:NCBI gene;Acc:100049679]	RABGGTA
ENSSSCG00000001993	35.15	-0.69	0.46	-1.47	0.14	0.24	transglutaminase 1 [Source:NCBI gene;Acc:100156489]	TGM1
ENSSSCG00000001994	830.6	0.11	0.23	0.47	0.63	0.73	TERF1 interacting nuclear factor 2 [Source:NCBI gene;Acc:100155296]	TINF2
ENSSSCG00000043319	59.81	-2.87	0.44	-6.45	1.11e-10	3.45e-09
ENSSSCG00000007586	1562.62	-2.86	0.22	-12.45	1.31e-35	2.4e-32	fascin actin-bundling protein 1 [Source:NCBI gene;Acc:100286741]	FSCN1
ENSSSCG00000002002	22.03	-0.23	0.43	-0.54	0.58	0.7	interferon regulatory factor 9 [Source:NCBI gene;Acc:780415]	IRF9
ENSSSCG00000002003	998.71	-0.25	0.16	-1.52	0.12	0.22
ENSSSCG00000013616	7.87	-2.86	1.12	-2.54	0.01	0.03	zinc finger protein 653 [Source:NCBI gene;Acc:100514894]	ZNF653
ENSSSCG00000045783	11.54	-2.86	1.14	-2.5	0.01	0.03
ENSSSCG00000002006	97.57	-0.16	0.26	-0.63	0.52	0.64	proteasome activator subunit 1 [Source:NCBI gene;Acc:397572]	PSME1
ENSSSCG00000016913	7.66	-2.84	1.16	-2.43	0.01	0.04	DEAD-box helicase 4 [Source:NCBI gene;Acc:431672]	DDX4
ENSSSCG00000017343	55.57	-2.84	1.12	-2.53	0.01	0.03	glial fibrillary acidic protein [Source:NCBI gene;Acc:396562]	GFAP
ENSSSCG00000027045	71.51	-2.84	0.48	-5.88	3.96e-09	8.65e-08	leucine rich repeat containing 56 [Source:NCBI gene;Acc:100514944]	LRRC56
ENSSSCG00000002012	16.06	-0.23	0.48	-0.48	0.63	0.73	capping protein regulator and myosin 1 linker 3 [Source:NCBI gene;Acc:100154847]	CARMIL3
ENSSSCG00000045860	11.61	-2.84	0.96	-2.96	0.00304936	0.01
ENSSSCG00000002014	32.7	0.01	0.42	0.03	0.97	0.98	junctophilin 4 [Source:NCBI gene;Acc:100152448]	JPH4
ENSSSCG00000002015	4.02	-1.04	1.03	-1.01	0.31	0.44	adaptor related protein complex 1 subunit gamma 2 [Source:NCBI gene;Acc:100157682]	AP1G2
ENSSSCG00000002016	291.9	-0.21	0.3	-0.7	0.47	0.6	thiamine triphosphatase [Source:NCBI gene;Acc:396635]	THTPA
ENSSSCG00000002020	272.38	0.2	0.19	1	0.31	0.44	neuroguidin [Source:NCBI gene;Acc:100513213]
ENSSSCG00000006243	519.88	-2.82	0.34	-8.07	6.78e-16	6.72e-14	proenkephalin [Source:NCBI gene;Acc:100152093]	PENK
ENSSSCG00000040083	11.62	-2.82	0.96	-2.93	0.00331146	0.01	SHC adaptor protein 2 [Source:NCBI gene;Acc:110259382]
ENSSSCG00000026326	164.92	-2.81	0.45	-6.19	5.69e-10	1.53e-08	cyclin F [Source:NCBI gene;Acc:100518243]	CCNF
ENSSSCG00000033121	15.62	-2.81	0.84	-3.34	0.000822954	0.00367251	small nucleolar RNA, C/D box 38B [Source:HGNC Symbol;Acc:HGNC:30356]	SNORD38B
ENSSSCG00000000683	64.62	-2.8	0.42	-6.57	5.02e-11	1.69e-09	cell division cycle associated 3 [Source:NCBI gene;Acc:100153312]	CDCA3
ENSSSCG00000005857	15.11	-2.8	0.9	-3.09	0.00196266	0.00764948	cysteine rich tail 1 [Source:NCBI gene;Acc:100515295]	CYSRT1
ENSSSCG00000002034	2375.06	-0.05	0.13	-0.4	0.68	0.78	apoptotic chromatin condensation inducer 1 [Source:NCBI gene;Acc:100156353]	ACIN1
ENSSSCG00000002035	163.96	-0.37	0.26	-1.42	0.15	0.26	chromosome 7 C14orf119 homolog [Source:NCBI gene;Acc:100522881]	C14orf119
ENSSSCG00000038405	11.49	-2.8	1.05	-2.65	0.00792524	0.02	stathmin 3 [Source:NCBI gene;Acc:110257413]	STMN3
ENSSSCG00000040524	609.96	-2.8	0.26	-10.54	5.57e-26	2.7e-23	inositol-3-phosphate synthase 1 [Source:HGNC Symbol;Acc:HGNC:29821]	ISYNA1
ENSSSCG00000002040	551.55	-0.08	0.32	-0.27	0.78	0.85	mitochondrial ribosomal protein L52 [Source:NCBI gene;Acc:100157971]	MRPL52
ENSSSCG00000002041	18.01	-0.26	0.56	-0.47	0.63	0.74	solute carrier family 7 member 7 [Source:NCBI gene;Acc:100037972]	SLC7A7
ENSSSCG00000040554	15.14	-2.8	0.82	-3.4	0.000656761	0.0030243	collagen type IX alpha 3 chain [Source:NCBI gene;Acc:110257487]	COL9A3
ENSSSCG00000002045	135.86	-0.23	0.31	-0.74	0.45	0.58	40S ribosomal protein S3a pseudogene [Source:NCBI gene;Acc:100155572]
ENSSSCG00000002050	576.46	0.19	0.19	1.02	0.3	0.43	defender against cell death 1 [Source:NCBI gene;Acc:396984]	DAD1
ENSSSCG00000002051	1701.14	0.68	0.45	1.51	0.13	0.23	abhydrolase domain containing 4 [Source:NCBI gene;Acc:100154266]	ABHD4
ENSSSCG00000002052	3.71	0.58	0.92	0.62	0.53	0.65	olfactory receptor 6J1-like [Source:NCBI gene;Acc:100151899]	OR6J1
ENSSSCG00000001392	78.03	-2.79	0.46	-5.95	2.61e-09	5.96e-08	transcription factor 19 [Source:NCBI gene;Acc:100152381]	TCF19
ENSSSCG00000002129	8.82	-0.43	0.69	-0.62	0.53	0.65	RPGR interacting protein 1 [Source:NCBI gene;Acc:100155563]	RPGRIP1
ENSSSCG00000002135	73.2	-0.48	0.31	-1.54	0.12	0.21	purine nucleoside phosphorylase [Source:NCBI gene;Acc:100157138]	PNP
ENSSSCG00000013049	294.82	-2.79	0.3	-9.11	8.09e-20	1.53e-17	REST corepressor 2 [Source:NCBI gene;Acc:100526032]	RCOR2
ENSSSCG00000045652	326.64	-2.79	0.24	-11.52	9.4e-31	9.11e-28
ENSSSCG00000002142	786.31	0.25	0.22	1.09	0.27	0.4	telomerase associated protein 1 [Source:NCBI gene;Acc:100152287]	TEP1
ENSSSCG00000002143	461.74	0.3	0.19	1.56	0.11	0.21	poly(ADP-ribose) polymerase 2 [Source:NCBI gene;Acc:100518917]	PARP2
ENSSSCG00000002144	419.33	0.06	0.31	0.21	0.82	0.89	cyclin B1 interacting protein 1 [Source:HGNC Symbol;Acc:HGNC:19437]	CCNB1IP1
ENSSSCG00000002145	84.8	-0.00162119	0.23	-0.00698995	0.99	0.99	tetratricopeptide repeat domain 5 [Source:NCBI gene;Acc:100157553]	TTC5
ENSSSCG00000002235	132.03	-0.01	0.26	-0.04	0.96	0.97	lysophosphatidylcholine acyltransferase 4 [Source:NCBI gene;Acc:100152542]	LPCAT4
ENSSSCG00000016444	37.27	-2.78	0.59	-4.65	3.25e-06	3.21e-05	transmembrane protein 176B [Source:NCBI gene;Acc:100517619]
ENSSSCG00000029326	73.21	-2.78	0.46	-5.95	2.66e-09	6.07e-08	cyclin B1 [Source:NCBI gene;Acc:397662]	CCNB1
ENSSSCG00000002252	676.16	0.27	0.54	0.5	0.61	0.72	arrestin domain containing 4 [Source:NCBI gene;Acc:100155895]	ARRDC4
ENSSSCG00000002254	429.45	-0.29	0.19	-1.49	0.13	0.23	nuclear receptor subfamily 2 group F member 2 [Source:NCBI gene;Acc:100153983]	NR2F2
ENSSSCG00000002257	8.81	0.76	0.58	1.31	0.19	0.3	multiple C2 and transmembrane domain containing 2 [Source:NCBI gene;Acc:100155210]	MCTP2
ENSSSCG00000002258	83.99	0.22	0.63	0.35	0.72	0.81	kelch like family member 25 [Source:HGNC Symbol;Acc:HGNC:25732]	KLHL25
ENSSSCG00000033878	7.44	-2.78	1.22	-2.27	0.02	0.05	RAB38, member RAS oncogene family [Source:NCBI gene;Acc:100621853]	RAB38
ENSSSCG00000005673	88.39	-2.77	0.4	-6.92	4.32e-12	1.94e-10	immediate early response 5 like [Source:NCBI gene;Acc:102161937]	IER5L
ENSSSCG00000007366	214.71	-2.77	0.44	-6.29	3.08e-10	8.79e-09	MYB proto-oncogene like 2 [Source:NCBI gene;Acc:100157175]	MYBL2
ENSSSCG00000002265	151.22	-0.03	0.26	-0.12	0.9	0.93	family with sequence similarity 174 member B [Source:NCBI gene;Acc:102162743]	FAM174B
ENSSSCG00000007149	33.49	-2.76	0.6	-4.57	4.77e-06	4.48e-05	sperm flagellar 1 [Source:NCBI gene;Acc:100337683]	SPEF1
ENSSSCG00000002267	1109.68	-0.11	0.25	-0.46	0.64	0.74	repulsive guidance molecule BMP co-receptor a [Source:NCBI gene;Acc:100156429]	RGMA
ENSSSCG00000002268	91.7	-0.00974508	0.24	-0.03	0.96	0.98	A-kinase anchoring protein 5 [Source:NCBI gene;Acc:100153460]	AKAP5
ENSSSCG00000002269	1462.75	-0.38	0.37	-1.01	0.31	0.44	methylenetetrahydrofolate dehydrogenase, cyclohydrolase and formyltetrahydrofolate synthetase 1 [Source:NCBI gene;Acc:414382]	MTHFD1
ENSSSCG00000002275	24.75	-0.61	0.47	-1.3	0.19	0.3	protein phosphatase 1 regulatory subunit 36 [Source:NCBI gene;Acc:100157071]	PPP1R36
ENSSSCG00000016522	96.4	-2.75	0.42	-6.54	5.87e-11	1.93e-09	pleiotrophin [Source:NCBI gene;Acc:397609]	PTN
ENSSSCG00000002277	7805.55	0.16	0.27	0.57	0.56	0.68	spectrin beta, erythrocytic [Source:NCBI gene;Acc:100154659]	SPTB
ENSSSCG00000017283	18.16	-2.75	0.75	-3.64	0.000267216	0.00142357	CD79b molecule [Source:NCBI gene;Acc:100511898]	CD79B
ENSSSCG00000002280	15.26	-0.94	0.6	-1.57	0.11	0.21	RAB15, member RAS oncogene family [Source:NCBI gene;Acc:100512115]	RAB15
ENSSSCG00000038094	492.88	-2.75	0.25	-10.92	9.02e-28	5.71e-25	glutathione peroxidase 7 [Source:NCBI gene;Acc:100621417]	GPX7
ENSSSCG00000002283	183.59	-0.1	0.27	-0.36	0.71	0.8	fucosyltransferase 8 [Source:NCBI gene;Acc:396933]	FUT8
ENSSSCG00000002285	788.34	0.45	0.27	1.64	0.1	0.18	gephyrin [Source:NCBI gene;Acc:100153443]	GPHN
ENSSSCG00000003399	43.63	-2.74	0.7	-3.88	0.000100317	0.000624333	retinol binding protein 7 [Source:NCBI gene;Acc:100270723]	RBP7
ENSSSCG00000002290	4.84	-0.48	0.94	-0.51	0.6	0.71	pleckstrin 2 [Source:NCBI gene;Acc:100154251]	PLEK2
ENSSSCG00000002292	53.17	-0.01	0.64	-0.01	0.98	0.99	pleckstrin homology, MyTH4 and FERM domain containing H1 [Source:HGNC Symbol;Acc:HGNC:17733]	PLEKHH1
ENSSSCG00000002294	362	0.62	1.07	0.58	0.55	0.67	arginase 2 [Source:NCBI gene;Acc:100155893]	ARG2
ENSSSCG00000002295	1006.11	0.43	0.24	1.74	0.08	0.15	vesicle transport through interaction with t-SNAREs 1B [Source:NCBI gene;Acc:404692]	VTI1B
ENSSSCG00000002296	188.83	-0.3	0.27	-1.11	0.26	0.39	retinol dehydrogenase 11 [Source:NCBI gene;Acc:100154684]
ENSSSCG00000002297	5.18	-0.53	0.88	-0.6	0.54	0.66	retinol dehydrogenase 12 [Source:NCBI gene;Acc:100153020]	RDH12
ENSSSCG00000022868	258.3	-2.74	0.47	-5.76	8.12e-09	1.65e-07	potassium channel tetramerization domain containing 4 [Source:NCBI gene;Acc:100626776]	KCTD4
ENSSSCG00000040769	7.08	-2.74	1.21	-2.25	0.02	0.05	protein FAM127 [Source:NCBI gene;Acc:100736603]
ENSSSCG00000002554	60.43	-2.73	0.53	-5.06	4.03e-07	5.13e-06	phospholipase D family member 4 [Source:NCBI gene;Acc:100524095]	PLD4
ENSSSCG00000007718	25.33	-2.73	0.86	-3.17	0.00152261	0.00618167	claudin 4 [Source:NCBI gene;Acc:733578]	CLDN4
ENSSSCG00000040678	50.02	-2.73	0.53	-5.1	3.25e-07	4.25e-06	thymidylate synthetase [Source:NCBI gene;Acc:100627209]	TYMS
ENSSSCG00000002311	462.65	0.19	0.21	0.9	0.36	0.49	sushi domain containing 6 [Source:NCBI gene;Acc:100155733]	SUSD6
ENSSSCG00000011577	18.45	-2.72	0.76	-3.53	0.000405151	0.00201134	solute carrier family 6 member 1 [Source:NCBI gene;Acc:100156668]	SLC6A1
ENSSSCG00000016342	175.08	-2.72	0.3	-8.84	9.48e-19	1.43e-16	hes family bHLH transcription factor 6 [Source:NCBI gene;Acc:100622397]	HES6
ENSSSCG00000016903	10.45	-2.72	1.1	-2.47	0.01	0.03	granzyme A (granzyme 1, cytotoxic T-lymphocyte-associated serine esterase 3) [Source:NCBI gene;Acc:100526762]	GZMA
ENSSSCG00000002316	74.88	0.36	0.34	1.04	0.29	0.42	cytochrome c oxidase assembly protein COX16 homolog, mitochondrial [Source:NCBI gene;Acc:100525232]	COX16
ENSSSCG00000002329	6.05	0.46	0.74	0.61	0.53	0.65	mitogen-activated protein kinase kinase kinase 9 [Source:NCBI gene;Acc:100155753]	MAP3K9
ENSSSCG00000033512	624.86	-2.72	0.77	-3.49	0.000472962	0.00228663	complement C1q B chain [Source:NCBI gene;Acc:100518846]	C1QB
ENSSSCG00000002332	229.84	-0.12	0.24	-0.53	0.59	0.7	signal induced proliferation associated 1 like 1 [Source:NCBI gene;Acc:100157762]	SIPA1L1
ENSSSCG00000002333	588.84	0.61	0.31	1.96	0.04	0.1	double PHD fingers 3 [Source:NCBI gene;Acc:100156555]	DPF3
ENSSSCG00000039193	21.96	-2.72	0.75	-3.6	0.00030874	0.00160408	homeobox B9 [Source:HGNC Symbol;Acc:HGNC:5120]	HOXB9
ENSSSCG00000003377	49.75	-2.71	0.47	-5.73	9.74e-09	1.94e-07	acyl-CoA thioesterase 7 [Source:NCBI gene;Acc:100514773]	ACOT7
ENSSSCG00000002341	195.11	0.14	0.4	0.35	0.72	0.81	papilin, proteoglycan like sulfated glycoprotein [Source:NCBI gene;Acc:100523451]	PAPLN
ENSSSCG00000002344	79.79	0.45	0.32	1.39	0.16	0.27	ribosomal oxygenase 1 [Source:NCBI gene;Acc:100523074]	RIOX1
ENSSSCG00000002348	43.19	-0.48	0.32	-1.5	0.13	0.23	acyl-CoA thioesterase 6 [Source:NCBI gene;Acc:100152868]
ENSSSCG00000002349	1162.22	-0.26	0.25	-1.07	0.28	0.41	acyl-coenzyme A thioesterase 4 [Source:NCBI gene;Acc:100158115]	ACOT4
ENSSSCG00000032903	7.1	-2.71	1.18	-2.3	0.02	0.05
ENSSSCG00000033566	39.73	-2.71	0.56	-4.78	1.74e-06	1.85e-05	histone H4 [Source:NCBI gene;Acc:100621389]
ENSSSCG00000002352	283.69	0.27	0.19	1.4	0.15	0.26	zinc finger protein 410 [Source:NCBI gene;Acc:100512059]	ZNF410
ENSSSCG00000001088	7.03	-2.7	1.18	-2.28	0.02	0.05
ENSSSCG00000002354	50.55	0.51	0.27	1.83	0.06	0.13	coenzyme Q6, monooxygenase [Source:NCBI gene;Acc:100155731]	COQ6
ENSSSCG00000002849	49.18	-2.7	0.56	-4.79	1.66e-06	1.79e-05	SHC binding and spindle associated 1 [Source:NCBI gene;Acc:100522493]	SHCBP1
ENSSSCG00000007978	1162.21	-2.7	0.48	-5.52	3.23e-08	5.6e-07	hemoglobin subunit alpha [Source:NCBI gene;Acc:110259958]
ENSSSCG00000010087	17.96	-2.7	0.74	-3.62	0.000290523	0.00152553	YdjC chitooligosaccharide deacetylase homolog [Source:NCBI gene;Acc:100155573]	YDJC
ENSSSCG00000014274	337.85	-2.7	0.26	-10.14	3.63e-24	1.34e-21	PDZ and LIM domain 4 [Source:NCBI gene;Acc:100520235]	PDLIM4
ENSSSCG00000002368	176.2	0.47	0.23	1.98	0.04	0.1	latent transforming growth factor beta binding protein 2 [Source:NCBI gene;Acc:100514300]	LTBP2
ENSSSCG00000002370	310.96	0.31	0.17	1.83	0.06	0.13	apoptosis resistant E3 ubiquitin protein ligase 1 [Source:NCBI gene;Acc:100622552]	AREL1
ENSSSCG00000019687	10.84	-2.7	0.96	-2.79	0.00524902	0.01	small nucleolar RNA, H/ACA box 41 [Source:HGNC Symbol;Acc:HGNC:32634]	SNORA41
ENSSSCG00000002373	4.09	0.99	1.02	0.96	0.33	0.46	prospero homeobox 2 [Source:NCBI gene;Acc:100155976]	PROX2
ENSSSCG00000015671	10.87	-2.69	0.96	-2.79	0.00512839	0.01	Rho GTPase activating protein 15 [Source:NCBI gene;Acc:100520808]	ARHGAP15
ENSSSCG00000002375	17.42	-0.62	0.51	-1.2	0.22	0.35	ribosomal protein S6 kinase like 1 [Source:NCBI gene;Acc:100152357]	RPS6KL1
ENSSSCG00000002377	610.54	0.23	0.26	0.89	0.37	0.5	eukaryotic translation initiation factor 2B subunit beta [Source:NCBI gene;Acc:100515216]	EIF2B2
ENSSSCG00000021448	13.94	-2.69	0.82	-3.26	0.00108726	0.00465855
ENSSSCG00000043660	10.9	-2.69	1.12	-2.39	0.01	0.04
ENSSSCG00000007472	28.06	-2.68	0.62	-4.29	1.78e-05	0.000141516	breast carcinoma amplified sequence 4 [Source:NCBI gene;Acc:100141422]	BCAS4
ENSSSCG00000002383	7017.39	0.22	1.22	0.18	0.85	0.9	Fos proto-oncogene, AP-1 transcription factor subunit [Source:NCBI gene;Acc:100144486]	FOS
ENSSSCG00000022429	146.71	-2.68	0.44	-5.97	2.28e-09	5.29e-08	Kazal type serine peptidase inhibitor domain 1 [Source:NCBI gene;Acc:100624902]	KAZALD1
ENSSSCG00000029662	705.86	-2.68	0.21	-12.55	3.59e-36	7.4e-33	Ras association domain family member 4 [Source:NCBI gene;Acc:100152580]	RASSF4
ENSSSCG00000000950	47.06	-2.67	0.6	-4.44	8.87e-06	7.71e-05	E2F transcription factor 7 [Source:NCBI gene;Acc:100154851]	E2F7
ENSSSCG00000024024	27.86	-2.67	0.57	-4.63	3.58e-06	3.49e-05	C-X3-C motif chemokine receptor 1 [Source:NCBI gene;Acc:100622126]	CX3CR1
ENSSSCG00000026386	39.73	-2.67	0.61	-4.35	1.31e-05	0.000108532	solute carrier family 30 member 2 [Source:NCBI gene;Acc:100170651]	SLC30A2
ENSSSCG00000040575	363.31	-2.67	0.38	-6.92	4.38e-12	1.96e-10	ISG15 ubiquitin like modifier [Source:NCBI gene;Acc:100145895]	ISG15
ENSSSCG00000002392	2.12	-2.92	1.55	-1.88	0.05	0.12	interferon regulatory factor 2 binding protein like [Source:NCBI gene;Acc:100152768]
ENSSSCG00000002396	684.32	0.34	0.2	1.69	0.09	0.17	glutathione S-transferase zeta 1 [Source:NCBI gene;Acc:100626791]	GSTZ1
ENSSSCG00000002397	167.06	-0.43	0.2	-2.1	0.03	0.08	protein O-mannosyltransferase 2 [Source:NCBI gene;Acc:100155173]	POMT2
ENSSSCG00000002403	120.39	-0.28	0.28	-1	0.31	0.44	VPS33B interacting protein, apical-basolateral polarity regulator, spe-39 homolog [Source:NCBI gene;Acc:100626440]	VIPAS39
ENSSSCG00000002404	260.78	0.55	0.29	1.86	0.06	0.12	serine palmitoyltransferase long chain base subunit 2 [Source:NCBI gene;Acc:100158010]	SPTLC2
ENSSSCG00000002406	2761.22	0.04	0.28	0.15	0.87	0.92	activator of HSP90 ATPase activity 1 [Source:NCBI gene;Acc:100626607]	AHSA1
ENSSSCG00000001978	17.18	-2.66	0.95	-2.78	0.00537416	0.01	granzyme B (granzyme 2, cytotoxic T-lymphocyte-associated serine esterase 1) [Source:NCBI gene;Acc:100233184]	GZMH
ENSSSCG00000002410	36.5	-0.00265548	0.32	-0.00808219	0.99	0.99	centrosomal protein 128 [Source:NCBI gene;Acc:100520033]	CEP128
ENSSSCG00000004758	6.86	-2.66	1.15	-2.31	0.02	0.05	ras homolog family member V [Source:NCBI gene;Acc:100154565]	RHOV
ENSSSCG00000002412	335.14	0.29	0.17	1.65	0.09	0.18	stonin 2 [Source:NCBI gene;Acc:100157426]	STON2
ENSSSCG00000014825	135.81	-2.66	0.34	-7.82	5.26e-15	4.37e-13	RELT TNF receptor [Source:NCBI gene;Acc:100515961]	RELT
ENSSSCG00000002424	86.69	0.25	0.28	0.88	0.37	0.5	spermatogenesis associated 7 [Source:NCBI gene;Acc:100153278]	SPATA7
ENSSSCG00000036871	79.1	-2.66	0.41	-6.38	1.7e-10	5.09e-09	exocyst complex component 3 like 4 [Source:NCBI gene;Acc:110258337]	EXOC3L4
ENSSSCG00000002426	817.69	-0.26	0.21	-1.23	0.21	0.33	zinc finger CCCH-type containing 14 [Source:NCBI gene;Acc:100157303]	ZC3H14
ENSSSCG00000016574	456.39	-2.65	0.3	-8.69	3.41e-18	4.72e-16	kielin cysteine rich BMP regulator [Source:NCBI gene;Acc:100517738]	KCP
ENSSSCG00000002428	20.14	-0.2	0.42	-0.46	0.63	0.74	tetratricopeptide repeat domain 8 [Source:NCBI gene;Acc:100156057]	TTC8
ENSSSCG00000040461	548.95	-2.65	0.32	-8.06	7.62e-16	7.47e-14	cyclin dependent kinase inhibitor 1C [Source:NCBI gene;Acc:110259225]	CDKN1C
ENSSSCG00000002430	60.92	-0.1	0.29	-0.35	0.72	0.81	EF-hand calcium binding domain 11 [Source:NCBI gene;Acc:100738763]	EFCAB11
ENSSSCG00000002431	41.89	-0.05	0.34	-0.16	0.86	0.91	tyrosyl-DNA phosphodiesterase 1 [Source:NCBI gene;Acc:100153247]	TDP1
ENSSSCG00000010109	317.27	-2.63	0.25	-10.53	6.06e-26	2.85e-23	scavenger receptor class F member 2 [Source:NCBI gene;Acc:100155943]	SCARF2
ENSSSCG00000041320	10	-2.63	0.96	-2.72	0.00650494	0.02
ENSSSCG00000023176	40.07	-2.62	0.52	-5.03	4.74e-07	5.92e-06	trophinin associated protein [Source:NCBI gene;Acc:100511692]	TROAP
ENSSSCG00000002436	830.24	-0.04	0.16	-0.29	0.76	0.84	tetratricopeptide repeat domain 7B [Source:NCBI gene;Acc:100154890]	TTC7B
ENSSSCG00000005922	13.14	-2.61	0.9	-2.88	0.00396795	0.01	sphingomyelin phosphodiesterase 5, pseudogene [Source:NCBI gene;Acc:100516365]
ENSSSCG00000002441	1172.32	-0.1	0.17	-0.59	0.55	0.67	protein phosphatase 4 regulatory subunit 3A [Source:NCBI gene;Acc:100157672]	PPP4R3A
ENSSSCG00000002443	8.73	-0.2	0.69	-0.28	0.77	0.85	tandem C2 domains, nuclear [Source:NCBI gene;Acc:100156455]	TC2N
ENSSSCG00000008722	150.63	-2.61	0.32	-8.1	5.48e-16	5.53e-14	SH3 domain and tetratricopeptide repeats 1 [Source:NCBI gene;Acc:100737944]	SH3TC1
ENSSSCG00000010746	213.64	-2.6	0.33	-7.82	5.15e-15	4.31e-13	ADAM metallopeptidase domain 12 [Source:NCBI gene;Acc:100157228]	ADAM12
ENSSSCG00000002446	231.65	0.04	0.31	0.13	0.88	0.93	ataxin 3 [Source:NCBI gene;Acc:100144422]
ENSSSCG00000002447	946.58	0.12	0.26	0.48	0.62	0.73	cleavage and polyadenylation specific factor 2 [Source:NCBI gene;Acc:106507753]	CPSF2
ENSSSCG00000002449	1592.19	0.63	0.31	1.98	0.04	0.1
ENSSSCG00000025020	44.23	-2.6	0.59	-4.34	1.4e-05	0.000114979	proprotein convertase subtilisin/kexin type 9 [Source:NCBI gene;Acc:100620501]	PCSK9
ENSSSCG00000002452	1247.57	-0.08	0.18	-0.45	0.64	0.75	legumain [Source:NCBI gene;Acc:100154477]	LGMN
ENSSSCG00000002455	319.59	0.36	0.16	2.22	0.02	0.06	golgin A5 [Source:NCBI gene;Acc:100151911]	GOLGA5
ENSSSCG00000002456	6.3	-1.41	1.08	-1.29	0.19	0.31	chromogranin A [Source:NCBI gene;Acc:397540]	CHGA
ENSSSCG00000002457	121.49	0.04	0.31	0.12	0.89	0.93	inositol-tetrakisphosphate 1-kinase [Source:NCBI gene;Acc:100152339]	ITPK1
ENSSSCG00000002458	90.33	-0.15	0.24	-0.65	0.51	0.63	transmembrane protein 251 [Source:NCBI gene;Acc:414384]	TMEM251
ENSSSCG00000002459	296.93	-0.21	0.19	-1.06	0.28	0.41
ENSSSCG00000002460	271.65	-0.39	0.22	-1.69	0.08	0.17	ubiquitin protein ligase E3 component n-recognin 7 [Source:NCBI gene;Acc:100153874]
ENSSSCG00000029034	4238.62	-2.6	0.3	-8.5	1.76e-17	2.18e-15	cytochrome c oxidase subunit 4 isoform 1, mitochondrial [Source:NCBI gene;Acc:100624067]	COX4I1
ENSSSCG00000002464	87.27	-0.11	0.24	-0.48	0.62	0.73	proline rich membrane anchor 1 [Source:NCBI gene;Acc:102167492]
ENSSSCG00000034633	10.21	-2.6	1.03	-2.51	0.01	0.03	cilia and flagella associated protein 99 [Source:NCBI gene;Acc:100516278]	CFAP99
ENSSSCG00000002469	25.23	-0.21	0.42	-0.5	0.61	0.72	OTU deubiquitinase, ubiquitin aldehyde binding 2 [Source:NCBI gene;Acc:100151873]	OTUB2
ENSSSCG00000002470	437.08	0.57	0.28	2.03	0.04	0.09	DEAD-box helicase 24 [Source:NCBI gene;Acc:100157901]	DDX24
ENSSSCG00000002474	2.44	-2.01	1.43	-1.4	0.15	0.26	protein phosphatase 4 regulatory subunit 4 [Source:NCBI gene;Acc:100737576]	PPP4R4
ENSSSCG00000002476	5.23	0.37	1.15	0.32	0.74	0.83	serpin family A member 1 [Source:NCBI gene;Acc:397688]	SERPINA1
ENSSSCG00000000113	13.63	-2.59	0.83	-3.1	0.00188987	0.00740966	solute carrier family 16 member 8 [Source:NCBI gene;Acc:100524435]	SLC16A8
ENSSSCG00000002483	23.33	3.92	2.08	1.87	0.06	0.12	serpin A3-8 [Source:NCBI gene;Acc:106504545]
ENSSSCG00000009649	19.25	-2.59	0.88	-2.92	0.00349315	0.01	neurofilament light [Source:NCBI gene;Acc:100521224]	NEFL
ENSSSCG00000002490	4.05	-2.79	1.57	-1.77	0.07	0.15	goosecoid homeobox [Source:NCBI gene;Acc:397342]	GSC
ENSSSCG00000014633	627.56	-2.59	0.34	-7.55	4.08e-14	2.8e-12	caveolae associated protein 3 [Source:NCBI gene;Acc:100513556]	CAVIN3
ENSSSCG00000002495	415.31	0.13	0.25	0.52	0.59	0.7	spectrin repeat containing nuclear envelope family member 3 [Source:NCBI gene;Acc:100525411]	SYNE3
ENSSSCG00000035908	130.84	-2.59	0.34	-7.56	3.87e-14	2.68e-12	high mobility group box 3 [Source:NCBI gene;Acc:100517745]
ENSSSCG00000039807	144.96	-2.59	0.4	-6.43	1.21e-10	3.74e-09	secreted and transmembrane 1 [Source:NCBI gene;Acc:110255921]
ENSSSCG00000002504	4.51	0.17	0.97	0.18	0.85	0.9	adenylate kinase 7 [Source:NCBI gene;Acc:100152573]	AK7
ENSSSCG00000006273	250.82	-2.58	0.34	-7.51	5.58e-14	3.74e-12	minichromosome maintenance complex component 4 [Source:NCBI gene;Acc:100156398]	MCM4
ENSSSCG00000013004	92.55	-2.58	0.38	-6.74	1.57e-11	5.97e-10	transmembrane 7 superfamily member 2 [Source:NCBI gene;Acc:100514510]	TM7SF2
ENSSSCG00000002508	1545.13	0.24	0.25	0.94	0.34	0.47	SET domain containing 3, actin histidine methyltransferase [Source:NCBI gene;Acc:100152552]	SETD3
ENSSSCG00000002509	645.15	0.18	0.2	0.89	0.37	0.5	cyclin K [Source:NCBI gene;Acc:100157799]	CCNK
ENSSSCG00000015617	240.2	-2.58	0.85	-3.02	0.00246818	0.0092828	G0/G1 switch 2 [Source:NCBI gene;Acc:100624161]	G0S2
ENSSSCG00000040355	22.99	-2.58	0.67	-3.85	0.000116749	0.000706805	TOPBP1 interacting checkpoint and replication regulator [Source:NCBI gene;Acc:100154672]	TICRR
ENSSSCG00000005177	13.42	-2.57	0.94	-2.72	0.00645952	0.02	SH3 domain containing GRB2 like 2, endophilin A1 [Source:NCBI gene;Acc:100155580]	SH3GL2
ENSSSCG00000032343	87.94	-2.57	0.52	-4.93	8.2e-07	9.65e-06	C-C motif chemokine ligand 4 [Source:NCBI gene;Acc:396668]	CCL4
ENSSSCG00000034284	42.04	-2.57	0.59	-4.28	1.79e-05	0.000142407	leukocyte-associated immunoglobulin-like receptor 1 [Source:NCBI gene;Acc:100515837]	LAIR1
ENSSSCG00000002523	2153.82	-0.48	0.23	-2.04	0.04	0.09	CDC42 binding protein kinase beta [Source:NCBI gene;Acc:100156588]	CDC42BPB
ENSSSCG00000034993	14836.1	-2.57	0.31	-8.06	7.44e-16	7.33e-14	neuronal regeneration related protein [Source:NCBI gene;Acc:100037285]	NREP
ENSSSCG00000002526	405.17	-0.22	0.21	-1	0.31	0.44	REST corepressor 1 [Source:NCBI gene;Acc:100155804]	RCOR1
ENSSSCG00000002528	373.94	-0.15	0.2	-0.73	0.46	0.59	tectonin beta-propeller repeat containing 2 [Source:NCBI gene;Acc:100158172]
ENSSSCG00000002529	230.5	-2.4	1.24	-1.92	0.05	0.11
ENSSSCG00000001773	359.14	-2.55	0.29	-8.75	2.13e-18	3.08e-16	transmembrane p24 trafficking protein 3 [Source:NCBI gene;Acc:100155219]	TMED3
ENSSSCG00000002531	60.36	-0.41	0.39	-1.03	0.29	0.42	MOK protein kinase [Source:NCBI gene;Acc:100520316]	MOK
ENSSSCG00000002532	289.93	-0.11	0.21	-0.52	0.59	0.71	zinc finger protein 839 [Source:NCBI gene;Acc:100152925]
ENSSSCG00000014259	32.54	-2.55	0.54	-4.71	2.36e-06	2.43e-05	ADAM metallopeptidase with thrombospondin type 1 motif 19 [Source:NCBI gene;Acc:100518181]	ADAMTS19
ENSSSCG00000002535	24364.5	0.17	0.37	0.45	0.64	0.75	heat shock protein 90 alpha family class A member 1 [Source:NCBI gene;Acc:397028]	HSP90AA1
ENSSSCG00000002536	4.64	-1.31	1.15	-1.14	0.25	0.38	uncharacterized LOC100736929 [Source:NCBI gene;Acc:100736929]
ENSSSCG00000002540	1891.68	-0.15	0.16	-0.94	0.34	0.47	protein phosphatase 2 regulatory subunit B'gamma [Source:NCBI gene;Acc:100620346]	PPP2R5C
ENSSSCG00000014581	70.6	-2.55	0.46	-5.45	5.01e-08	8.22e-07	TUB bipartite transcription factor [Source:NCBI gene;Acc:100520318]	TUB
ENSSSCG00000016475	9.81	-2.55	1.01	-2.52	0.01	0.03
ENSSSCG00000002547	3042.49	-0.15	0.19	-0.78	0.43	0.56	kinesin light chain 1 [Source:NCBI gene;Acc:100523621]
ENSSSCG00000002552	16.39	-0.92	0.73	-1.26	0.2	0.32	tudor domain containing 9 [Source:NCBI gene;Acc:100522382]	TDRD9
ENSSSCG00000027768	6.44	-2.55	1.12	-2.27	0.02	0.05	solute carrier family 29 member 4 [Source:NCBI gene;Acc:100624843]	SLC29A4
ENSSSCG00000035324	29.61	-2.55	0.58	-4.38	1.16e-05	9.73e-05	engrailed homeobox 2 [Source:NCBI gene;Acc:100512078]	EN2
ENSSSCG00000000739	15.83	-2.54	0.8	-3.15	0.00162854	0.00653276	forkhead box M1 [Source:NCBI gene;Acc:100511565]	FOXM1
ENSSSCG00000011675	18.67	-2.54	0.74	-3.41	0.000641802	0.00296536	G protein-coupled receptor kinase 7 [Source:NCBI gene;Acc:397114]	GRK7
ENSSSCG00000035218	31.93	-2.54	0.55	-4.61	3.91e-06	3.77e-05	adenosine deaminase 2 [Source:NCBI gene;Acc:397079]	ADA2
ENSSSCG00000002573	5.79	-2.37	1.17	-2.02	0.04	0.09	retrotransposon Gag like 1 [Source:NCBI gene;Acc:100187562]	RTL1
ENSSSCG00000017539	36.6	-2.53	0.59	-4.25	2.11e-05	0.000164038	homeobox B6 [Source:NCBI gene;Acc:100627849]	HOXB6
ENSSSCG00000002622	67.35	0.63	0.33	1.92	0.05	0.11	transmembrane protein 14A [Source:NCBI gene;Acc:100512176]	TMEM14A
ENSSSCG00000026302	493.28	-2.53	0.51	-4.95	7.14e-07	8.49e-06	marker of proliferation Ki-67 [Source:NCBI gene;Acc:102164100]
ENSSSCG00000047720	32.07	-2.53	0.59	-4.27	1.95e-05	0.000152999
ENSSSCG00000002628	261.77	0.24	0.22	1.08	0.27	0.4	ciliogenesis associated kinase 1 [Source:NCBI gene;Acc:100511822]	CILK1
ENSSSCG00000002629	961.93	-0.32	0.18	-1.72	0.08	0.16	F-box protein 9 [Source:NCBI gene;Acc:100152568]	FBXO9
ENSSSCG00000015259	19.17	-2.52	0.67	-3.72	0.000194797	0.00108987	beta-1,3-glucuronyltransferase 1 [Source:NCBI gene;Acc:100520760]	B3GAT1
ENSSSCG00000002633	199.19	-0.18	0.25	-0.73	0.46	0.59	growth arrest specific 8 [Source:NCBI gene;Acc:100522374]	GAS8
ENSSSCG00000015735	57.89	-2.52	0.58	-4.3	1.68e-05	0.000134315	protein tyrosine phosphatase non-receptor type 18 [Source:NCBI gene;Acc:100521585]	PTPN18
ENSSSCG00000014041	215.57	-2.51	0.3	-8.25	1.55e-16	1.69e-14	MAX dimerization protein 3 [Source:NCBI gene;Acc:100512157]	MXD3
ENSSSCG00000000709	21.97	-2.5	0.65	-3.84	0.000118207	0.000714058	pleckstrin homology and RhoGEF domain containing G6 [Source:NCBI gene;Acc:100520565]	PLEKHG6
ENSSSCG00000002640	890.74	0.14	0.23	0.6	0.54	0.66	differentially expressed in FDCP 8 homolog [Source:NCBI gene;Acc:100523845]	DEF8
ENSSSCG00000022543	9.41	-2.5	0.96	-2.59	0.00933669	0.02	von Willebrand factor D and EGF domains [Source:NCBI gene;Acc:100512803]	VWDE
ENSSSCG00000032474	108.58	-2.5	0.61	-4.04	5.2e-05	0.000356315	C-X-C motif chemokine ligand 10 [Source:NCBI gene;Acc:494019]	CXCL10
ENSSSCG00000002646	1193.75	-0.4	0.26	-1.53	0.12	0.22	trafficking protein particle complex 2 like [Source:NCBI gene;Acc:100524745]
ENSSSCG00000036383	460.44	-2.5	0.37	-6.71	1.94e-11	7.24e-10	galectin 3 binding protein [Source:NCBI gene;Acc:110255948]	LGALS3BP
ENSSSCG00000050595	19.28	-2.5	0.75	-3.33	0.000859873	0.00381031
ENSSSCG00000003697	45.68	-2.49	0.55	-4.48	7.41e-06	6.59e-05	NDC80 kinetochore complex component [Source:NCBI gene;Acc:100626545]	NDC80
ENSSSCG00000002652	838.35	-0.28	0.2	-1.4	0.15	0.26	kelch domain containing 4 [Source:NCBI gene;Acc:100511452]	KLHDC4
ENSSSCG00000002653	47.28	-0.46	0.35	-1.3	0.19	0.31	junctophilin 3 [Source:NCBI gene;Acc:100512414]
ENSSSCG00000002654	3649.9	-0.06	0.23	-0.29	0.76	0.84	F-box protein 31 [Source:NCBI gene;Acc:100512607]	FBXO31
ENSSSCG00000005910	21.58	-2.49	0.71	-3.49	0.000472496	0.00228505	transmembrane protein 249 [Source:NCBI gene;Acc:100154454]	TMEM249
ENSSSCG00000029558	1488.12	-2.49	0.36	-6.8	1.03e-11	4.16e-10	exostosin like glycosyltransferase 1 [Source:NCBI gene;Acc:100623848]	EXTL1
ENSSSCG00000002657	5.85	-0.08	0.81	-0.1	0.91	0.95	chromosome 6 C16orf95 homolog [Source:NCBI gene;Acc:106510445]
ENSSSCG00000002660	342.56	-0.39	0.19	-1.96	0.04	0.1	methenyltetrahydrofolate synthetase domain containing [Source:NCBI gene;Acc:100511815]	MTHFSD
ENSSSCG00000002664	518.17	0.18	0.22	0.82	0.4	0.54	Gse1 coiled-coil protein [Source:NCBI gene;Acc:100513153]	GSE1
ENSSSCG00000002666	1469.21	-0.24	0.17	-1.44	0.14	0.25	KIAA0513 ortholog [Source:NCBI gene;Acc:100515140]	KIAA0513
ENSSSCG00000034350	1160.5	-2.49	0.39	-6.34	2.23e-10	6.52e-09	serine hydrolase like 2 [Source:NCBI gene;Acc:106508710]	SERHL2
ENSSSCG00000049729	9.72	-2.49	1.06	-2.33	0.01	0.05
ENSSSCG00000013517	217.72	-2.48	0.57	-4.31	1.63e-05	0.000131235	ubiquitin like with PHD and ring finger domains 1 [Source:NCBI gene;Acc:100511003]	UHRF1
ENSSSCG00000002670	953.76	-0.37	0.17	-2.07	0.03	0.08	ubiquitin specific peptidase 10 [Source:NCBI gene;Acc:100514462]	USP10
ENSSSCG00000002671	2.37	-0.87	1.27	-0.68	0.49	0.61	ATPase secretory pathway Ca2+ transporting 2 [Source:NCBI gene;Acc:100514770]	ATP2C2
ENSSSCG00000002672	100.32	-0.21	0.35	-0.61	0.54	0.65	MTOR associated protein, eak-7 homolog [Source:NCBI gene;Acc:100514962]	MEAK7
ENSSSCG00000002675	29.89	-0.16	0.4	-0.41	0.67	0.77	dynein axonemal assembly factor 1 [Source:NCBI gene;Acc:100517588]	DNAAF1
ENSSSCG00000018051	223.38	-2.48	0.41	-6.03	1.63e-09	3.91e-08	COP9 signalosome subunit 3 [Source:NCBI gene;Acc:100512312]	COPS3
ENSSSCG00000002681	221.94	0.24	0.35	0.7	0.48	0.61	hydroxysteroid dehydrogenase like 1 [Source:NCBI gene;Acc:100516372]	HSDL1
ENSSSCG00000002682	1462.69	-0.28	0.21	-1.34	0.17	0.29	membrane bound transcription factor peptidase, site 1 [Source:NCBI gene;Acc:100516674]	MBTPS1
ENSSSCG00000035374	52	-2.48	0.48	-5.14	2.71e-07	3.63e-06	trafficking protein particle complex 6A [Source:NCBI gene;Acc:110261006]
ENSSSCG00000002688	101.54	-0.62	0.3	-2.03	0.04	0.09	phospholipase C gamma 2 [Source:NCBI gene;Acc:100518663]	PLCG2
ENSSSCG00000002689	180.91	0.28	0.25	1.13	0.25	0.38	c-Maf inducing protein [Source:NCBI gene;Acc:100518307]	CMIP
ENSSSCG00000040321	27.03	-2.48	0.65	-3.8	0.00014195	0.000835225	factor VIII intron 22 protein [Source:NCBI gene;Acc:100516587]
ENSSSCG00000002696	16.03	2.06	0.93	2.2	0.02	0.06	vesicle amine transport 1 like [Source:NCBI gene;Acc:100520197]	VAT1L
ENSSSCG00000002697	299.93	0.13	0.28	0.47	0.63	0.74	nudix hydrolase 7 [Source:NCBI gene;Acc:100738827]	NUDT7
ENSSSCG00000002700	6.66	0.09	0.8	0.12	0.9	0.94	synaptonemal complex central element protein 1 like [Source:NCBI gene;Acc:102166907]
ENSSSCG00000002701	224.44	0.14	0.26	0.54	0.58	0.69	MON1 homolog B, secretory trafficking associated [Source:NCBI gene;Acc:100520385]	MON1B
ENSSSCG00000049915	12.23	-2.48	0.84	-2.93	0.00337999	0.01
ENSSSCG00000002704	9573.04	-0.35	0.24	-1.47	0.14	0.24	lysyl-tRNA synthetase 1 [Source:NCBI gene;Acc:100521452]	KARS1
ENSSSCG00000002706	48.81	-0.17	0.29	-0.61	0.53	0.65	adenosine deaminase tRNA specific 1 [Source:NCBI gene;Acc:100521793]	ADAT1
ENSSSCG00000016313	24.62	-2.47	0.61	-3.99	6.43e-05	0.000426137	Holliday junction recognition protein [Source:NCBI gene;Acc:100154630]	HJURP
ENSSSCG00000025736	89.07	-2.47	0.33	-7.35	1.87e-13	1.15e-11	RecQ like helicase 4 [Source:NCBI gene;Acc:100524433]
ENSSSCG00000045590	9.27	-2.47	0.97	-2.54	0.01	0.03
ENSSSCG00000002712	1234.16	0.35	0.33	1.04	0.29	0.42	lactate dehydrogenase D [Source:NCBI gene;Acc:100523064]	LDHD
ENSSSCG00000002714	336.68	0.41	0.24	1.67	0.09	0.17	WD repeat domain 59 [Source:NCBI gene;Acc:100521092]	WDR59
ENSSSCG00000002715	99.39	-0.47	0.32	-1.46	0.14	0.24	ring finger and WD repeat domain 3 [Source:NCBI gene;Acc:100736590]	RFWD3
ENSSSCG00000046488	9.09	-2.47	0.99	-2.48	0.01	0.03
ENSSSCG00000002718	5.14	-2.19	1.25	-1.74	0.08	0.15	fatty acid 2-hydroxylase [Source:NCBI gene;Acc:100523966]	FA2H
ENSSSCG00000012234	335.94	-2.46	0.46	-5.32	1e-07	1.51e-06	sushi repeat containing protein X-linked [Source:NCBI gene;Acc:100156108]	SRPX
ENSSSCG00000002720	4.12	-0.1	1.04	-0.1	0.91	0.94	C-type lectin domain family 18 member C [Source:NCBI gene;Acc:100525922]
ENSSSCG00000012909	57.07	-2.46	0.58	-4.21	2.44e-05	0.000186362	protein tyrosine phosphatase receptor type C associated protein [Source:NCBI gene;Acc:100511860]	PTPRCAP
ENSSSCG00000002723	2289.53	0.07	0.32	0.22	0.82	0.88	alanyl-tRNA synthetase 1 [Source:NCBI gene;Acc:100525399]	AARS1
ENSSSCG00000036044	12.34	-2.46	0.83	-2.94	0.00320961	0.01	gap junction protein delta 4 [Source:NCBI gene;Acc:100525659]
ENSSSCG00000037202	9.27	-2.46	0.96	-2.56	0.01	0.03	calcium voltage-gated channel auxiliary subunit gamma 4 [Source:NCBI gene;Acc:100523919]	CACNG4
ENSSSCG00000002730	2.2	-0.83	2.19	-0.37	0.7	0.79	calbindin 2 [Source:NCBI gene;Acc:100127479]	CALB2
ENSSSCG00000039487	197.75	-2.46	0.26	-9.25	2.13e-20	4.74e-18	G protein signaling modulator 1 [Source:NCBI gene;Acc:110258076]	GPSM1
ENSSSCG00000002738	95.01	0.37	0.29	1.26	0.2	0.32	zinc finger protein 19 [Source:NCBI gene;Acc:100514167]	ZNF23
ENSSSCG00000002739	63.1	0.24	0.29	0.83	0.4	0.53	PH domain and leucine rich repeat protein phosphatase 2 [Source:NCBI gene;Acc:100628113]	PHLPP2
ENSSSCG00000009228	15.25	-2.45	0.73	-3.32	0.000869424	0.00384914	mitogen-activated protein kinase 10 [Source:NCBI gene;Acc:100521736]	MAPK10
ENSSSCG00000002741	363.36	-0.37	0.27	-1.34	0.17	0.29	zinc finger protein 821 [Source:NCBI gene;Acc:100515083]	ZNF821
ENSSSCG00000017429	407.71	-2.45	0.21	-11.28	1.6e-29	1.26e-26	prolyl 3-hydroxylase family member 4 (inactive) [Source:NCBI gene;Acc:100526242]	P3H4
ENSSSCG00000002746	120.51	-0.21	0.27	-0.78	0.43	0.56	dihydroorotate dehydrogenase (quinone) [Source:NCBI gene;Acc:102157990]	DHODH
ENSSSCG00000002747	3.32	0.41	0.93	0.44	0.65	0.75	polyamine modulated factor 1 binding protein 1 [Source:NCBI gene;Acc:100518840]	PMFBP1
ENSSSCG00000002748	394.85	0.16	0.19	0.82	0.41	0.54	DEAH-box helicase 38 [Source:NCBI gene;Acc:100518664]	DHX38
ENSSSCG00000017520	12.13	-2.45	0.82	-2.95	0.0031154	0.01	leucine rich repeat containing 46 [Source:NCBI gene;Acc:100519171]	LRRC46
ENSSSCG00000021606	55.48	-2.45	0.41	-5.85	4.79e-09	1.03e-07	FLVCR heme transporter 2 [Source:NCBI gene;Acc:100217391]	FLVCR2
ENSSSCG00000002753	383.27	-0.21	0.19	-1.14	0.25	0.37	NIN1 (RPN12) binding protein 1 homolog [Source:NCBI gene;Acc:100516270]	NOB1
ENSSSCG00000002754	654.35	-0.27	0.3	-0.9	0.36	0.49	NAD(P)H quinone dehydrogenase 1 [Source:NCBI gene;Acc:100286873]	NQO1
ENSSSCG00000033355	51.41	-2.45	0.51	-4.73	2.2e-06	2.28e-05	leucine rich repeat LGI family member 3 [Source:NCBI gene;Acc:100512015]	LGI3
ENSSSCG00000002759	512.25	-0.32	0.19	-1.68	0.09	0.17	component of oligomeric golgi complex 8 [Source:NCBI gene;Acc:100517220]
ENSSSCG00000002761	2.21	-1.78	1.53	-1.16	0.24	0.36	transmembrane p24 trafficking protein 6 [Source:NCBI gene;Acc:100517589]
ENSSSCG00000003109	231.92	-2.44	0.35	-6.87	6.06e-12	2.62e-10	transmembrane protein 160 [Source:NCBI gene;Acc:100514771]	TMEM160
ENSSSCG00000002763	1024.61	-0.41	0.19	-2.15	0.03	0.07	protein arginine methyltransferase 7 [Source:NCBI gene;Acc:100517946]	PRMT7
ENSSSCG00000002764	11.41	-0.72	0.71	-1	0.31	0.44	sphingomyelin phosphodiesterase 3 [Source:NCBI gene;Acc:100518128]	SMPD3
ENSSSCG00000007200	32.47	-2.44	0.61	-3.98	6.67e-05	0.000440305	family with sequence similarity 110 member A [Source:NCBI gene;Acc:106506647]	FAM110A
ENSSSCG00000012780	17.93	-2.44	0.71	-3.4	0.000673353	0.00308947	plexin B3 [Source:NCBI gene;Acc:100525146]	PLXNB3
ENSSSCG00000002769	876.6	-0.43	0.24	-1.77	0.07	0.15	THAP domain containing 11 [Source:NCBI gene;Acc:100520959]	THAP11
ENSSSCG00000002774	1245.28	-0.00324786	0.15	-0.02	0.98	0.98	RHO family interacting cell polarization regulator 1 [Source:NCBI gene;Acc:100522138]	RIPOR1
ENSSSCG00000013292	77.98	-2.44	0.36	-6.68	2.26e-11	8.26e-10	proline rich 5 like [Source:NCBI gene;Acc:100523837]	PRR5L
ENSSSCG00000016335	15.15	-2.44	0.75	-3.23	0.00122288	0.00514753	espin like [Source:NCBI gene;Acc:100623173]	ESPNL
ENSSSCG00000002778	17.15	0.8	0.46	1.73	0.08	0.16	zinc finger DHHC-type containing 1 [Source:NCBI gene;Acc:100525400]	ZDHHC1
ENSSSCG00000010271	14.68	-2.43	0.92	-2.63	0.00850907	0.02	perforin 1 [Source:NCBI gene;Acc:396595]	PRF1
ENSSSCG00000002781	20.48	-0.19	0.49	-0.39	0.69	0.78	potassium channel tetramerization domain containing 19 [Source:NCBI gene;Acc:100521969]	KCTD19
ENSSSCG00000002782	5.35	-0.23	0.84	-0.28	0.77	0.85	pleckstrin homology and RhoGEF domain containing G4 [Source:NCBI gene;Acc:100524497]	PLEKHG4
ENSSSCG00000002783	172.08	-0.27	0.24	-1.12	0.25	0.38	solute carrier family 9 member A5 [Source:NCBI gene;Acc:396753]	SLC9A5
ENSSSCG00000002786	95.37	-0.21	0.34	-0.63	0.52	0.64	engulfment and cell motility 3 [Source:NCBI gene;Acc:100522492]	ELMO3
ENSSSCG00000002787	657.51	-0.15	0.18	-0.87	0.38	0.51	E2F transcription factor 4 [Source:NCBI gene;Acc:100522677]	E2F4
ENSSSCG00000002788	41.88	0.69	0.37	1.84	0.06	0.13	exocyst complex component 3 like 1 [Source:NCBI gene;Acc:100522868]	EXOC3L1
ENSSSCG00000015961	109.37	-2.43	0.4	-5.97	2.3e-09	5.33e-08	cell division cycle associated 7 [Source:NCBI gene;Acc:100154583]	CDCA7
ENSSSCG00000002792	80.71	-0.29	0.42	-0.68	0.49	0.61	heat shock factor protein 4 [Source:NCBI gene;Acc:100523672]	HSF4
ENSSSCG00000002793	29.92	-0.49	0.4	-1.2	0.22	0.34	F-box and leucine rich repeat protein 8 [Source:NCBI gene;Acc:100523967]
ENSSSCG00000021569	11.63	-2.43	0.99	-2.45	0.01	0.03	matrix metallopeptidase 25 [Source:NCBI gene;Acc:100626072]	MMP25
ENSSSCG00000022635	36.79	-2.43	0.49	-4.9	9.24e-07	1.07e-05	brain expressed X-linked 4 [Source:NCBI gene;Acc:100627578]	BEX4
ENSSSCG00000002802	35.68	-1.05	0.54	-1.94	0.05	0.11	GINS complex subunit 3 [Source:NCBI gene;Acc:100512472]	GINS3
ENSSSCG00000002804	713.96	-0.26	0.19	-1.33	0.18	0.29	casein kinase 2 alpha 2 [Source:NCBI gene;Acc:100737256]	CSNK2A2
ENSSSCG00000002805	177.39	-0.36	0.19	-1.87	0.06	0.12	cilia and flagella associated protein 20 [Source:NCBI gene;Acc:100513209]	CFAP20
ENSSSCG00000032282	30.68	-2.43	0.59	-4.05	4.92e-05	0.000340506	acid phosphatase 5, tartrate resistant [Source:NCBI gene;Acc:397414]	ACP5
ENSSSCG00000042918	9.11	-2.43	0.93	-2.6	0.00918204	0.02
ENSSSCG00000002808	142.28	-0.42	0.24	-1.77	0.07	0.15	zinc finger protein 319 [Source:NCBI gene;Acc:102160889]	ZNF319
ENSSSCG00000001914	288.7	-2.42	0.27	-8.68	3.85e-18	5.29e-16	lysyl oxidase like 1 [Source:NCBI gene;Acc:100154899]	LOXL1
ENSSSCG00000025488	185.53	-2.42	0.39	-6.17	6.77e-10	1.78e-08	minichromosome maintenance complex component 3 [Source:NCBI gene;Acc:100154824]	MCM3
ENSSSCG00000002813	320.41	-0.42	0.26	-1.63	0.1	0.19	katanin regulatory subunit B1 [Source:NCBI gene;Acc:100514649]	KATNB1
ENSSSCG00000002814	11.08	-0.69	0.88	-0.78	0.43	0.56	adhesion G protein-coupled receptor G3 [Source:NCBI gene;Acc:100514842]	ADGRG3
ENSSSCG00000002815	937.87	-0.4	0.32	-1.24	0.21	0.33	adhesion G protein-coupled receptor G1 [Source:NCBI gene;Acc:100515029]	ADGRG1
ENSSSCG00000002818	103.99	-0.28	0.31	-0.89	0.37	0.5	plasmolipin [Source:NCBI gene;Acc:100516614]	PLLP
ENSSSCG00000002819	83.48	0.13	0.26	0.51	0.6	0.71	ADP ribosylation factor like GTPase 2 binding protein [Source:NCBI gene;Acc:100515548]	ARL2BP
ENSSSCG00000002820	370.92	0.64	0.28	2.24	0.02	0.06	ring finger and SPRY domain containing 1 [Source:NCBI gene;Acc:100515835]	RSPRY1
ENSSSCG00000026425	183.72	-2.42	0.31	-7.66	1.86e-14	1.37e-12	ADAMTS like 2 [Source:NCBI gene;Acc:100628047]	ADAMTSL2
ENSSSCG00000002825	47.61	0.31	0.43	0.73	0.46	0.59	carboxylesterase 1 [Source:NCBI gene;Acc:397478]
ENSSSCG00000002827	8.23	0.2	1.07	0.19	0.84	0.9	solute carrier family 6 member 2 [Source:NCBI gene;Acc:100517716]	SLC6A2
ENSSSCG00000002828	118.56	0.49	0.28	1.75	0.08	0.15	lysophosphatidylcholine acyltransferase 2 [Source:NCBI gene;Acc:100517894]	LPCAT2
ENSSSCG00000030325	616.48	-2.42	0.45	-5.33	9.67e-08	1.47e-06	C1q and TNF related 6 [Source:NCBI gene;Acc:100217379]	C1QTNF6
ENSSSCG00000007131	12.12	-2.41	0.93	-2.58	0.00982088	0.02	cystatin F [Source:NCBI gene;Acc:100152012]	CST7
ENSSSCG00000002838	307.81	-0.51	0.26	-1.93	0.05	0.11	zinc finger protein 423 [Source:NCBI gene;Acc:100520077]	ZNF423
ENSSSCG00000024261	93.72	-2.41	0.35	-6.85	7.38e-12	3.1e-10	chromobox 2 [Source:NCBI gene;Acc:100514916]	CBX2
ENSSSCG00000031741	142.69	-2.41	0.62	-3.87	0.00010682	0.000658464	ribonucleotide reductase regulatory subunit M2 [Source:NCBI gene;Acc:100316853]
ENSSSCG00000002846	1432.55	0.42	0.19	2.19	0.02	0.06	DnaJ heat shock protein family (Hsp40) member A2 [Source:NCBI gene;Acc:100521133]	DNAJA2
ENSSSCG00000002847	38.15	-0.94	0.45	-2.05	0.03	0.08	glutamic--pyruvic transaminase 2 [Source:NCBI gene;Acc:100521318]	GPT2
ENSSSCG00000036439	8.98	-2.41	1.03	-2.33	0.01	0.05	interleukin 29 (interferon, lambda 1) [Source:NCBI gene;Acc:100217388]	IL29
ENSSSCG00000002852	592.48	-0.06	0.25	-0.27	0.78	0.85	pleckstrin homology and FYVE domain containing 1 [Source:NCBI gene;Acc:100522869]	PLEKHF1
ENSSSCG00000002854	283.02	-0.19	0.22	-0.85	0.39	0.52	POP4 homolog, ribonuclease P/MRP subunit [Source:NCBI gene;Acc:100523065]	POP4
ENSSSCG00000002855	43.37	-0.2	0.37	-0.55	0.57	0.69	cyclin E1 [Source:NCBI gene;Acc:100523248]
ENSSSCG00000001490	11.68	-2.4	0.84	-2.83	0.00465139	0.01	KH RNA binding domain containing, signal transduction associated 2 [Source:NCBI gene;Acc:100153184]	KHDRBS2
ENSSSCG00000002859	483.87	0.12	0.16	0.8	0.42	0.55	ankyrin repeat domain 27 [Source:NCBI gene;Acc:100524146]	ANKRD27
ENSSSCG00000002860	1671.93	0.43	0.23	1.83	0.06	0.13	programmed cell death 5 [Source:NCBI gene;Acc:100523791]	PDCD5
ENSSSCG00000002709	17.91	-2.4	0.76	-3.14	0.00168627	0.00672671	carbohydrate sulfotransferase 6 [Source:NCBI gene;Acc:100522551]
ENSSSCG00000004016	17.61	-2.4	0.75	-3.17	0.00147742	0.00603239
ENSSSCG00000026217	11.68	-2.4	1.05	-2.27	0.02	0.05	natural killer cells antigen CD94 [Source:NCBI gene;Acc:100519314]
ENSSSCG00000002866	136.5	-1.1	0.57	-1.91	0.05	0.11	CCAAT enhancer binding protein alpha [Source:NCBI gene;Acc:397307]	CEBPA
ENSSSCG00000002867	960.46	0.27	0.3	0.9	0.36	0.49	CCAAT enhancer binding protein gamma [Source:NCBI gene;Acc:100525580]	CEBPG
ENSSSCG00000002868	415.95	-0.4	0.2	-2.02	0.04	0.09	peptidase D [Source:NCBI gene;Acc:100511084]	PEPD
ENSSSCG00000034551	32.59	-2.4	0.7	-3.41	0.000628618	0.0029159	scleraxis bHLH transcription factor [Source:NCBI gene;Acc:110260416]	SCX
ENSSSCG00000002872	486.48	0.3	0.18	1.66	0.09	0.18	KIAA0355 ortholog [Source:NCBI gene;Acc:100511994]	KIAA0355
ENSSSCG00000002873	50537.6	-0.36	0.43	-0.84	0.39	0.52	glucose-6-phosphate isomerase [Source:NCBI gene;Acc:397602]	GPI
ENSSSCG00000002875	222.32	-0.31	0.22	-1.41	0.15	0.26	programmed cell death 2 like [Source:NCBI gene;Acc:100512169]
ENSSSCG00000002877	364.24	0.34	0.19	1.77	0.07	0.15	zinc finger protein 181 [Source:NCBI gene;Acc:100513473]
ENSSSCG00000002879	635.15	-0.34	0.19	-1.73	0.08	0.16	GRAM domain containing 1A [Source:NCBI gene;Acc:100513658]	GRAMD1A
ENSSSCG00000002884	36.48	-0.22	0.41	-0.53	0.59	0.7	lipolysis stimulated lipoprotein receptor [Source:NCBI gene;Acc:100516738]	LSR
ENSSSCG00000012121	38.78	-2.39	0.5	-4.72	2.29e-06	2.36e-05	EGF like domain multiple 6 [Source:NCBI gene;Acc:100153585]	EGFL6
ENSSSCG00000028695	58.61	-2.39	0.39	-5.98	2.12e-09	4.98e-08	thymosin beta 15a [Source:NCBI gene;Acc:100522845]
ENSSSCG00000002888	31.41	-0.17	0.38	-0.45	0.65	0.75	glyceraldehyde-3-phosphate dehydrogenase, spermatogenic [Source:NCBI gene;Acc:100517097]	GAPDHS
ENSSSCG00000002893	14.52	-0.83	0.67	-1.24	0.21	0.33	CD22 molecule [Source:NCBI gene;Acc:102161349]	CD22
ENSSSCG00000002895	947.12	0.00535586	0.2	0.02	0.97	0.98	lysine methyltransferase 2B [Source:NCBI gene;Acc:100520742]	KMT2B
ENSSSCG00000031132	442.28	-2.39	0.24	-9.68	3.59e-22	1.1e-19	SIVA1 apoptosis inducing factor [Source:NCBI gene;Acc:110258343]	SIVA1
ENSSSCG00000002904	246.28	-0.3	0.21	-1.38	0.16	0.27	HAUS augmin like complex subunit 5 [Source:NCBI gene;Acc:100520247]	HAUS5
ENSSSCG00000040698	8.84	-2.39	0.98	-2.43	0.01	0.04	proline rich 7, synaptic [Source:NCBI gene;Acc:110259392]	PRR7
ENSSSCG00000002906	111.4	-0.68	0.4	-1.71	0.08	0.16	ETS variant transcription factor 2 [Source:HGNC Symbol;Acc:HGNC:3491]	ETV2
ENSSSCG00000002907	6154.23	-0.36	0.2	-1.72	0.08	0.16	COX6B protein [Source:NCBI gene;Acc:100038022]
ENSSSCG00000002908	3.06	-3.44	1.59	-2.15	0.03	0.07	zinc finger and BTB domain containing 32 [Source:NCBI gene;Acc:100627119]	ZBTB32
ENSSSCG00000002910	121.81	-0.68	0.3	-2.22	0.02	0.06	alkB homolog 6 [Source:NCBI gene;Acc:100523906]	ALKBH6
ENSSSCG00000002913	6.89	-0.75	0.76	-0.99	0.32	0.45	proline dehydrogenase 2 [Source:NCBI gene;Acc:106510519]
ENSSSCG00000002915	30.69	-0.68	0.46	-1.46	0.14	0.24	kirre like nephrin family adhesion molecule 2 [Source:NCBI gene;Acc:100522140]	KIRREL2
ENSSSCG00000048543	22.84	-2.39	0.77	-3.07	0.00208091	0.0080381
ENSSSCG00000002917	134.04	-0.35	0.36	-0.98	0.32	0.45	NFKB inhibitor delta [Source:NCBI gene;Acc:100524441]	NFKBID
ENSSSCG00000002918	13.35	-0.75	0.61	-1.22	0.22	0.34	hematopoietic cell signal transducer [Source:NCBI gene;Acc:397267]
ENSSSCG00000003329	589.75	-2.38	0.23	-10.26	9.78e-25	3.83e-22	ArfGAP with coiled-coil, ankyrin repeat and PH domains 3 [Source:NCBI gene;Acc:100524443]	ACAP3
ENSSSCG00000002921	160.18	-0.37	0.25	-1.48	0.13	0.23	CAP-Gly domain containing linker protein 3 [Source:NCBI gene;Acc:100524809]	CLIP3
ENSSSCG00000002923	158.33	-0.43	0.21	-2.06	0.03	0.08	WD repeat domain 62 [Source:NCBI gene;Acc:100144885]	WDR62
ENSSSCG00000002926	596.71	-0.25	0.18	-1.34	0.17	0.29	tubulin folding cofactor B [Source:NCBI gene;Acc:100522808]	TBCB
ENSSSCG00000002927	35.73	-0.09	0.63	-0.15	0.87	0.92	leucine rich repeat and fibronectin type III domain containing 3 [Source:NCBI gene;Acc:100738610]	LRFN3
ENSSSCG00000002929	16.07	-0.27	0.5	-0.54	0.58	0.69	spectrin repeat containing nuclear envelope family member 4 [Source:NCBI gene;Acc:100521795]	SYNE4
ENSSSCG00000008119	87.74	-2.38	0.38	-6.21	5.25e-10	1.43e-08	potassium voltage-gated channel interacting protein 3 [Source:NCBI gene;Acc:100524248]	KCNIP3
ENSSSCG00000002931	82.55	0.29	0.22	1.29	0.19	0.31	zinc finger protein 565 [Source:NCBI gene;Acc:100525345]	ZNF565
ENSSSCG00000002932	168.46	0.05	0.27	0.21	0.83	0.89	zinc finger protein 567 [Source:NCBI gene;Acc:100525521]	ZNF567
ENSSSCG00000002933	57.17	0.41	0.29	1.42	0.15	0.26	zinc finger protein 382 [Source:NCBI gene;Acc:100739501]	ZNF382
ENSSSCG00000002935	303.14	0.2	0.27	0.75	0.44	0.57	zinc finger protein 568 [Source:NCBI gene;Acc:100511135]
ENSSSCG00000004548	14.31	-2.37	0.75	-3.15	0.00162057	0.00651355	PIF1 5'-to-3' DNA helicase [Source:NCBI gene;Acc:100737608]	PIF1
[truncated: 15,325 more rows]

## Sheet: NC_LR_DEG
ENS_ID	baseMean	log2FoldChange	lfcSE	stat	pvalue	padj	Gene description	Pig_ss11_1_add_H_Simbol_Pig_ss11_1_Gene name
[truncated: 16,903 more rows]
