# Supplementary material for: Integration of multi-omics approaches for functional characterization of muscle related selective sweep genes in Nanchukmacdon
Source: Sci Rep. 2021 Mar 30;11:7219. doi: 10.1038/s41598-021-86683-4 (PMC8009959; doi:10.1038/s41598-021-86683-4)
Supplement: Supplementary file 3 — Supplementary Information 3. [file 41598_2021_86683_MOESM3_ESM.xlsx]

## Sheet: NC_DU_UP_BP
Category	Term	Count	%	PValue	Genes	List Total	Pop Hits	Pop Total	Fold Enrichment	Bonferroni	Benjamini	FDR
GOTERM_BP_DIRECT	GO:0030198~extracellular matrix organization	17	0.763016	0.00014688	POSTN, EGFL6, B4GALT1, OLFML2B, POMT1, DMP1, NR2E1, OLFML2A, KAZALD1, ADAMTS20, NFKB2, ADAMTSL4, BCL3, ADAMTSL2, EMILIN1, SOX9, TGFBI	1493	46	11368	2.81394	0.41337	0.22482	0.22451
GOTERM_BP_DIRECT	GO:0045766~positive regulation of angiogenesis	21	0.942549	0.000203054	ECM1, RAMP2, NOS3, SERPINE1, VEGFB, VEGFC, BRCA1, NR2E1, GATA2, F3, PIK3R6, VEGFA, RHOB, SFRP2, RRAS, HYAL1, PTK2B, PRKD2, PLCG1, CD34, ENG	1493	66	11368	2.4227	0.521627	0.22482	0.22451
GOTERM_BP_DIRECT	GO:0000381~regulation of alternative mRNA splicing, via spliceosome	12	0.5386	0.000332902	PTBP1, RBM25, SF3A1, RBFOX2, RBM8A, MYOD1, FMR1, SRSF2, SRSF6, NSRP1, RBM10, SRSF12	1493	27	11368	3.38409	0.701495	0.22482	0.22451
GOTERM_BP_DIRECT	GO:0045944~positive regulation of transcription from RNA polymerase II promoter	83	3.72531	0.000398566	TOP2A, CCNK, CRTC3, LDB1, CHD7, HMGB2, ASH2L, BRCA1, LDB2, HIF3A, AATF, FOXM1, ETS1, IKZF4, HHEX, PPP3CB, ZMIZ1, MYC, CREB3L1, NFATC2IP, HOXA2, SOX9, CCNL1, TEAD3, KDM6B, MYOG, MEF2B, NCOA6, DDX58, MAMSTR, OSR1, SERPINF2, EBF3, EBF4, PPRC1, ETV4, SREBF2, TNFRSF1A, MED25, HOXB9, SFRP2, SMO, ELF4, TAL1, MYOD1, IRF1, TET3, RARA, IRF7, HCLS1, PRKD2, ARHGEF2, ATF5, TP53, KMT2D, EPAS1, RNF4, DLL1, RELA…	1493	436	11368	1.44949	0.764838	0.22482	0.22451
GOTERM_BP_DIRECT	GO:0001578~microtubule bundle formation	9	0.40395	0.000417757	TPPP3, CAPN6, MAP1S, FES, NCKAP5L, PLK1, TPPP, KIF20A, GAS2L1	1493	16	11368	4.28299	0.780673	0.22482	0.22451
GOTERM_BP_DIRECT	GO:0006974~cellular response to DNA damage stimulus	20	0.897666	0.000482918	LYN, TOP2A, CTC1, PLK3, TIGAR, CCNK, NCOA6, SUV39H1, BRAT1, FMR1, ASH2L, AATF, DDX39B, MYC, TIMELESS, RBBP6, SUSD6, APBB1, SPATA18, OTUB1	1493	65	11368	2.34283	0.826902	0.22482	0.22451
GOTERM_BP_DIRECT	GO:0060041~retina development in camera-type eye	12	0.5386	0.000483824	TUB, ACHE, MFRP, IFT140, LAMB2, CHD7, LPCAT1, NR2E1, GNAT1, SOX9, CLCN2, MDM1	1493	28	11368	3.26323	0.827471	0.22482	0.22451
GOTERM_BP_DIRECT	GO:0016477~cell migration	25	1.12208	0.000511355	SRC, BRAT1, SDC3, ASAP3, TNFAIP1, PSTPIP1, PODXL, CSK, PLCG1, TSPAN1, HOXA5, EPHB3, LYN, TGFB1, JUP, TNK2, CDC42BPB, TYK2, GFRA2, EFNA1, PTK7, FSCN1, ELMO3, CD248, FGFR4	1493	91	11368	2.09181	0.843892	0.22482	0.22451
GOTERM_BP_DIRECT	GO:0008284~positive regulation of cell proliferation	42	1.8851	0.000557251	KMT2D, CNTFR, CSF3, CDCA7L, ASH2L, PTH1R, PTN, GLI1, FOXM1, DLL1, PRDX3, FGF6, MYC, NTF3, HOXA3, PTK2B, SOX9, TIMP1, FGF21, GADD45GIP1, TGFB1, CEP131, CLEC11A, CDC7, SOX11, CXCL10, MLXIPL, CNOT6, SFRP2, MAB21L1, CDK2, FGF18, MZB1, RARA, HCLS1, CD248, CD47, SLC25A5, FGFR4, CRLF1, BCL2L1	1493	187	11368	1.71014	0.867866	0.22482	0.22451
GOTERM_BP_DIRECT	GO:1902042~negative regulation of extrinsic apoptotic signaling pathway via death domain receptors	7	0.314183	0.000662572	SFRP2, SERPINE1, PEA15, HMGB2, HMOX1, BRCA1, ICAM1	1493	10	11368	5.32994	0.909879	0.24058	0.240249
GOTERM_BP_DIRECT	GO:0001525~angiogenesis	25	1.12208	0.000847325	RAMP2, ROBO4, EPAS1, SERPINE1, ELK3, ADGRG1, HOXA3, PTK2B, WASF2, EPHB3, NOS3, VEGFB, VEGFC, VASH1, VEGFA, EFNA1, TAL1, FGF18, HOXB3, ACKR3, ADAM8, TGFBI, PLCD3, MFGE8, ENG	1493	94	11368	2.02505	0.953946	0.279694	0.279309
GOTERM_BP_DIRECT	GO:0035914~skeletal muscle cell differentiation	11	0.493716	0.00106008	MYOG, BCL9, EGR1, HEYL, EGR2, MYOD1, PLAGL1, SOX11, MEF2D, ATF3, BCL9L	1493	26	11368	3.22139	0.978746	0.320763	0.320322
GOTERM_BP_DIRECT	GO:0000122~negative regulation of transcription from RNA polymerase II promoter	61	2.73788	0.00167069	LDB1, SUV39H1, ATN1, NRARP, FOXM1, SAP130, SOX9, OSR1, FST, SOX11, ETV6, NCOR2, RIPPLY1, MED25, SMO, TAL1, RARA, TIMELESS, HOXB3, HCLS1, TAGLN3, TP53, UHRF1, CXXC5, GATA2, RELA, AURKB, GLIS2, DLL4, E2F1, RBBP7, CRYM, RBM10, TCF7L2, PLK3, EGR1, UBE2I, CBX4, CBX2, PCGF2, PHF12, PLK1, NR2F1, FOXJ1, NR2F2, SORBS3, DNAJC17, NFKB2, EFNA1, ASXL1, NR4A2, PER3, BCL6, BCL6B, ID2, ID1, HNRNPA2B1, BCOR, PKIG…	1493	315	11368	1.4745	0.997692	0.444242	0.44363
GOTERM_BP_DIRECT	GO:0030154~cell differentiation	29	1.30162	0.00171286	SPI1, NOTCH4, MEA1, ETS1, ELK3, KLRK1, PLAGL1, AGR2, PTK2B, CSK, MYBL2, AMH, SH2B3, HES6, SRPK3, TNK2, TYK2, ETV4, PRRC2B, RHOA, PRRC2A, VEGFA, ETV6, ETV7, ELF4, FES, MGP, TPT1, PPARD	1493	121	11368	1.82489	0.99802	0.444242	0.44363
GOTERM_BP_DIRECT	GO:0030036~actin cytoskeleton organization	19	0.852783	0.00196475	KLHL17, FOXJ1, ARHGAP26, FGD1, RHOA, MTSS1, NISCH, FMNL1, INF2, ABLIM2, ABLIM3, CAPZB, CDC42EP2, PACSIN2, PFN1, WASF2, TMSB10, PHACTR4	1493	67	11368	2.15925	0.999208	0.475599	0.474945
GOTERM_BP_DIRECT	GO:0042127~regulation of cell proliferation	28	1.25673	0.00276605	SRC, CDCA7, BRCA1, PTGS1, CNN2, HHEX, CHEK1, PTK2B, CSK, SOX9, BID, RELT, S100A11, NGFR, JUP, NOS2, TNK2, FANCA, TYK2, TNFRSF1A, CXCL10, BCL6, FES, TAL1, INHA, PLCD3, SGK2, EZH2	1493	119	11368	1.79158	0.999957	0.62772	0.626856
GOTERM_BP_DIRECT	GO:0030838~positive regulation of actin filament polymerization	10	0.448833	0.00319912	CCL21, CDC42EP4, ALOX15, MLST8, CDC42EP2, CDC42EP1, PTK2B, BAIAP2, PFN1, RHOA	1493	25	11368	3.04568	0.999991	0.683294	0.682353
GOTERM_BP_DIRECT	GO:0002315~marginal zone B cell differentiation	5	0.224417	0.00355666	LFNG, MFNG, BCL3, PTK2B, DLL1	1493	6	11368	6.34517	0.999998	0.717458	0.71647
GOTERM_BP_DIRECT	GO:0001570~vasculogenesis	12	0.5386	0.00500541	GJC1, RAMP2, HHEX, CUL7, CITED1, SMO, ZMIZ1, FZD4, HEG1, ACKR3, TNNI3, ZFP36L1	1493	36	11368	2.53807	1	0.95656	0.955242
GOTERM_BP_DIRECT	GO:0050767~regulation of neurogenesis	6	0.2693	0.00550068	DLL4, BCL6, BCL6B, CHD7, HMGB2, HOXB3	1493	10	11368	4.56852	1	0.998648	0.997273
GOTERM_BP_DIRECT	GO:0007155~cell adhesion	28	1.25673	0.00631669	CX3CR1, ACHE, B4GALT1, SRC, ITGA2B, ICAM2, DPT, F11R, AATF, ICAM1, PNN, ADGRG1, ISLR, PODXL, PTK2B, NCAM1, CD34, POSTN, SORBS3, RHOA, RHOB, AZGP1, FES, CERCAM, CD47, TGFBI, MFGE8, ENG	1493	126	11368	1.69204	1	1	0.998898
GOTERM_BP_DIRECT	GO:0001886~endothelial cell morphogenesis	5	0.224417	0.00743801	TNMD, HEG1, ID1, STC1, PLOD3	1493	7	11368	5.43871	1	1	0.998898
GOTERM_BP_DIRECT	GO:0048704~embryonic skeletal system morphogenesis	10	0.448833	0.00750972	PCGF2, HOXA3, HOXB3, SOX11, HOXB2, WNT9A, HOXD3, HOXB7, HOXB6, HOXA5	1493	28	11368	2.71936	1	1	0.998898
GOTERM_BP_DIRECT	GO:0010950~positive regulation of endopeptidase activity	4	0.179533	0.00814021	PRELID1, PSME3, PSME1, PSME2	1493	4	11368	7.6142	1	1	0.998898
GOTERM_BP_DIRECT	GO:0051101~regulation of DNA binding	4	0.179533	0.00814021	TGFB1, BCL3, HJURP, AGER	1493	4	11368	7.6142	1	1	0.998898
GOTERM_BP_DIRECT	GO:0009952~anterior/posterior pattern specification	15	0.67325	0.00837497	PCGF2, NR2F2, HOXB9, SMO, ZIC3, HOXA3, HOXA2, HOXB3, HOXC4, HOXB2, HOXD3, HOXB7, HOXA5, HOXB6, HOXC6	1493	54	11368	2.11506	1	1	0.998898
GOTERM_BP_DIRECT	GO:0030099~myeloid cell differentiation	6	0.2693	0.00900459	PRDX3, BCL6, THPO, NCOA6, BCL6B, HOXB7	1493	11	11368	4.1532	1	1	0.998898
GOTERM_BP_DIRECT	GO:2000045~regulation of G1/S transition of mitotic cell cycle	6	0.2693	0.00900459	ID2, PSME3, PSME1, E2F1, PSME2, BID	1493	11	11368	4.1532	1	1	0.998898
GOTERM_BP_DIRECT	GO:0090002~establishment of protein localization to plasma membrane	9	0.40395	0.00908504	TSPAN14, JUP, ACTN2, FLOT2, TTC7A, F11R, EFR3B, TNFRSF1A, S100A10	1493	24	11368	2.85532	1	1	0.998898
GOTERM_BP_DIRECT	GO:0030218~erythrocyte differentiation	9	0.40395	0.0118549	LYN, ALAS2, EPAS1, CASP3, HCLS1, ACIN1, AHSP, SFXN1, ADAR	1493	25	11368	2.74111	1	1	0.998898
GOTERM_BP_DIRECT	GO:0017015~regulation of transforming growth factor beta receptor signaling pathway	5	0.224417	0.0133407	TGFB1, ZNF703, SOX11, NREP, ENG	1493	8	11368	4.75887	1	1	0.998898
GOTERM_BP_DIRECT	GO:0007093~mitotic cell cycle checkpoint	6	0.2693	0.0137898	TGFB1, INTS3, PLK2, TTK, WNT9A, BCL2L1	1493	12	11368	3.8071	1	1	0.998898
GOTERM_BP_DIRECT	GO:0034097~response to cytokine	8	0.359066	0.0144323	PPP3CB, AVPR2, TIMP2, TIMP1, RELA, DDOST, BCL2L1, NFKB2	1493	21	11368	2.90065	1	1	0.998898
GOTERM_BP_DIRECT	GO:0043123~positive regulation of I-kappaB kinase/NF-kappaB signaling	21	0.942549	0.0147215	SLC35B2, ECM1, TRIM62, UBE2I, TRAF3IP2, CCL21, SLC44A2, PLEKHG5, PLK2, TNFRSF19, CXXC5, TICAM1, TIRAP, RHOA, TNFRSF1A, TNIP2, HMOX1, S100A12, UBE2V1, MYD88, CC2D1A	1493	92	11368	1.73802	1	1	0.998898
GOTERM_BP_DIRECT	GO:0006879~cellular iron ion homeostasis	9	0.40395	0.0151986	HPX, TF, ALAS2, MYC, HMOX1, ACO1, TTC7A, HAMP, ISCU	1493	26	11368	2.63568	1	1	0.998898
GOTERM_BP_DIRECT	GO:0050731~positive regulation of peptidyl-tyrosine phosphorylation	10	0.448833	0.0152533	EFNA1, SRC, TNK2, NTF3, MLST8, VEGFC, PTK2B, ARHGEF2, ITGA5, VEGFA	1493	31	11368	2.45619	1	1	0.998898
GOTERM_BP_DIRECT	GO:0045746~negative regulation of Notch signaling pathway	7	0.314183	0.0172802	DLL4, EGFL7, RITA1, CHAC1, PEAR1, GATA2, GDPD5	1493	17	11368	3.13526	1	1	0.998898
GOTERM_BP_DIRECT	GO:0042773~ATP synthesis coupled electron transport	4	0.179533	0.0183652	COX2, ND4L, ND5, ND4	1493	5	11368	6.09136	1	1	0.998898
GOTERM_BP_DIRECT	GO:0032727~positive regulation of interferon-alpha production	4	0.179533	0.0183652	IRF3, DDX58, IRF7, HSPD1	1493	5	11368	6.09136	1	1	0.998898
GOTERM_BP_DIRECT	GO:0051533~positive regulation of NFAT protein import into nucleus	4	0.179533	0.0183652	PPP3CB, SPPL3, SLC9A1, CHERP	1493	5	11368	6.09136	1	1	0.998898
GOTERM_BP_DIRECT	GO:0048025~negative regulation of mRNA splicing, via spliceosome	6	0.2693	0.0200277	PTBP1, HNRNPA2B1, ACIN1, SRSF4, SRSF6, RBM10	1493	13	11368	3.51425	1	1	0.998898
GOTERM_BP_DIRECT	GO:0032467~positive regulation of cytokinesis	6	0.2693	0.0200277	KIF23, CDC6, DRD2, RHOA, AURKB, CDC25B	1493	13	11368	3.51425	1	1	0.998898
GOTERM_BP_DIRECT	GO:0031663~lipopolysaccharide-mediated signaling pathway	7	0.314183	0.0231065	LYN, TGFB1, IRF3, NOS3, CCL5, CCL2, TICAM1	1493	18	11368	2.96108	1	1	0.998898
GOTERM_BP_DIRECT	GO:0045662~negative regulation of myoblast differentiation	7	0.314183	0.0231065	CXCL10, TGFB1, CMTM5, SOX9, CXCL14, DLL1, PPARD	1493	18	11368	2.96108	1	1	0.998898
GOTERM_BP_DIRECT	GO:0001666~response to hypoxia	14	0.628366	0.0232977	ALAS2, NOS2, MMP2, VEGFB, VEGFC, PLOD1, HIF3A, AGER, SOD3, USF1, VEGFA, NR4A2, UCP2, ADA	1493	55	11368	1.93816	1	1	0.998898
GOTERM_BP_DIRECT	GO:0060348~bone development	8	0.359066	0.0240727	ASXL1, IFT172, NPR2, SH3PXD2B, CHAD, SPNS2, SLC38A10, P3H1	1493	23	11368	2.64842	1	1	0.998898
GOTERM_BP_DIRECT	GO:0030199~collagen fibril organization	8	0.359066	0.0240727	MMP11, SFRP2, COL2A1, LUM, SERPINF2, DPT, PLOD3, FMOD	1493	23	11368	2.64842	1	1	0.998898
GOTERM_BP_DIRECT	GO:0007507~heart development	20	0.897666	0.0255982	RAMP2, KCNJ8, IFT140, HEG1, OSR1, FOXJ1, ECE1, MOSPD3, GATA2, ZFP36L1, NFATC4, ADAM19, MED12, GYS1, PPP3CB, RPS6KA2, SH3PXD2B, ID1, BCOR, PSKH1	1493	91	11368	1.67345	1	1	0.998898
GOTERM_BP_DIRECT	GO:0050919~negative chemotaxis	6	0.2693	0.0278581	SEMA3B, SEMA4C, SEMA4F, SEMA3F, RHOA, PLXNA3	1493	14	11368	3.26323	1	1	0.998898
GOTERM_BP_DIRECT	GO:0045429~positive regulation of nitric oxide biosynthetic process	6	0.2693	0.0278581	HSP90AA1, KLRK1, DDAH1, PTX3, KLF4, TICAM1	1493	14	11368	3.26323	1	1	0.998898
GOTERM_BP_DIRECT	GO:0006397~mRNA processing	9	0.40395	0.0292494	PAN2, PTBP1, RBFOX2, RBM8A, U2AF2, SRSF2, RBBP6, PRKACA, LSM2	1493	29	11368	2.36303	1	1	0.998898
GOTERM_BP_DIRECT	GO:0001503~ossification	9	0.40395	0.0292494	MYOG, NPPC, RASSF2, MGP, ALOX15, IGF2, TMEM119, DMP1, SOX9	1493	29	11368	2.36303	1	1	0.998898
GOTERM_BP_DIRECT	GO:0007266~Rho protein signal transduction	8	0.359066	0.030244	CNKSR1, ADGRG1, CDC42EP4, CDC42EP2, CDC42EP1, TAX1BP3, RHOA, PHACTR4	1493	24	11368	2.53807	1	1	0.998898
GOTERM_BP_DIRECT	GO:0050930~induction of positive chemotaxis	5	0.224417	0.0322463	NTF3, VEGFB, VEGFC, AGER, VEGFA	1493	10	11368	3.8071	1	1	0.998898
GOTERM_BP_DIRECT	GO:0044344~cellular response to fibroblast growth factor stimulus	5	0.224417	0.0322463	DLL4, EGR3, HYAL1, CCL5, CCL2	1493	10	11368	3.8071	1	1	0.998898
GOTERM_BP_DIRECT	GO:0045639~positive regulation of myeloid cell differentiation	4	0.179533	0.0331738	CSF3, FES, HOXA5	1493	6	11368	5.07613	1	1	0.998898
GOTERM_BP_DIRECT	GO:0022407~regulation of cell-cell adhesion	4	0.179533	0.0331738	PODXL, SRC, MINK1, EPHB3	1493	6	11368	5.07613	1	1	0.998898
GOTERM_BP_DIRECT	GO:0090385~phagosome-lysosome fusion	4	0.179533	0.0331738	RAB34, TMEM175, SYT7, RAB7A	1493	6	11368	5.07613	1	1	0.998898
GOTERM_BP_DIRECT	GO:0001655~urogenital system development	4	0.179533	0.0331738	HELLS, GATA2, AMH, EPHB3	1493	6	11368	5.07613	1	1	0.998898
GOTERM_BP_DIRECT	GO:0032963~collagen metabolic process	4	0.179533	0.0331738	ID1, P3H2, P3H1, P3H3	1493	6	11368	5.07613	1	1	0.998898
GOTERM_BP_DIRECT	GO:0010923~negative regulation of phosphatase activity	9	0.40395	0.0354446	MYO1D, DLG3, CCDC8, PCIF1, RIMBP2, RRP1B, PKMYT1, ELFN1, SFI1	1493	30	11368	2.28426	1	1	0.998898
GOTERM_BP_DIRECT	GO:0046677~response to antibiotic	6	0.2693	0.037385	PPP2CB, HSP90AA1, HYAL1, ID1, ALPL, TP53	1493	15	11368	3.04568	1	1	0.998898
GOTERM_BP_DIRECT	GO:0048843~negative regulation of axon extension involved in axon guidance	7	0.314183	0.0383867	SEMA6C, SEMA6A, SEMA3B, SEMA4C, SEMA4F, SEMA3F, PLXNA3	1493	20	11368	2.66497	1	1	0.998898
GOTERM_BP_DIRECT	GO:0001701~in utero embryonic development	24	1.0772	0.0415561	PRKCSH, NOS3, TIE1, HEG1, RARRES2, PCGF2, CHD7, PLOD3, SLC30A1, ADAR, MAPK8IP3, RIC8A, INPP5B, CCNB2, COPS3, HHEX, CCNB1, SMO, ZMIZ1, SCO2, RBBP6, PLCG1, EIF4E2, BCL2L1	1493	121	11368	1.51025	1	1	0.998898
GOTERM_BP_DIRECT	GO:0000165~MAPK cascade	9	0.40395	0.0424677	EFNA1, MEF2B, TGFB1, DOK4, CCL5, MYC, CCL2, MEF2D, SHANK3	1493	31	11368	2.21057	1	1	0.998898
GOTERM_BP_DIRECT	GO:0060021~palate development	12	0.5386	0.0433223	CSRNP1, FRAS1, COL2A1, IFT172, INSIG1, OSR1, CHD7, NPRL3, BCOR, MSC, DHRS3, EPHB3	1493	48	11368	1.90355	1	1	0.998898
GOTERM_BP_DIRECT	GO:0021762~substantia nigra development	8	0.359066	0.0455731	YWHAQ, CNP, NDUFS3, PADI2, SYPL2, RHOA, ACTB, YWHAH	1493	26	11368	2.34283	1	1	0.998898
GOTERM_BP_DIRECT	GO:0009615~response to virus	10	0.448833	0.0459071	ACTA2, RSAD2, HYAL1, CCL5, MX2, BCL3, DHX58, STMN1, ENO1, GTF2F1	1493	37	11368	2.05789	1	1	0.998898
GOTERM_BP_DIRECT	GO:0001938~positive regulation of endothelial cell proliferation	10	0.448833	0.0459071	ECM1, EGFL7, EGR3, VEGFB, PLXNB3, VEGFC, PRKD2, NRARP, F3, VEGFA	1493	37	11368	2.05789	1	1	0.998898
GOTERM_BP_DIRECT	GO:0042167~heme catabolic process	3	0.13465	0.0471325	BLVRB, HMOX1, BLVRA	1493	3	11368	7.6142	1	1	0.998898
GOTERM_BP_DIRECT	GO:0034383~low-density lipoprotein particle clearance	3	0.13465	0.0471325	EHD1, SCARB1, LDLR	1493	3	11368	7.6142	1	1	0.998898
GOTERM_BP_DIRECT	GO:0045415~negative regulation of interleukin-8 biosynthetic process	3	0.13465	0.0471325	BCL3, KLF4, ELANE	1493	3	11368	7.6142	1	1	0.998898
GOTERM_BP_DIRECT	GO:0070508~cholesterol import	3	0.13465	0.0471325	SCARB1, APOA1, LDLR	1493	3	11368	7.6142	1	1	0.998898
GOTERM_BP_DIRECT	GO:0032020~ISG15-protein conjugation	3	0.13465	0.0471325	UBA7, UBE2L6, ISG15	1493	3	11368	7.6142	1	1	0.998898
GOTERM_BP_DIRECT	GO:0015812~gamma-aminobutyric acid transport	3	0.13465	0.0471325	SLC6A13, SLC6A12, SLC6A1	1493	3	11368	7.6142	1	1	0.998898
GOTERM_BP_DIRECT	GO:2001137~positive regulation of endocytic recycling	3	0.13465	0.0471325	EHD1, EHD2, ACTN2	1493	3	11368	7.6142	1	1	0.998898
GOTERM_BP_DIRECT	GO:0042531~positive regulation of tyrosine phosphorylation of STAT protein	3	0.13465	0.0471325	LYN, CCL5, HCLS1	1493	3	11368	7.6142	1	1	0.998898
GOTERM_BP_DIRECT	GO:0051262~protein tetramerization	7	0.314183	0.0479684	ACHE, FH, CPSF7, KCNC1, CCL5, TP53, DNM1	1493	21	11368	2.53807	1	1	0.998898
GOTERM_BP_DIRECT	GO:0030336~negative regulation of cell migration	11	0.493716	0.048146	NISCH, CNN2, SFRP2, RRAS, TIE1, CHRD, PLXNB3, ARAP3, DRD2, ENG, RHOB	1493	43	11368	1.94782	1	1	0.998898
GOTERM_BP_DIRECT	GO:0071526~semaphorin-plexin signaling pathway	6	0.2693	0.0486745	SEMA6C, SEMA6A, SEMA3B, SEMA4C, SEMA4F, SEMA3F	1493	16	11368	2.85532	1	1	0.998898
GOTERM_BP_DIRECT	GO:0043547~positive regulation of GTPase activity	13	0.583483	0.0501871	RANBP1, CCL21, GDI2, F11R, ARHGAP21, RGS2, CCL5, CCL4, CCL2, DVL3, ARHGEF2, EZH2, S100A10	1493	55	11368	1.79972	1	1	0.998898
GOTERM_BP_DIRECT	GO:0021612~facial nerve structural organization	4	0.179533	0.0524756	EGR2, HOXB2, SEMA3F, PLXNA3	1493	7	11368	4.35097	1	1	0.998898
GOTERM_BP_DIRECT	GO:1902287~semaphorin-plexin signaling pathway involved in axon guidance	4	0.179533	0.0524756	PLXND1, PLXNB3, SEMA3F, PLXNA3	1493	7	11368	4.35097	1	1	0.998898
GOTERM_BP_DIRECT	GO:0021895~cerebral cortex neuron differentiation	4	0.179533	0.0524756	PEX5, HPRT1, NR2E1, GDPD5	1493	7	11368	4.35097	1	1	0.998898
GOTERM_BP_DIRECT	GO:0040016~embryonic cleavage	4	0.179533	0.0524756	TOP2A, KIF20A, AATF, RHOA	1493	7	11368	4.35097	1	1	0.998898
GOTERM_BP_DIRECT	GO:0006635~fatty acid beta-oxidation	7	0.314183	0.0588975	SESN2, PEX5, ECHDC2, ACAA1, CPT1B, ACAT2, PPARD	1493	22	11368	2.4227	1	1	0.998898
GOTERM_BP_DIRECT	GO:0051216~cartilage development	7	0.314183	0.0588975	HYAL1, MGP, HOXA3, HOXB3, HOXC4, HOXD3, SOX9	1493	22	11368	2.4227	1	1	0.998898
GOTERM_BP_DIRECT	GO:0010628~positive regulation of gene expression	22	0.987433	0.0611027	RAMP2, TGFB1, EDA, AVPR2, HMGB2, PRKAG1, SOX11, IQGAP3, TERF2, SLC6A4, ACTA2, CNN2, DLL4, ACTC1, RPS6KA2, ID2, FUBP1, AGR2, HOXD3, FGFR4, LDLR, CD34	1493	113	11368	1.48241	1	1	0.998898
GOTERM_BP_DIRECT	GO:0045879~negative regulation of smoothened signaling pathway	5	0.224417	0.061396	SERPINE2, ULK3, GPC3, GPR37L1, GLIS2	1493	12	11368	3.17258	1	1	0.998898
GOTERM_BP_DIRECT	GO:0071158~positive regulation of cell cycle arrest	6	0.2693	0.0617555	MYOG, MED25, ID2, BRCA1, PRKACA, TP53	1493	17	11368	2.68736	1	1	0.998898
GOTERM_BP_DIRECT	GO:0050766~positive regulation of phagocytosis	6	0.2693	0.0617555	TUB, FCER1G, LMAN2, PTX3, CD47, FCGR1A	1493	17	11368	2.68736	1	1	0.998898
GOTERM_BP_DIRECT	GO:0006270~DNA replication initiation	6	0.2693	0.0617555	GINS4, MCM3, MCM4, CDC7, CDC6, MCM2	1493	17	11368	2.68736	1	1	0.998898
GOTERM_BP_DIRECT	GO:0007018~microtubule-based movement	11	0.493716	0.0630608	CENPE, KIF18B, KIF4A, KIF2C, KIF23, KIFC3, KIF1A, KIF20A, KIF22, KIF11, KIF15	1493	45	11368	1.86125	1	1	0.998898
GOTERM_BP_DIRECT	GO:0045732~positive regulation of protein catabolic process	8	0.359066	0.0651358	GGA3, PLK2, ASB9, GPC3, LPCAT1, SOX9, VPS28, RAB7A	1493	28	11368	2.17549	1	1	0.998898
GOTERM_BP_DIRECT	GO:0034446~substrate adhesion-dependent cell spreading	8	0.359066	0.0651358	EFNA1, FZD4, SRC, AKIP1, MICALL2, PARVA, RADIL, EPHB3	1493	28	11368	2.17549	1	1	0.998898
GOTERM_BP_DIRECT	GO:0016525~negative regulation of angiogenesis	9	0.40395	0.0687965	CX3CR1, HHEX, COL4A2, TIE1, TNMD, CCL2, GPR4, VASH1, HOXA5	1493	34	11368	2.01552	1	1	0.998898
GOTERM_BP_DIRECT	GO:2000249~regulation of actin cytoskeleton reorganization	4	0.179533	0.0759565	ARHGDIB, PTK2B, F11R, RHOD	1493	8	11368	3.8071	1	1	0.998898
GOTERM_BP_DIRECT	GO:0060216~definitive hemopoiesis	4	0.179533	0.0759565	TAL1, HOXB3, ADAR, GATA2	1493	8	11368	3.8071	1	1	0.998898
GOTERM_BP_DIRECT	GO:0015937~coenzyme A biosynthetic process	4	0.179533	0.0759565	PANK4, ACOT7, DCAKD, COASY	1493	8	11368	3.8071	1	1	0.998898
GOTERM_BP_DIRECT	GO:0030879~mammary gland development	4	0.179533	0.0759565	B4GALT1, HOXB9, NOTCH4, SOX9	1493	8	11368	3.8071	1	1	0.998898
GOTERM_BP_DIRECT	GO:0031274~positive regulation of pseudopodium assembly	4	0.179533	0.0759565	CCL21, CDC42EP4, CDC42EP2, CDC42EP1	1493	8	11368	3.8071	1	1	0.998898
GOTERM_BP_DIRECT	GO:0045765~regulation of angiogenesis	6	0.2693	0.0766205	EFNA1, PLXND1, ID1, PTK2B, VASH1, ETS1	1493	18	11368	2.53807	1	1	0.998898
GOTERM_BP_DIRECT	GO:0050900~leukocyte migration	6	0.2693	0.0766205	B4GALT1, PODXL, FOXJ1, CD34, ELANE, ICAM1	1493	18	11368	2.53807	1	1	0.998898
GOTERM_BP_DIRECT	GO:0060070~canonical Wnt signaling pathway	13	0.583483	0.0788448	TCF7L2, TCF7L1, FZD4, WNT9A, KLF4, MED12, BCL9, SFRP2, HOXB9, PTK7, MYC, DVL3, BCL9L	1493	59	11368	1.6777	1	1	0.998898
GOTERM_BP_DIRECT	GO:0007219~Notch signaling pathway	13	0.583483	0.0788448	NOTCH4, IFT172, RITA1, NRARP, GRIP2, RIPPLY1, HEYL, HHEX, IL2RA, S1PR3, SOX9, HOXD3, AGXT	1493	59	11368	1.6777	1	1	0.998898
GOTERM_BP_DIRECT	GO:0002040~sprouting angiogenesis	5	0.224417	0.0797819	RAMP2, PTK2B, PARVA, E2F7, E2F8	1493	13	11368	2.92854	1	1	0.998898
GOTERM_BP_DIRECT	GO:0060384~innervation	5	0.224417	0.0797819	NTF4, PRKCG, SERPINE2, CHD7, RNF165	1493	13	11368	2.92854	1	1	0.998898
GOTERM_BP_DIRECT	GO:0002092~positive regulation of receptor internalization	5	0.224417	0.0797819	FMR1, NTF3, PCSK9, ARRB2, VEGFA	1493	13	11368	2.92854	1	1	0.998898
GOTERM_BP_DIRECT	GO:0006979~response to oxidative stress	12	0.5386	0.0800095	GPX2, SCARA3, GPX1, PNKP, PXDN, COX2, PSIP1, GPX7, HMOX1, APOE, PTGS1, MSRB1	1493	53	11368	1.72397	1	1	0.998898
GOTERM_BP_DIRECT	GO:0001934~positive regulation of protein phosphorylation	10	0.448833	0.0805708	PRR5, CLIP3, TGFB1, THPO, BRAT1, RARRES2, PRR5L, CSNK1D, SOX9, VEGFA	1493	41	11368	1.85712	1	1	0.998898
GOTERM_BP_DIRECT	GO:0051897~positive regulation of protein kinase B signaling	10	0.448833	0.0805708	TCF7L2, TGFB1, F10, CCL21, THPO, SRC, HCLS1, ADAM8, ARRB2, F3	1493	41	11368	1.85712	1	1	0.998898
GOTERM_BP_DIRECT	GO:0051301~cell division	11	0.493716	0.0806624	CDC20, CDC123, CDCA2, CDK4, CKS2, CDC6, ARHGEF2, LZTS2, SKA1, GNAI2, CDC25B	1493	47	11368	1.78205	1	1	0.998898
GOTERM_BP_DIRECT	GO:0016337~single organismal cell-cell adhesion	11	0.493716	0.0806624	KIRREL2, CD93, GPA33, ICAM2, CDH24, ADAM8, ANXA9, SOX9, CD34, LIMS2, ICAM1	1493	47	11368	1.78205	1	1	0.998898
GOTERM_BP_DIRECT	GO:0008380~RNA splicing	7	0.314183	0.0848367	PTBP1, SNRNP40, RBFOX2, RBM8A, SRSF2, ARL6IP4, RBM10	1493	24	11368	2.22081	1	1	0.998898
GOTERM_BP_DIRECT	GO:0035019~somatic stem cell population maintenance	7	0.314183	0.0848367	BCL9, LDB1, LDB2, NR2E1, SOX9, GATA2, BCL9L	1493	24	11368	2.22081	1	1	0.998898
GOTERM_BP_DIRECT	GO:0023052~signaling	3	0.13465	0.0861248	DLGAP5, APLN, DLGAP4	1493	4	11368	5.71065	1	1	0.998898
GOTERM_BP_DIRECT	GO:2000503~positive regulation of natural killer cell chemotaxis	3	0.13465	0.0861248	CCL5, CCL4, CXCL14	1493	4	11368	5.71065	1	1	0.998898
GOTERM_BP_DIRECT	GO:0003209~cardiac atrium morphogenesis	3	0.13465	0.0861248	DLL4, HEG1, CCM2L	1493	4	11368	5.71065	1	1	0.998898
GOTERM_BP_DIRECT	GO:0060219~camera-type eye photoreceptor cell differentiation	3	0.13465	0.0861248	ROM1, PROM1, SDK2	1493	4	11368	5.71065	1	1	0.998898
GOTERM_BP_DIRECT	GO:0006012~galactose metabolic process	3	0.13465	0.0861248	B4GALT1, GALT, CHST1	1493	4	11368	5.71065	1	1	0.998898
GOTERM_BP_DIRECT	GO:0010886~positive regulation of cholesterol storage	3	0.13465	0.0861248	EHD1, SCARB1, SREBF2	1493	4	11368	5.71065	1	1	0.998898
GOTERM_BP_DIRECT	GO:0010757~negative regulation of plasminogen activation	3	0.13465	0.0861248	SERPINE2, SERPINE1, SERPINF2	1493	4	11368	5.71065	1	1	0.998898
GOTERM_BP_DIRECT	GO:0070365~hepatocyte differentiation	3	0.13465	0.0861248	HHEX, E2F7, E2F8	1493	4	11368	5.71065	1	1	0.998898
GOTERM_BP_DIRECT	GO:0019941~modification-dependent protein catabolic process	3	0.13465	0.0861248	UBA7, UBE2L6, ISG15	1493	4	11368	5.71065	1	1	0.998898
GOTERM_BP_DIRECT	GO:0043278~response to morphine	3	0.13465	0.0861248	PRKCG, PPP2R2A, DRD2	1493	4	11368	5.71065	1	1	0.998898
GOTERM_BP_DIRECT	GO:0046602~regulation of mitotic centrosome separation	3	0.13465	0.0861248	CHEK1, NEK2, KIF11	1493	4	11368	5.71065	1	1	0.998898
GOTERM_BP_DIRECT	GO:0006527~arginine catabolic process	3	0.13465	0.0861248	NOS2, DDAH1, NOS3	1493	4	11368	5.71065	1	1	0.998898
GOTERM_BP_DIRECT	GO:0019371~cyclooxygenase pathway	3	0.13465	0.0861248	BDKRB2, COX2, PTGS1	1493	4	11368	5.71065	1	1	0.998898
GOTERM_BP_DIRECT	GO:0006621~protein retention in ER lumen	3	0.13465	0.0861248	KDELR1, KDELR2, KDELR3	1493	4	11368	5.71065	1	1	0.998898
GOTERM_BP_DIRECT	GO:0046651~lymphocyte proliferation	3	0.13465	0.0861248	HELLS, IMPDH1, HPRT1	1493	4	11368	5.71065	1	1	0.998898
GOTERM_BP_DIRECT	GO:0021615~glossopharyngeal nerve morphogenesis	3	0.13465	0.0861248	HOXA3, HOXB3, HOXD3	1493	4	11368	5.71065	1	1	0.998898
GOTERM_BP_DIRECT	GO:0006468~protein phosphorylation	16	0.718133	0.0880391	NEK8, SRPK3, TGFB1, PRKAG1, PASK, PHKA2, AURKB, CDC25B, PPP3CB, CDK4, HSF1, RARA, PBK, NEK2, TSSK4, PRKACA	1493	79	11368	1.54212	1	1	0.998898
GOTERM_BP_DIRECT	GO:0006874~cellular calcium ion homeostasis	11	0.493716	0.0904887	STIM1, CCL5, ATP2B3, STC1, TNNI3, SLC30A1, ATP2A1, PTH1R, SYPL2, APOE, SLC24A5	1493	48	11368	1.74492	1	1	0.998898
GOTERM_BP_DIRECT	GO:0008285~negative regulation of cell proliferation	29	1.30162	0.0958283	B4GALT1, SERPINE2, DPT, PTH1R, TOB1, DLL1, ADGRG1, TMEM127, RPS6KA2, HSF1, PTK2B, CSK, DRD2, LZTS2, SOX7, RBM10, E2F7, MYOG, TGFB1, NOS3, P3H2, VEGFC, P3H3, WNT9A, KLF4, CHERP, IRF1, TAX1BP3, ATF5	1493	166	11368	1.33019	1	1	0.998898
GOTERM_BP_DIRECT	GO:0042981~regulation of apoptotic process	21	0.942549	0.0988227	EGR1, NGFR, RBM25, ROBO4, TGFB1, MAGED1, NME4, INHBB, BCL10, TNFRSF1A, RSL1D1, BMP1, MYC, NTF3, ACIN1, SOX9, INHA, RELT, SGK2, RBM10	1493	113	11368	1.41503	1	1	0.998898
GOTERM_BP_DIRECT	GO:0071300~cellular response to retinoic acid	7	0.314183	0.0998182	LYN, PTK7, OSR1, RARA, HOXA2, PTK2B, SOX9	1493	25	11368	2.13198	1	1	0.998898

## Sheet: NC_DU_UP_CC
Category	Term	Count	%	PValue	Genes	List Total	Pop Hits	Pop Total	Fold Enrichment	Bonferroni	Benjamini	FDR
GOTERM_CC_DIRECT	GO:0005737~cytoplasm	364	16.3375	5.94201e-10	PREP, WDR83, MKI67, DCAF7, CAPN15, CDC20, RASSF1, AS3MT, SYNGAP1, RASSF2, TBK1, CAPNS1, RPS6KA2, DHX58, STMN1, DPF2, PRKACA, SOX7, TRIM21, TSPYL2, PRKCG, DAXX, RBFOX2, SOX11, ARMC7, CSNK1D, PASK, MAPK8IP3, MIF4GD, DDX39B, KCTD10, PSME3, ULK3, PSME1, PSME2, PADI2, PRKD2, HOXB2, HPRT1, TRIB1, SPATA18, PFN1, BCORL1, ATF5, KCTD17, PRR11, TP53, HOXB7, BEX4, CDCA2, MAGED1, PADI6, EPAS1, CDCA5, CRABP1, …	1640	2145	12833	1.32788	3.63651e-07	3.63651e-07	3.6068e-07
GOTERM_CC_DIRECT	GO:0070062~extracellular exosome	274	12.298	3.71449e-08	RPL3, SERPINE1, ICAM2, OGFOD3, ENO1, F11R, ENO2, FNBP1L, ACTB, ICAM1, CAPNS1, STMN1, LGALS8, PRKACA, ATP6V1G1, ACOT7, ACTN2, DDX11, SERPINF2, SLC6A13, P3H1, ACTN4, HOGA1, BCAM, AZGP1, RBP4, PSME1, MXRA8, PSME2, SERPING1, PADI2, ZNF711, KDELR2, HPRT1, PFN1, MXRA5, VPS28, IGSF8, TMEM63A, TTYH3, LXN, TEX264, PTTG1IP, PCDH12, EVPL, ART3, PRDX3, HPX, NCSTN, INPP5A, RRAS, BLOC1S1, ZNHIT6, PCBP1, PCBP2,…	1640	1590	12833	1.34846	2.27324e-05	1.13663e-05	1.12735e-05
GOTERM_CC_DIRECT	GO:0005654~nucleoplasm	172	7.71993	1.03245e-07	MDC1, CCNK, CRTC3, RPL3, FMR1, SPPL2B, ATN1, ETS1, IKZF4, DCAF7, IFI44L, ELK3, CDC20, PNN, ZMIZ1, RPS6KA2, MYC, CHEK1, CREB3L2, HOXA3, DPF2, HOXA2, SOX9, PDK2, MAGI1, RNF44, ACOT7, LIG1, DDX11, ZBTB34, RFX1, DGKZ, CDC25B, SGO1, ALDH3A1, HOXB9, DDX39B, FNDC1, MAP7D3, KCTD10, SCO2, PSME3, AKIP1, MRTO4, ADAM12, CMPK2, PRKD2, SRSF4, IGFALS, BCORL1, ATF5, HOXB7, SNRPA, RAI14, ASF1B, CUL7, CDCA2, TSHZ3…	1640	919	12833	1.46453	6.31838e-05	2.10619e-05	2.08899e-05
GOTERM_CC_DIRECT	GO:0005925~focal adhesion	56	2.51346	2.98123e-06	MDC1, RPL3, ITGA2B, GDI2, SLC4A2, AATF, ACTB, ICAM1, CCND3, CSRP2, YWHAQ, CSRP1, CAPN5, FLOT2, GIT1, PDIA3, TPM4, ACTN2, KIF23, KIF22, ACTN4, RHOA, RHOB, CDC42EP1, PABPC1, ARHGEF2, ITGA5, PFN1, ENG, ASAP3, CNN3, SLC9A1, SLC9A3R2, LIMA1, NCSTN, RRAS, TSPAN9, PCBP2, TSPAN4, PACSIN2, PTK2B, MPZL1, JUP, MCAM, LAYN, PARVA, SRP68, L1CAM, SORBS3, ATAT1, DAB2, ACTC1, FES, PTK7, HYOU1, LIMS2	1640	232	12833	1.88879	0.00182285	0.000456128	0.000452402
GOTERM_CC_DIRECT	GO:0005634~nucleus	322	14.4524	0.000104575	MDC1, CCNK, CCNJ, SPI1, CCNF, PREP, ENO1, ELK3, RASSF1, RASSF2, RPS6KA2, CREB3L1, MYC, ARL6IP4, SOX9, CCNL1, SOX7, TRIM21, HOXA5, IER3, TSPYL2, PRKCG, HES6, RBFOX2, MEF2B, SFMBT2, SOX13, DNTTIP1, EBF3, SOX11, ARMC7, CSNK1D, ACTN4, RFX1, EBF4, PASK, OVOL1, PISD, AZGP1, RFX7, ZNF713, CDIP1, HOXB3, ZNF711, PRKD2, FAM76B, HOXB2, KIF20A, TAGLN3, TRIB1, PFN1, ATF5, PRR11, TP53, ATF3, HOXB6, RHNO1, BEX4…	1640	2096	12833	1.20212	0.061998	0.0128	0.0126954
GOTERM_CC_DIRECT	GO:0005667~transcription factor complex	29	1.30162	0.00148248	LDB1, EPAS1, LDB2, HIF3A, GATA2, ETS1, NPAS2, E2F7, E2F8, HES6, TCF7L2, TCF7L1, MEF2B, PARP1, NCOA6, FOS, MED27, USF1, NFATC4, MLXIPL, CDK4, TAL1, MYOD1, CDK2, HCLS1, TCF3, ATF5, TP53, RCOR2	1640	123	12833	1.84492	0.59665	0.151213	0.149977
GOTERM_CC_DIRECT	GO:0005794~Golgi apparatus	67	3.00718	0.00197705	ACHE, GAL3ST1, KDELR1, GDI2, LPCAT1, PCSK9, ZDHHC8, CXCL14, SART1, PIDD1, TMED1, SLC39A7, GAL3ST3, GAL3ST4, LIG1, MINK1, P3H2, CSNK1D, SLC30A1, ESCO2, ZDHHC16, PASK, TERF2, ADAM19, GAK, TPST1, SMO, TMEM214, ELF4, RAB34, CDC42EP1, KIF20A, ARHGEF2, ITGA5, KIFC3, ST6GALNAC4, RAB7A, CUL7, PARM1, GALT, EI24, ARL3, GLT8D1, SLC1A5, PLD2, PTGS1, ARHGAP21, GANAB, NCSTN, ZDHHC18, PLAGL1, APOE, LDLR, LYN, B…	1640	365	12833	1.43637	0.702146	0.172267	0.17086
GOTERM_CC_DIRECT	GO:0015629~actin cytoskeleton	22	0.987433	0.00225186	IVNS1ABP, TCERG1, TMEM63B, DDX58, SPPL2B, HSPB7, KLHL17, NCAPG, BAIAP2, MTSS1, CNN3, ACTA2, RINL, ABLIM2, MAP7D3, CDC42EP4, CFL1, RARA, CDC42EP1, PDLIM5, RAI14, MSRB1	1640	86	12833	2.00174	0.748344	0.172267	0.17086
GOTERM_CC_DIRECT	GO:0031012~extracellular matrix	22	0.987433	0.00403393	ECM1, EGFL7, SERPINE2, JUP, MMP2, RARRES2, SERPINE1, BGN, DPT, PCOLCE, AEBP1, F3, SOD3, LOXL1, ADAMTS20, HNRNPM, MMP23B, MGP, MMP19, APOE, TGFBI, MFGE8	1640	90	12833	1.91278	0.915732	0.274307	0.272066
GOTERM_CC_DIRECT	GO:0016020~membrane	114	5.1167	0.00589588	RASL11B, FMR1, XYLT2, PREP, ICAM2, ENO1, MKI67, HID1, FBL, PNN, STMN1, GNAT1, LGALS8, GTSE1, SH3GLB1, TPM4, P3H1, TUFM, ATXN2L, MAP7D3, PSME3, MFNG, PSME2, RAB38, PFN1, PRR11, CNP, EBI3, ALOX15, NCAPG, PKMYT1, FUT1, RASGRP4, SLC9A3R2, CCNB2, CCNB1, RRAS, GRK7, PCBP1, PCBP2, INPP5K, FANCI, CPSF7, TNFSF13, CLK3, TMPRSS15, PRRC2A, CHERP, HNRNPM, CNOT6, MKS1, SFXN3, RPS20, HYOU1, CC2D1A, XKR5, DIRAS3…	1640	707	12833	1.26174	0.973189	0.297178	0.29475
GOTERM_CC_DIRECT	GO:0015630~microtubule cytoskeleton	16	0.718133	0.00611515	ZNF263, PCIF1, CDC7, F11R, RASSF1, MAP7D3, FES, CDC42EP4, POLR2C, TIMELESS, CDC42EP2, TACC3, DGCR8, SPTAN1, CDK16, MCM2	1640	59	12833	2.12203	0.976575	0.297178	0.29475
GOTERM_CC_DIRECT	GO:0005578~proteinaceous extracellular matrix	30	1.3465	0.00660682	OLFML2B, SPARC, DPT, PRELP, OLFML2A, ADAMTS10, ADAMTS4, ADAMTS16, ADAMTSL2, GPC3, TIMP2, GPC2, EMILIN1, GPC4, TIMP1, ADAMTS8, ADAMTS6, ADAMTS7, POSTN, TGFB1, LUM, BGN, WNT9A, ASPN, ADAMTS20, MMP11, COL6A2, ALPL, TGFBI, FMOD	1640	142	12833	1.65317	0.982696	0.297178	0.29475
GOTERM_CC_DIRECT	GO:0005905~clathrin-coated pit	8	0.359066	0.00681543	ATAT1, TF, DAB2, TNK2, HIP1R, ACKR3, LDLR, HSPD1	1640	19	12833	3.29474	0.984783	0.297178	0.29475
GOTERM_CC_DIRECT	GO:0005813~centrosome	46	2.06463	0.00721024	CUL7, ARL3, SPPL2B, DCTN3, NCAPG, WDR62, CHD3, AATF, IKZF4, CAMSAP2, GNAI2, MED12, CCNB2, CCNB1, CHEK1, DPF2, NEK2, PRKACA, GEN1, TSPYL2, PLK3, RANBP1, USP20, IFT140, CKAP2L, NCKAP5L, PLK1, RITA1, CSNK1D, KIF23, HAUS5, CDC25B, SGO1, WRAP73, ESPL1, MAP7D3, ID2, CCDC8, MCM3, KIFC3, ATF5, SFI1, DTL, CCDC61, FBXL7, BCL2L1	1640	245	12833	1.46918	0.988069	0.297178	0.29475
GOTERM_CC_DIRECT	GO:0030027~lamellipodium	19	0.852783	0.00728377	PLXND1, PLEKHG5, GDPD2, ARAP3, PARVA, DGKZ, RHOA, ACTA2, ACTC1, ABLIM3, CAPZB, PODXL, FSCN1, PTK2B, FLOT2, APBB1, PLCG1, WASF2, PHACTR4	1640	77	12833	1.93084	0.988598	0.297178	0.29475
GOTERM_CC_DIRECT	GO:0071013~catalytic step 2 spliceosome	16	0.718133	0.00988078	SRRM2, SF3A1, RBM8A, WDR83, LSM2, SART1, HNRNPM, PNN, SNRNP40, HNRNPH1, HNRNPA2B1, SNRPA1, RALY, SNRPF, PABPC1, HNRNPA1	1640	62	12833	2.01935	0.997705	0.37794	0.374852
GOTERM_CC_DIRECT	GO:0070469~respiratory chain	7	0.314183	0.0110169	ND6, NDUFA6, COX2, COX1, ND3, ND2, ND5	1640	16	12833	3.42344	0.998863	0.396607	0.393367
GOTERM_CC_DIRECT	GO:0000307~cyclin-dependent protein kinase holoenzyme complex	6	0.2693	0.0123104	CCND3, CCNK, CDK4, CDK2, CKS2, CCNL1	1640	12	12833	3.9125	0.99949	0.418552	0.415132
GOTERM_CC_DIRECT	GO:0005747~mitochondrial respiratory chain complex I	12	0.5386	0.0140908	NDUFA11, NDUFS7, NDUFS5, NDUFAB1, NDUFA10, NDUFS3, ND4L, ND1, ND3, ND2, ND5, ND4	1640	42	12833	2.23571	0.999831	0.453873	0.450165
GOTERM_CC_DIRECT	GO:0000790~nuclear chromatin	23	1.03232	0.0153112	TCF7L2, LDB1, CDCA5, DDX11, HMGB2, ACTB, ASXL1, NASP, EME2, TAL1, IRF1, MYOD1, RARA, TIMELESS, E2F1, DPF2, DVL3, TCF3, MXD1, TP53, EZH2, ASF1B, PPARD	1640	107	12833	1.68201	0.999921	0.468522	0.464694
GOTERM_CC_DIRECT	GO:0000922~spindle pole	12	0.5386	0.0168089	CDC20, SGO1, PPP2CB, CCNB1, DDX11, FBF1, PLK1, NEK2, CDC6, WDR62, KIF11, CDC25B	1640	43	12833	2.18372	0.999969	0.473582	0.469713
GOTERM_CC_DIRECT	GO:0042555~MCM complex	4	0.179533	0.0170242	MCM3, TONSL, MCM4, MCM2	1640	5	12833	6.26	0.999973	0.473582	0.469713
GOTERM_CC_DIRECT	GO:0005871~kinesin complex	11	0.493716	0.0182129	CENPE, KIF18B, KIF4A, KIF2C, KIF23, KIFC3, KIF1A, KIF20A, KIF22, KIF11, KIF15	1640	38	12833	2.26513	0.999987	0.484621	0.480662
GOTERM_CC_DIRECT	GO:0005856~cytoskeleton	19	0.852783	0.0200476	NOS3, PXN, HIP1R, ARHGAP39, LDB3, TYK2, PPP1R18, ACTB, PDLIM1, CNN2, LIMA1, EPB41L2, FSCN1, S100A12, PTK2B, ARHGEF2, WASF2, PLEKHH1, MSRB1	1640	85	12833	1.74912	0.999996	0.511213	0.507036
GOTERM_CC_DIRECT	GO:0031234~extrinsic component of cytoplasmic side of plasma membrane	11	0.493716	0.0217706	LYN, FES, SRC, TNK2, ALOX15, S100A6, PTK2B, CSK, TYK2, RHOA, CDK16	1640	39	12833	2.20705	0.999999	0.532944	0.52859
GOTERM_CC_DIRECT	GO:0005881~cytoplasmic microtubule	9	0.40395	0.0252612	TUBA1B, TMEM214, SNPH, ARL3, REEP2, GTSE1, HDAC6, HID1, ENKD1	1640	29	12833	2.42845	1	0.59461	0.589752
GOTERM_CC_DIRECT	GO:0032587~ruffle membrane	8	0.359066	0.0328128	DDX58, SRC, CFL1, INPP5K, PLEKHO1, ARHGEF2, ITGA5, RHOA	1640	25	12833	2.504	1	0.710757	0.70495
GOTERM_CC_DIRECT	GO:0043209~myelin sheath	23	1.03232	0.0329823	PDIA3, NAPB, GDI1, CNP, NDUFA10, GDI2, ENO2, TUBB4A, SYN1, DNM1, ACTB, HSPD1, MYO1D, PRDX3, GNAO1, EHD1, TUBA1B, MPZ, NDUFS3, PMP2, TPPP, TAGLN3, SLC25A5	1640	115	12833	1.565	1	0.710757	0.70495
GOTERM_CC_DIRECT	GO:0005685~U1 snRNP	6	0.2693	0.0336796	SNRNP70, LUC7L3, LUC7L, PRPF40B, SNRPF, SNRPA	1640	15	12833	3.13	1	0.710757	0.70495
GOTERM_CC_DIRECT	GO:0009986~cell surface	44	1.97487	0.0374253	EPHB6, ACHE, SCARB1, RAMP2, RAMP3, IGSF3, HM13, NOTCH4, SDC3, PCSK9, HSPD1, KLRK1, GPA33, LMAN2, CAPN5, CCR9, KCNN2, ANXA9, PROM1, LDLR, MPZL1, ELANE, CCR10, TMEM8B, ADAMTS7, PDIA3, TGFB1, CD93, FZD4, TPBG, SERPINF2, TRPV2, BGN, L1CAM, F3, SLA-DMA, IL17RC, VASN, TNFRSF1A, BCAM, TSPAN14, MXRA8, ACKR3, ADAM8	1640	257	12833	1.33969	1	0.763476	0.757238
GOTERM_CC_DIRECT	GO:0005901~caveola	9	0.40395	0.0438948	EHD2, SCARB1, CAV3, SMO, NOS3, SRC, PACSIN2, CDH15, HDAC6	1640	32	12833	2.20078	1	0.837777	0.830932
GOTERM_CC_DIRECT	GO:0008537~proteasome activator complex	3	0.13465	0.0447494	PSME3, PSME1, PSME2	1640	3	12833	7.825	1	0.837777	0.830932
GOTERM_CC_DIRECT	GO:0016607~nuclear speck	16	0.718133	0.0451742	SRRM2, RBM25, RBM8A, EPAS1, HIF3A, PQBP1, GLIS2, ATXN2L, NXF1, DDX39B, SRSF2, ACIN1, SRSF5, SRSF6, PRKACA, NSRP1	1640	74	12833	1.69189	1	0.837777	0.830932
GOTERM_CC_DIRECT	GO:0072562~blood microparticle	13	0.583483	0.0599717	TGFB1, ITGA2B, SERPINF2, APOA1, ACTB, HPX, TF, PSMC5, ACTC1, C8G, SERPING1, APOE, PFN1	1640	58	12833	1.75388	1	1	0.993453
GOTERM_CC_DIRECT	GO:0005911~cell-cell junction	19	0.852783	0.0645119	PRKCG, FZD4, PLEKHG5, HEG1, ACTN4, PCDH12, IQGAP3, LIN7B, CDH5, PNN, GPA33, PTK7, PACSIN2, CDH24, CSK, PLCG1, ITGA5, FGFR4, WASF2	1640	97	12833	1.53273	1	1	0.993453
GOTERM_CC_DIRECT	GO:0005765~lysosomal membrane	21	0.942549	0.0689836	STARD3, SCARB1, ATP6V1G1, TMEM63A, SLC44A2, HM13, SPPL2B, SPNS2, ECE1, TCIRG1, MCOLN1, SPPL3, VASN, TMEM175, CLCN7, CLCN6, NCSTN, VPS39, SIDT2, VPS16, ATP6V1C2	1640	111	12833	1.48041	1	1	0.993453
GOTERM_CC_DIRECT	GO:0030018~Z disc	11	0.493716	0.0696765	PPP3CB, CAPZB, JUP, BAG3, ACTN2, CASQ2, LDB3, KCNN2, ITGB1BP2, ACTN4, MYL9	1640	47	12833	1.83138	1	1	0.993453
GOTERM_CC_DIRECT	GO:0005793~endoplasmic reticulum-Golgi intermediate compartment	9	0.40395	0.0698396	LMAN2L, KDELR1, LMAN2, CA4, GBF1, SURF4, TMED1, PROM1, PDIA6	1640	35	12833	2.01214	1	1	0.993453
GOTERM_CC_DIRECT	GO:0005615~extracellular space	112	5.02693	0.0700691	CSF3, SPARC, SERPINE2, SERPINE1, ENO1, ENO2, TSKU, ICAM1, CHEK1, CPA1, POSTN, IGFBP4, NPFF, SERPINF2, CLEC11A, PCOLCE, VASH1, ACTN4, ALDH3A1, AZGP1, RBP4, SFRP2, SERPING1, ADNP, CNP, KLHL17, CHRD, STC1, DPT, AEBP1, FBLN5, THPO, PODXL, BLOC1S1, PROM1, ELANE, TGFB1, TNFSF13, IGF2, INHBB, VASN, PYY, MOV10, CXCL10, TF, BMP1, DLG3, TGFBI, HAMP, ACHE, ECM1, B4GALT1, CTSZ, HMGB2, PCSK9, CHRDL2, ADAMTS4,…	1640	762	12833	1.15013	1	1	0.993453
GOTERM_CC_DIRECT	GO:0005790~smooth endoplasmic reticulum	4	0.179533	0.0709975	JPH4, SYVN1, KCNN2, MAPK8IP3	1640	8	12833	3.9125	1	1	0.993453
GOTERM_CC_DIRECT	GO:0030863~cortical cytoskeleton	5	0.224417	0.0735085	CAPZB, NOS2, TPM4, ACTN4, ACTB	1640	13	12833	3.00962	1	1	0.993453
GOTERM_CC_DIRECT	GO:0071004~U2-type prespliceosome	5	0.224417	0.0735085	SF3A1, SNRNP70, LUC7L3, LUC7L, PRPF40B	1640	13	12833	3.00962	1	1	0.993453
GOTERM_CC_DIRECT	GO:1903561~extracellular vesicle	5	0.224417	0.0735085	LFNG, SERPINE2, OLFML3, IFT172, ATP2B3	1640	13	12833	3.00962	1	1	0.993453
GOTERM_CC_DIRECT	GO:0045171~intercellular bridge	8	0.359066	0.0793422	BCL3, PCIF1, CEP131, CDC7, KIF23, CD34, TIRAP, AURKB	1640	30	12833	2.08667	1	1	0.993453
GOTERM_CC_DIRECT	GO:0045277~respiratory chain complex IV	3	0.13465	0.0819745	COX3, COX2, COX1	1640	4	12833	5.86875	1	1	0.993453

## Sheet: NC_DU_UP_MF
Category	Term	Count	%	PValue	Genes	List Total	Pop Hits	Pop Total	Fold Enrichment	Bonferroni	Benjamini	FDR
GOTERM_MF_DIRECT	GO:0000166~nucleotide binding	54	2.4237	7.63071e-06	RBM25, RBM3, PTBP1, ATP7B, SNRNP70, RBPMS2, RBFOX2, RMI1, PPRC1, HNRNPH1, SRSF2, SRSF4, HNRNPH3, PABPC1, HPRT1, SRSF5, SRSF6, RBMS2, SNRPA, SF3B4, TMEM63A, TMEM63B, RBM8A, SRRT, ADCY4, ADCY7, ADCY6, NXF1, PABPN1, U2AF2, DND1, TRA2A, SAFB2, RALY, IGF2BP2, HNRNPA1, RBM10, SRSF11, SRSF12, HNRNPA0, CPSF7, TAF15, RBPMS, FUS, SETD1B, SETD1A, UPF3B, SCAF4, DNAJC17, HNRNPM, IMPDH1, RCAN2, HNRNPA2B1, ACIN1	1397	230	11048	1.85675	0.00751082	0.00753914	0.00753151
GOTERM_MF_DIRECT	GO:0050840~extracellular matrix binding	9	0.40395	0.000861896	ADGRG1, OLFML2B, SPARC, ITGA2B, BGN, DMP1, CD248, TGFBI, OLFML2A	1397	18	11048	3.95419	0.573405	0.295041	0.294742
GOTERM_MF_DIRECT	GO:0005509~calcium ion binding	84	3.7702	0.00093861	SNED1, SPARC, CLSTN3, PRKCSH, DGKA, GUCA1B, LPCAT1, EFCAB5, ATP2A1, CDH5, PPP3CB, CAPNS1, CDH1, NCS1, CHP1, EFHD1, ANXA9, PAMR1, SPTAN1, HABP2, EGFL7, EGFL6, CD93, ACTN2, HEG1, ACTN4, ASPN, MYL4, MYL5, MMP11, MYL6, MELK, STIM1, S100A6, CASQ2, PADI2, MMP19, ADAM8, MASP2, ITGB1BP2, CASQ1, CDH15, PPEF1, MYL9, EGFL8, PVALB, FBLN7, PEF1, PADI6, NOTCH4, PCDH12, RASGRP2, DLL1, FBLN5, PCDH17, DLL4, SCUBE…	1397	472	11048	1.40742	0.60457	0.295041	0.294742
GOTERM_MF_DIRECT	GO:0000978~RNA polymerase II core promoter proximal region sequence-specific DNA binding	41	1.84022	0.0011945	CHD7, MEOX1, ACTB, ELK3, HHEX, ZIC3, HSF1, CREB3L2, DPF2, HOXA2, MYBL2, MEF2D, HOXA5, PITX3, E2F8, MYOG, TCF7L2, EGR2, MEF2B, KCNIP3, FOXJ1, FOS, RFX1, OVOL1, ETV4, SREBF2, NFATC4, NFKB2, ETV6, MLXIPL, IRF3, RFX7, ELF4, IRF1, MYOD1, ZNF713, TCF3, MXD1, ZNF114, CC2D1A, ATF3	1397	195	11048	1.66279	0.692988	0.295041	0.294742
GOTERM_MF_DIRECT	GO:0004222~metalloendopeptidase activity	23	1.03232	0.0023891	MMP2, ADAM33, ECE1, MMEL1, ADAMTS10, ADAMTS20, ADAMTS4, ADAM19, ADAMTS16, MMP11, BMP1, PITRM1, ADAM15, ADAMTSL4, MMP23B, ADAM23, ADAMTSL2, ADAM12, MMP19, ADAM8, ADAMTS8, ADAMTS6, ADAMTS7	1397	93	11048	1.95583	0.905887	0.454166	0.453706
GOTERM_MF_DIRECT	GO:0008137~NADH dehydrogenase (ubiquinone) activity	11	0.493716	0.00275809	ND6, NDUFS7, NDUFA10, NDUFA4L2, NDUFS3, ND4L, ND1, ND3, ND2, ND5, ND4	1397	30	11048	2.89974	0.9347	0.454166	0.453706
GOTERM_MF_DIRECT	GO:0008270~zinc ion binding	126	5.6553	0.00426949	JADE3, ZDHHC8, CAPN15, ZMIZ1, PEG10, DHX58, DPF1, DPF2, TRIM25, TRIM21, PRKCG, PIAS3, CPA1, RNF44, TRAIP, ADAM8, RNF122, RNF121, CUL9, ZNF276, KMT2D, PXN, KMT2B, AEBP1, GATA2, DTX4, ADAMTS10, ADAMTS16, PITRM1, MICAL1, S100A12, AMZ1, VAT1, PHC1, FUS, PHF12, PHF11, NR2F1, MICAL2, NR2F2, NR4A2, RNF224, BMP1, LHX6, ADA, PHF19, RNF10, RNPEPL1, ZFAND2A, PHF23, SUV39H1, LDB3, BRCA1, CHD3, NR2E1, SH3RF1,…	1397	793	11048	1.25656	0.985408	0.602608	0.601998
GOTERM_MF_DIRECT	GO:0044822~poly(A) RNA binding	106	4.75763	0.00626497	TCERG1, RPL3, ENO1, MKI67, FBL, PNN, FBRSL1, ARL6IP4, PDIA3, SRRM2, CD3EAP, NOSIP, ACTN4, GTF2F1, TUFM, ATXN2L, DDX39B, MRTO4, SRSF2, FLYWCH2, SRSF4, SRSF5, PFN1, SRSF6, EIF1B, SNRPA, HOXB6, PEF1, RRP7A, PCBP2, SAFB2, BRIX1, FDPS, CPSF7, UBE2I, RBPMS, FUS, CCDC137, RCC2, CLK3, LSM2, PRRC2A, EIF1, CHERP, MOV10, HNRNPM, FUBP1, RPS20, TOP2A, USP36, CCDC124, GDI2, PCSK9, PSIP1, ADAR, CHD3, AATF, RBM3…	1397	659	11048	1.27206	0.997989	0.76688	0.766104
GOTERM_MF_DIRECT	GO:0008083~growth factor activity	14	0.628366	0.00775396	CSF3, TGFB1, VEGFB, IGF2, VEGFC, INHBB, PTN, VEGFA, NTF4, NTF3, TIMP1, INHA, AMH	1397	50	11048	2.21435	0.999543	0.76688	0.766104
GOTERM_MF_DIRECT	GO:0004871~signal transducer activity	22	0.987433	0.00776194	GNAZ, SLC35B2, ECM1, JUP, SLC44A2, PLEKHG5, PLK2, CXXC5, TICAM1, GNAI2, GNAO1, GNG2, HMOX1, PTK2B, STAT6, PLCG1, GNAT1, PLCD3, SH2B3, CC2D1A, SH2B1	1397	96	11048	1.81234	0.999547	0.76688	0.766104
GOTERM_MF_DIRECT	GO:0001077~transcriptional activator activity, RNA polymerase II core promoter proximal region sequence-specific binding	29	1.30162	0.00864817	EPAS1, NR2E1, GATA2, MEOX1, ELK3, GLIS2, ZIC3, CREB3L2, MYBL2, CAMTA2, SOX9, MEF2D, HOXA5, PITX3, MYOG, EGR1, EGR2, MEF2B, FOXJ1, EBF3, SOX11, EBF4, KLF4, NFKB2, ETV6, NR4A2, HEYL, ELF4, IRF1	1397	140	11048	1.63816	0.999812	0.776763	0.775977
GOTERM_MF_DIRECT	GO:0061133~endopeptidase activator activity	4	0.179533	0.0165193	SFRP2, PSME3, PSME1, PSME2	1397	5	11048	6.3267	1	1	1
GOTERM_MF_DIRECT	GO:0004712~protein serine/threonine/tyrosine kinase activity	6	0.2693	0.0239681	PRKCG, TNK2, RPS6KA2, TTK, PRKACA, AURKB	1397	14	11048	3.3893	1	1	1
GOTERM_MF_DIRECT	GO:0045499~chemorepellent activity	7	0.314183	0.0254251	SEMA6C, SEMA6A, SEMA3B, SEMA4C, APOA1, SEMA4F, SEMA3F	1397	19	11048	2.91361	1	1	1
GOTERM_MF_DIRECT	GO:0001078~transcriptional repressor activity, RNA polymerase II core promoter proximal region sequence-specific binding	16	0.718133	0.0298485	TSHZ3, KCNIP3, NR2E1, OVOL1, SREBF2, NFATC4, MLXIPL, HHEX, IRF3, HSF1, HOXA2, TCF3, MXD1, CC2D1A, ATF3, E2F8	1397	71	11048	1.78217	1	1	1
GOTERM_MF_DIRECT	GO:0015485~cholesterol binding	8	0.359066	0.0311266	STARD3, OSBPL7, STARD4, SOAT1, SOAT2, APOA1, PMP2, APOE	1397	25	11048	2.53068	1	1	1
GOTERM_MF_DIRECT	GO:0030215~semaphorin receptor binding	6	0.2693	0.0323005	SEMA6C, SEMA6A, SEMA3B, SEMA4C, SEMA4F, SEMA3F	1397	15	11048	3.16335	1	1	1
GOTERM_MF_DIRECT	GO:0003729~mRNA binding	16	0.718133	0.0334586	RBM25, RBFOX2, RBM8A, CPSF1, FMR1, SAMD4B, UPF3B, MRPS7, NXF1, SNRNP70, PCBP1, DND1, LUC7L3, LUC7L, IGF2BP2, NSRP1	1397	72	11048	1.75742	1	1	1
GOTERM_MF_DIRECT	GO:0000981~RNA polymerase II transcription factor activity, sequence-specific DNA binding	25	1.12208	0.0379301	SPI1, EPAS1, HIF3A, FOXM1, ETS1, RELA, ELK3, EPM2AIP1, PLAGL1, PCBP1, MYBL2, SOX9, FOXJ1, FOXP4, OVOL1, ETV4, NFKB2, ETV6, ETV7, ELF4, TAL1, GTF2IRD1, ATF5, TP53, CC2D1A	1397	131	11048	1.50923	1	1	1
GOTERM_MF_DIRECT	GO:0031418~L-ascorbic acid binding	6	0.2693	0.0422303	P3H2, OGFOD3, P3H1, PLOD3, PLOD1, P3H3	1397	16	11048	2.96564	1	1	1
GOTERM_MF_DIRECT	GO:0005332~gamma-aminobutyric acid:sodium symporter activity	3	0.13465	0.0438415	SLC6A13, SLC6A12, SLC6A1	1397	3	11048	7.90838	1	1	1
GOTERM_MF_DIRECT	GO:0046923~ER retention sequence binding	3	0.13465	0.0438415	KDELR1, KDELR2, KDELR3	1397	3	11048	7.90838	1	1	1
GOTERM_MF_DIRECT	GO:0019797~procollagen-proline 3-dioxygenase activity	3	0.13465	0.0438415	P3H2, P3H1, P3H3	1397	3	11048	7.90838	1	1	1
GOTERM_MF_DIRECT	GO:0004693~cyclin-dependent protein serine/threonine kinase activity	4	0.179533	0.0475709	CCND3, CCNK, CDK4, CDK2	1397	7	11048	4.51907	1	1	1
GOTERM_MF_DIRECT	GO:0003690~double-stranded DNA binding	9	0.40395	0.0489665	RAD51AP1, NTHL1, DDX58, PNKP, DDX11, SAFB2, HMGB2, MND1, TP53	1397	33	11048	2.15683	1	1	1
GOTERM_MF_DIRECT	GO:0042800~histone methyltransferase activity (H3-K4 specific)	5	0.224417	0.054534	WDR82, SETD1B, KMT2B, SETD1A, ASH2L	1397	12	11048	3.29516	1	1	1
GOTERM_MF_DIRECT	GO:0005089~Rho guanyl-nucleotide exchange factor activity	11	0.493716	0.0579549	PLEKHG3, PLEKHG2, ARHGEF37, ARHGEF15, PLEKHG5, ARHGEF39, PLEKHG6, ARHGEF19, ARHGEF2, RGL2, FGD1	1397	46	11048	1.89113	1	1	1
GOTERM_MF_DIRECT	GO:0051015~actin filament binding	9	0.40395	0.0663115	MYL4, LIMA1, CAPZB, TPM4, WIPF2, KLHL17, CFL1, WIPF3, FSCN1	1397	35	11048	2.03358	1	1	1
GOTERM_MF_DIRECT	GO:0030169~low-density lipoprotein particle binding	4	0.179533	0.069119	SCARB1, PCSK9, SCARF1, LDLR	1397	8	11048	3.95419	1	1	1
GOTERM_MF_DIRECT	GO:0000979~RNA polymerase II core promoter sequence-specific DNA binding	9	0.40395	0.0762394	NR4A2, HEYL, TAL1, HSF1, IRF7, HOXB3, SOX11, GATA2, EZH2	1397	36	11048	1.97709	1	1	1
GOTERM_MF_DIRECT	GO:0016817~hydrolase activity, acting on acid anhydrides	3	0.13465	0.0803902	DDX58, CHD7, DHX58	1397	4	11048	5.93128	1	1	1
GOTERM_MF_DIRECT	GO:0043621~protein self-association	3	0.13465	0.0803902	RSAD2, PTH1R, TP53	1397	4	11048	5.93128	1	1	1
GOTERM_MF_DIRECT	GO:0001733~galactosylceramide sulfotransferase activity	3	0.13465	0.0803902	GAL3ST1, GAL3ST3, GAL3ST4	1397	4	11048	5.93128	1	1	1
GOTERM_MF_DIRECT	GO:0000977~RNA polymerase II regulatory region sequence-specific DNA binding	23	1.03232	0.0866413	HES6, EGR1, MEF2B, SATB1, PHF12, SOX13, AEBP1, ACTN4, ARID3C, GATA2, RELA, GLIS2, IKZF5, NFKB2, ETV7, TAL1, PLAGL1, BCL6B, PAX9, RARA, ZNF711, ATF5, E2F7	1397	129	11048	1.41002	1	1	1
GOTERM_MF_DIRECT	GO:0005516~calmodulin binding	8	0.359066	0.0876441	CNN2, PPP3CB, NOS2, NOS3, MKNK1, KCNN2, KCNN3, SLC9A1	1397	31	11048	2.04087	1	1	1
GOTERM_MF_DIRECT	GO:0004672~protein kinase activity	21	0.942549	0.0906101	NEK8, HIPK4, BRSK1, TIE1, NPR2, PRKAG1, AATK, CSNK1D, PKMYT1, MAP3K15, RASSF2, TBK1, PTK7, CCL5, PBK, NEK2, SOX9, TSSK4, FGFR4, TRIB1, CDK16	1397	116	11048	1.43169	1	1	1
GOTERM_MF_DIRECT	GO:0004674~protein serine/threonine kinase activity	30	1.3465	0.0940412	PKN3, AURKB, MYLK4, STK33, RPS6KA2, PBK, PSKH1, PRKCG, PLK3, SRPK3, PLK2, PLK1, MOK, CDC7, CSNK1D, CDC42BPB, PASK, GFRA2, CLK3, CLK2, CDK9, CLK1, MELK, SBK1, ULK3, PRKD2, CAMK1, TSSK4, SGK2, CDK16	1397	179	11048	1.32543	1	1	1
GOTERM_MF_DIRECT	GO:0008134~transcription factor binding	9	0.40395	0.0986199	NCOR2, PSMC5, HYAL1, MYOD1, HMGB2, APBB1, RNF4, PPRC1, RCOR2	1397	38	11048	1.87304	1	1	1

## Sheet: NC_JNP_UP_BP
Category	Term	Count	%	PValue	Genes	List Total	Pop Hits	Pop Total	Fold Enrichment	Bonferroni	Benjamini	FDR
GOTERM_BP_DIRECT	GO:0030198~extracellular matrix organization	15	1.01764	1.62468e-05	POSTN, EGFL6, OLFML2B, OLFML2A, KAZALD1, COL19A1, ADAMTS20, GFAP, NFKB2, BCL3, ADAMTSL2, VWA1, EMILIN1, SOX9, TGFBI	964	46	11368	3.84539	0.0433693	0.0443375	0.0443375
GOTERM_BP_DIRECT	GO:0007018~microtubule-based movement	13	0.881954	0.000264771	KIF25, KIF12, KIF23, KIF22, KIF11, KIF15, CENPE, KIF18B, KIF4A, KIF2C, KIF1A, KIF20A, KIF20B	964	45	11368	3.40673	0.514539	0.36128	0.36128
GOTERM_BP_DIRECT	GO:0001578~microtubule bundle formation	7	0.474898	0.00138671	PSRC1, CAPN6, MAP1S, FES, PLK1, TPPP, KIF20A	964	16	11368	5.15923	0.977335	0.771928	0.771928
GOTERM_BP_DIRECT	GO:0034446~substrate adhesion-dependent cell spreading	9	0.610583	0.0017243	EFNA1, MICALL2, TYRO3, ILK, LAMB1, ITGB7, RADIL, EPHB3, FERMT3	964	28	11368	3.79046	0.990992	0.771928	0.771928
GOTERM_BP_DIRECT	GO:0060041~retina development in camera-type eye	9	0.610583	0.0017243	TUB, ACHE, MFRP, LAMB2, LPCAT1, SOX9, VAX2, CLCN2, SLC4A5	964	28	11368	3.79046	0.990992	0.771928	0.771928
GOTERM_BP_DIRECT	GO:0050728~negative regulation of inflammatory response	12	0.814111	0.00185335	SOCS3, SHARPIN, GPER1, IL2RA, TYRO3, PBK, ACP5, APOA1, APOE, METRNL, ADA, TNFRSF1A	964	48	11368	2.94813	0.99367	0.771928	0.771928
GOTERM_BP_DIRECT	GO:0008284~positive regulation of cell proliferation	29	1.96744	0.00213227	CNTFR, CSF1R, ILK, PDGFA, ADM, PTN, VWCE, GLI1, FOXM1, DLL1, FGF6, GPER1, MYC, ROMO1, SOX9, TIMP1, FGF21, GADD45GIP1, CEP131, CLEC11A, CXCL10, SFRP2, FGF18, MZB1, PTPN6, CD248, KIF20B, FGFR4, CRLF1	964	187	11368	1.82879	0.997048	0.771928	0.771928
GOTERM_BP_DIRECT	GO:0010886~positive regulation of cholesterol storage	4	0.27137	0.00227103	EHD1, MSR1, SCARB1, SREBF2	964	4	11368	11.7925	0.99798	0.771928	0.771928
GOTERM_BP_DIRECT	GO:0007601~visual perception	15	1.01764	0.00254575	RCVRN, LAMB2, ROM1, GUCA1B, MYO7A, VAX2, BEST1, GJC1, COL2A1, MFRP, GRK7, RDH5, AIPL1, PDE6A, RGR	964	72	11368	2.45678	0.999047	0.771928	0.771928
GOTERM_BP_DIRECT	GO:0007080~mitotic metaphase plate congression	7	0.474898	0.00376852	CCNB1, PSRC1, CDCA5, CHMP2A, KIF2C, KIF22, CHMP6	964	19	11368	4.34462	0.999966	0.942374	0.942374
GOTERM_BP_DIRECT	GO:0016477~cell migration	17	1.15332	0.0037985	LYN, BRAT1, GFRA2, EFNA1, PSTPIP1, MMP14, PTK7, SIX2, FSCN1, SDC1, CSK, CD248, FSCN2, FGFR4, JAK3, TSPAN1, EPHB3	964	91	11368	2.203	0.999969	0.942374	0.942374
GOTERM_BP_DIRECT	GO:0070527~platelet aggregation	7	0.474898	0.00651125	RAP2B, TYRO3, ILK, PTPN6, MYL9, ACTB, FERMT3	964	21	11368	3.93084	1	1	1
GOTERM_BP_DIRECT	GO:0007157~heterophilic cell-cell adhesion via plasma membrane cell adhesion molecules	8	0.542741	0.00745055	TENM3, JAML, ADGRL1, DCHS1, ITGA5, SCARF2, NECTIN2, NECTIN1	964	28	11368	3.36929	1	1	1
GOTERM_BP_DIRECT	GO:0000281~mitotic cytokinesis	7	0.474898	0.00832329	CUL7, STMN1, PLK1, CKAP2, KIF23, KIF20A, CEP55	964	22	11368	3.75217	1	1	1
GOTERM_BP_DIRECT	GO:0034644~cellular response to UV	7	0.474898	0.00832329	POLD1, RUVBL2, PBK, TP53, AURKB, RHNO1, NFATC4	964	22	11368	3.75217	1	1	1
GOTERM_BP_DIRECT	GO:0032466~negative regulation of cytokinesis	4	0.27137	0.00997101	TEX14, E2F7, AURKB, E2F8	964	6	11368	7.86169	1	1	1
GOTERM_BP_DIRECT	GO:0032963~collagen metabolic process	4	0.27137	0.00997101	ID1, P3H2, P3H1, P3H3	964	6	11368	7.86169	1	1	1
GOTERM_BP_DIRECT	GO:0006979~response to oxidative stress	11	0.746269	0.0123843	GPX2, SCARA3, TPO, GPX1, GPX4, PXDN, GPX7, HMOX1, APOE, PTGS1, MSRB1	964	53	11368	2.44751	1	1	1
GOTERM_BP_DIRECT	GO:0045662~negative regulation of myoblast differentiation	6	0.407056	0.0145486	CXCL10, NMRK2, CMTM5, SOX9, CXCL14, DLL1	964	18	11368	3.93084	1	1	1
GOTERM_BP_DIRECT	GO:0051017~actin filament bundle assembly	7	0.474898	0.0158883	FSCN1, SHROOM1, FSCN2, BAIAP2, AIF1, RHOD, CORO1B	964	25	11368	3.30191	1	1	1
GOTERM_BP_DIRECT	GO:0021612~facial nerve structural organization	4	0.27137	0.0163588	EGR2, HOXB2, SEMA3F, PLXNA3	964	7	11368	6.73859	1	1	1
GOTERM_BP_DIRECT	GO:1902287~semaphorin-plexin signaling pathway involved in axon guidance	4	0.27137	0.0163588	PLXND1, PLXNB3, SEMA3F, PLXNA3	964	7	11368	6.73859	1	1	1
GOTERM_BP_DIRECT	GO:0030335~positive regulation of cell migration	14	0.949796	0.0163674	LYN, CSF1R, ARHGEF39, PDGFA, LAMB1, SEMA3F, RHOD, CORO1A, CXCL16, MMP14, GPER1, TRIP6, ROR2, FERMT3	964	80	11368	2.06369	1	1	1
GOTERM_BP_DIRECT	GO:0006564~L-serine biosynthetic process	3	0.203528	0.0202953	PSAT1, PHGDH, PSPH	964	3	11368	11.7925	1	1	1
GOTERM_BP_DIRECT	GO:2000348~regulation of CD40 signaling pathway	3	0.203528	0.0202953	SHARPIN, FANCD2, FANCA	964	3	11368	11.7925	1	1	1
GOTERM_BP_DIRECT	GO:0015812~gamma-aminobutyric acid transport	3	0.203528	0.0202953	SLC6A13, SLC6A12, SLC6A1	964	3	11368	11.7925	1	1	1
GOTERM_BP_DIRECT	GO:1900017~positive regulation of cytokine production involved in inflammatory response	4	0.27137	0.0245459	CD74, IL17RC, IL17B, GPSM3	964	8	11368	5.89627	1	1	1
GOTERM_BP_DIRECT	GO:0000070~mitotic sister chromatid segregation	5	0.339213	0.0257336	KIF18B, ESPL1, PLK1, NEK2, CENPA	964	14	11368	4.21162	1	1	1
GOTERM_BP_DIRECT	GO:0043392~negative regulation of DNA binding	5	0.339213	0.0257336	SMO, ID1, E2F1, NEK2, MDFI	964	14	11368	4.21162	1	1	1
GOTERM_BP_DIRECT	GO:0030512~negative regulation of transforming growth factor beta receptor signaling pathway	7	0.474898	0.0319422	SKOR1, RASL11B, HTRA3, ADAMTSL2, HTRA1, VASN, ASPN	964	29	11368	2.84647	1	1	1
GOTERM_BP_DIRECT	GO:0042102~positive regulation of T cell proliferation	8	0.542741	0.0333849	CCDC88B, SASH3, CCL5, DHPS, CD1D, AIF1, CORO1A, JAK3	964	37	11368	2.54974	1	1	1
GOTERM_BP_DIRECT	GO:0051965~positive regulation of synapse assembly	8	0.542741	0.0333849	SLITRK2, LRRN3, LRTM1, ADGRL1, SLITRK5, EPHB2, EPHB3, LRRC4B	964	37	11368	2.54974	1	1	1
GOTERM_BP_DIRECT	GO:0046328~regulation of JNK cascade	4	0.27137	0.0345397	RAP2B, TRAF2, SH3RF1, MAPK8IP1	964	9	11368	5.24112	1	1	1
GOTERM_BP_DIRECT	GO:0031536~positive regulation of exit from mitosis	3	0.203528	0.0383196	UBE2C, CDCA5, BIRC5	964	4	11368	8.8444	1	1	1
GOTERM_BP_DIRECT	GO:0001845~phagolysosome assembly	3	0.203528	0.0383196	SRPX, MYO7A, CORO1A	964	4	11368	8.8444	1	1	1
GOTERM_BP_DIRECT	GO:0034501~protein localization to kinetochore	3	0.203528	0.0383196	MTBP, CDK1, AURKB	964	4	11368	8.8444	1	1	1
GOTERM_BP_DIRECT	GO:2000503~positive regulation of natural killer cell chemotaxis	3	0.203528	0.0383196	CCL5, CCL4, CXCL14	964	4	11368	8.8444	1	1	1
GOTERM_BP_DIRECT	GO:0051101~regulation of DNA binding	3	0.203528	0.0383196	BCL3, HJURP, AGER	964	4	11368	8.8444	1	1	1
GOTERM_BP_DIRECT	GO:0030199~collagen fibril organization	6	0.407056	0.0402209	MMP11, ADAMTS14, SFRP2, COL2A1, COL5A1, FMOD	964	23	11368	3.07631	1	1	1
GOTERM_BP_DIRECT	GO:0051301~cell division	9	0.610583	0.0419798	CDC20, CCND2, CKS2, CDK1, BIRC5, CDC6, LZTS2, SKA1, CDC25B	964	47	11368	2.25814	1	1	1
GOTERM_BP_DIRECT	GO:0032496~response to lipopolysaccharide	12	0.814111	0.0424771	CXCL10, NGFR, CITED1, KCNJ8, HMGB2, ACP5, CCR7, CXCL13, TRIB1, RELT, ELANE, TNFRSF1A	964	73	11368	1.9385	1	1	1
GOTERM_BP_DIRECT	GO:0042127~regulation of cell proliferation	17	1.15332	0.0430606	JAG2, NGFR, CDCA7, FANCA, CXCL13, PTGS1, TNFRSF1A, CNN2, CXCL10, FES, CSK, SOX9, PLCD3, INHA, RELT, S100A11, EZH2	964	119	11368	1.68465	1	1	1
GOTERM_BP_DIRECT	GO:0014068~positive regulation of phosphatidylinositol 3-kinase signaling	8	0.542741	0.0431086	PRR5, CCL5, GPER1, PDGFA, PRR5L, PTPN6, SOX9, RGL2	964	39	11368	2.41898	1	1	1
GOTERM_BP_DIRECT	GO:0007159~leukocyte cell-cell adhesion	4	0.27137	0.0463028	CCL5, ITGB2, ITGA5, FERMT3	964	10	11368	4.71701	1	1	1
GOTERM_BP_DIRECT	GO:0045746~negative regulation of Notch signaling pathway	5	0.339213	0.0499889	EGFL7, MMP14, CHAC1, GDPD5, BEND6	964	17	11368	3.46839	1	1	1
GOTERM_BP_DIRECT	GO:0007169~transmembrane receptor protein tyrosine kinase signaling pathway	9	0.610583	0.0519506	NTF4, LYN, CSF1R, DOK2, DOK4, NRTN, CSK, ROR2, JAK3	964	49	11368	2.16598	1	1	1
GOTERM_BP_DIRECT	GO:0007229~integrin-mediated signaling pathway	9	0.610583	0.0574611	TYROBP, ITGB2, ILK, APOA1, ITGB7, ITGA5, VAV1, FERMT3, ADAMTS20	964	50	11368	2.12266	1	1	1
GOTERM_BP_DIRECT	GO:0007275~multicellular organism development	15	1.01764	0.0591824	PAQR8, JAG2, FZD2, DDX4, GPX4, EYA2, PRRX2, EBF4, TNFRSF1A, MMP11, ARVCF, RELT, TP53, WNT4	964	105	11368	1.68465	1	1	1
GOTERM_BP_DIRECT	GO:0043524~negative regulation of neuron apoptotic process	11	0.746269	0.0592344	NTF4, CNTFR, CITED1, XRCC2, EN2, TYRO3, NEFL, CCL2, ADAM8, APOE, CORO1A	964	68	11368	1.90762	1	1	1
GOTERM_BP_DIRECT	GO:0090316~positive regulation of intracellular protein transport	4	0.27137	0.059764	PLK3, B3GAT3, CEP131, KIF20B	964	11	11368	4.28819	1	1	1
GOTERM_BP_DIRECT	GO:0060707~trophoblast giant cell differentiation	4	0.27137	0.059764	SOCS3, MDFI, E2F7, E2F8	964	11	11368	4.28819	1	1	1
GOTERM_BP_DIRECT	GO:0000920~cell separation after cytokinesis	4	0.27137	0.059764	CHMP2A, KIF20A, CHMP6, CEP55	964	11	11368	4.28819	1	1	1
GOTERM_BP_DIRECT	GO:0045765~regulation of angiogenesis	5	0.339213	0.0601147	EFNA1, PLXND1, ID1, ENPP2, VASH1	964	18	11368	3.2757	1	1	1
GOTERM_BP_DIRECT	GO:0001890~placenta development	5	0.339213	0.0601147	CUL7, CCNF, HTRA1, PHLDA2, ADA	964	18	11368	3.2757	1	1	1
GOTERM_BP_DIRECT	GO:0050862~positive regulation of T cell receptor signaling pathway	3	0.203528	0.0603197	PRKD2, CCR7, ADA	964	5	11368	7.07552	1	1	1
GOTERM_BP_DIRECT	GO:0031102~neuron projection regeneration	3	0.203528	0.0603197	APOA1, APOE, GFAP	964	5	11368	7.07552	1	1	1
GOTERM_BP_DIRECT	GO:0060718~chorionic trophoblast cell differentiation	3	0.203528	0.0603197	HTRA1, E2F7, E2F8	964	5	11368	7.07552	1	1	1
GOTERM_BP_DIRECT	GO:2000573~positive regulation of DNA biosynthetic process	3	0.203528	0.0603197	MYC, PRKD2, FGFR4	964	5	11368	7.07552	1	1	1
GOTERM_BP_DIRECT	GO:0032873~negative regulation of stress-activated MAPK cascade	3	0.203528	0.0603197	MYC, PBK, FOXM1	964	5	11368	7.07552	1	1	1
GOTERM_BP_DIRECT	GO:0070208~protein heterotrimerization	3	0.203528	0.0603197	C1QTNF2, COL6A2, C1QTNF6	964	5	11368	7.07552	1	1	1
GOTERM_BP_DIRECT	GO:0016525~negative regulation of angiogenesis	7	0.474898	0.0633091	CX3CR1, COL4A2, ADGRB2, TNMD, CCL2, VASH1, THBS2	964	34	11368	2.42787	1	1	1
GOTERM_BP_DIRECT	GO:0035023~regulation of Rho protein signal transduction	9	0.610583	0.063328	NET1, PLEKHG3, PLEKHG2, ARHGEF37, ARHGEF39, PLEKHG6, ARHGEF19, VAV1, FGD2	964	51	11368	2.08103	1	1	1
GOTERM_BP_DIRECT	GO:0048247~lymphocyte chemotaxis	5	0.339213	0.071239	CCL5, CCL4, CCL2, ADAM8, CXCL16	964	19	11368	3.1033	1	1	1
GOTERM_BP_DIRECT	GO:0071479~cellular response to ionizing radiation	5	0.339213	0.071239	RAD51AP1, NET1, FIGNL1, TP53, RHNO1	964	19	11368	3.1033	1	1	1
GOTERM_BP_DIRECT	GO:0001502~cartilage condensation	5	0.339213	0.071239	FGF6, MYCN, COL2A1, ROR2, SOX9	964	19	11368	3.1033	1	1	1
GOTERM_BP_DIRECT	GO:0006954~inflammatory response	23	1.56038	0.071798	LYN, CHID1, NGFR, NRROS, MIF, CXCL13, AGER, AIF1, PTGS1, TNFRSF1A, NFKB2, CXCL10, MMP25, CCL5, IL2RA, CCL4, CRH, CCL2, CCR7, IL17D, RELT, IL17B, TLR2	964	187	11368	1.45042	1	1	1
GOTERM_BP_DIRECT	GO:0014002~astrocyte development	4	0.27137	0.0748258	LAMB2, AGER, DLL1, GFAP	964	12	11368	3.93084	1	1	1
GOTERM_BP_DIRECT	GO:0001570~vasculogenesis	7	0.474898	0.0795975	GJC1, RAMP2, CUL7, CITED1, SMO, ADM, CCM2	964	36	11368	2.29299	1	1	1
GOTERM_BP_DIRECT	GO:0048704~embryonic skeletal system morphogenesis	6	0.407056	0.0831159	MYCN, HOXB2, HOXD3, HOXB7, MDFI, HOXB6	964	28	11368	2.52697	1	1	1
GOTERM_BP_DIRECT	GO:0045198~establishment of epithelial cell apical/basal polarity	3	0.203528	0.085494	SLC9A3R1, TCF15, PTK7	964	6	11368	5.89627	1	1	1
GOTERM_BP_DIRECT	GO:0030042~actin filament depolymerization	3	0.203528	0.085494	MICAL1, CFL1, DSTN	964	6	11368	5.89627	1	1	1
GOTERM_BP_DIRECT	GO:0002315~marginal zone B cell differentiation	3	0.203528	0.085494	LFNG, BCL3, DLL1	964	6	11368	5.89627	1	1	1
GOTERM_BP_DIRECT	GO:0007254~JNK cascade	3	0.203528	0.085494	ROR2, TRIB1, MAP3K12	964	6	11368	5.89627	1	1	1
GOTERM_BP_DIRECT	GO:0009653~anatomical structure morphogenesis	3	0.203528	0.085494	FBN2, FSCN1, FSCN2	964	6	11368	5.89627	1	1	1
GOTERM_BP_DIRECT	GO:0045744~negative regulation of G-protein coupled receptor protein signaling pathway	3	0.203528	0.085494	RGS2, MGRN1, CCL5	964	6	11368	5.89627	1	1	1
GOTERM_BP_DIRECT	GO:0006836~neurotransmitter transport	3	0.203528	0.085494	SLC6A13, SLC6A12, SLC6A1	964	6	11368	5.89627	1	1	1
GOTERM_BP_DIRECT	GO:0006268~DNA unwinding involved in DNA replication	3	0.203528	0.085494	TOP2A, MCM4, MCM2	964	6	11368	5.89627	1	1	1
GOTERM_BP_DIRECT	GO:0010389~regulation of G2/M transition of mitotic cell cycle	3	0.203528	0.085494	CCNB3, CENPF, RNASEH2B	964	6	11368	5.89627	1	1	1
GOTERM_BP_DIRECT	GO:0021785~branchiomotor neuron axon guidance	3	0.203528	0.085494	PLXND1, SEMA3F, PLXNA3	964	6	11368	5.89627	1	1	1
GOTERM_BP_DIRECT	GO:0007264~small GTPase mediated signal transduction	22	1.49254	0.0902696	DIRAS3, ARL9, ARL11, RASL11B, ARL3, KNDC1, RND2, RHOD, RAPGEFL1, VAV1, ARL4C, RAB20, RASD1, RAB40B, YWHAQ, RRAS, RAB34, IFT27, RAB38, RHOV, RGL2, RAB9B	964	182	11368	1.42547	1	1	1
GOTERM_BP_DIRECT	GO:0007088~regulation of mitotic nuclear division	4	0.27137	0.091372	CUL7, CCDC8, FBXO5, KIF20B	964	13	11368	3.62847	1	1	1
GOTERM_BP_DIRECT	GO:0032467~positive regulation of cytokinesis	4	0.27137	0.091372	KIF23, CDC6, AURKB, CDC25B	964	13	11368	3.62847	1	1	1
GOTERM_BP_DIRECT	GO:0050679~positive regulation of epithelial cell proliferation	6	0.407056	0.0937771	SMO, BAD, CCL5, MYC, SOX9, STOX1	964	29	11368	2.43983	1	1	1
GOTERM_BP_DIRECT	GO:0006974~cellular response to DNA damage stimulus	10	0.678426	0.0960941	LYN, TOP2A, PLK3, BRAT1, UBE2T, MYC, MACROD1, TIMELESS, APBB1, ALKBH7	964	65	11368	1.81424	1	1	1
GOTERM_BP_DIRECT	GO:0007131~reciprocal meiotic recombination	5	0.339213	0.0963584	MSH2, XRCC2, XRCC3, MND1, TRIP13	964	21	11368	2.80775	1	1	1

## Sheet: NC_JNP_UP_CC
Category	Term	Count	%	PValue	Genes	List Total	Pop Hits	Pop Total	Fold Enrichment	Bonferroni	Benjamini	FDR
GOTERM_CC_DIRECT	GO:0005578~proteinaceous extracellular matrix	30	2.03528	4.86317e-06	FBN2, COL16A1, OLFML2B, OLFML2A, COL19A1, ADAMTS16, ADAMTS15, ADAMTS14, WNT11, LGALS1, GPC1, ADAMTSL2, GPC3, GPC2, EMILIN1, TIMP1, ADAMTS8, GPC6, WNT4, ADAMTS7, POSTN, BGN, ASPN, ADAMTS20, MMP11, COL1A2, COL5A1, COL6A2, TGFBI, FMOD	1071	142	12833	2.53146	0.00224912	0.00225165	0.00219329
GOTERM_CC_DIRECT	GO:0005871~kinesin complex	13	0.881954	3.72668e-05	KIF25, KIF12, KIF23, KIF22, KIF11, KIF15, CENPE, KIF18B, KIF4A, KIF2C, KIF1A, KIF20A, KIF20B	1071	38	12833	4.09919	0.0171068	0.00862725	0.00840365
GOTERM_CC_DIRECT	GO:0031012~extracellular matrix	20	1.35685	0.00012837	FBN2, EGFL7, SERPINE2, TUBB, HTRA1, BGN, PCOLCE, AEBP1, F3, LOXL1, ADAMTS20, MMP25, MMP14, LGALS1, CHADL, MMP23B, MMP19, IGFBP7, APOE, TGFBI	1071	90	12833	2.66272	0.0577071	0.0198118	0.0192983
GOTERM_CC_DIRECT	GO:0005737~cytoplasm	220	14.9254	0.000430239	RNH1, MKI67, CAPN15, NUBP2, CDC20, RASSF2, DPYSL4, DPYSL5, DHX58, RPS6KA1, STMN1, AKT1, FBXO5, FAAP100, GAMT, TALDO1, MIF, MIF4GD, PSME2, PRKD2, HOXB2, TRIB1, PFN1, PRR11, TP53, HOXB7, BEX4, CRABP2, PADI6, CDCA5, CRABP1, CDCA7, NCAPG, PTTG1IP, CD1D, IQGAP3, CD79B, RIC8A, CRACR2B, RACGAP1, FIGNL1, MICAL1, DND1, RIMKLA, S100A11, EGR2, AFAP1L1, PMM1, PLK1, GADD45G, ADI1, TRIP6, CCDC88C, SDC1, ID3, E…	1071	2145	12833	1.22895	0.18065	0.0445196	0.0433658
GOTERM_CC_DIRECT	GO:0070062~extracellular exosome	169	11.4654	0.000511645	SCARB1, PGLYRP2, RPL3, NUDT1, OGFOD3, LOXL4, ENO1, PLOD1, METRNL, ENO2, ENO3, ACTB, TUBB6, AKR7A2, LGALS1, RUVBL2, STMN1, NUDT14, SH3GL2, GAMT, GEN1, CHID1, ATP6V1G1, ACOT7, TPM4, RPS5, SLC6A13, P3H1, TALDO1, PCOLCE, MIF, BCAM, COL4A2, SMO, SCNN1A, MXRA8, PSME2, IGFALS, PFN1, MXRA5, VPS28, PVALB, IGSF8, TTYH3, LXN, CRABP2, NDUFB10, AK1, HTRA1, PTTG1IP, SLC1A5, PCDH12, AEBP1, CORO1A, NID2, ACAT2, …	1071	1590	12833	1.27359	0.210971	0.0445196	0.0433658
GOTERM_CC_DIRECT	GO:0005581~collagen trimer	12	0.814111	0.000612102	C1QB, COL17A1, C1QA, FCN2, C1QTNF2, COL1A2, COL5A1, COL6A2, C1QTNF6, COL21A1, EMILIN1, C1QC	1071	43	12833	3.34389	0.24685	0.0445196	0.0433658
GOTERM_CC_DIRECT	GO:0000776~kinetochore	11	0.746269	0.000673083	SGO1, CENPT, CENPE, MTBP, CENPF, CENPH, KIF2C, TEX14, NEK2, CENPA, AURKB	1071	37	12833	3.56229	0.26783	0.0445196	0.0433658
GOTERM_CC_DIRECT	GO:0005876~spindle microtubule	9	0.610583	0.000910612	PSRC1, CAPN6, ARL3, PLK1, CDK1, BIRC5, KIF11, SKA1, AURKB	1071	26	12833	4.14771	0.344138	0.0469689	0.0457516
GOTERM_CC_DIRECT	GO:0030496~midbody	15	1.01764	0.000913003	ARL3, PLK1, KIF23, TEX14, AURKB, CENPE, CENPF, RAP2B, PSRC1, CDK1, BIRC5, NEK2, KIF20A, KIF20B, CEP55	1071	66	12833	2.72324	0.344865	0.0469689	0.0457516
GOTERM_CC_DIRECT	GO:0031225~anchored component of membrane	7	0.474898	0.00127742	XPNPEP2, GPC1, GPC3, DPEP2, GPC2, ENPP6, GPC6	1071	16	12833	5.24224	0.446682	0.0591444	0.0576115
GOTERM_CC_DIRECT	GO:0005783~endoplasmic reticulum	48	3.25645	0.00151006	CDS1, LRPAP1, SRPX, NRROS, NECAB3, MOGAT2, EI24, CTSZ, LPCAT1, GPR85, PLD4, PCSK9, PTN, PLOD1, HSD17B7, UBE2J2, NSDHL, CREB3L1, GPER1, HMOX1, GPC2, APOE, PROM1, CERS4, SSR4, TMEM132A, P3H2, GPX7, P3H1, ALG12, SLC30A1, P3H3, VASH1, CPT1C, PRSS56, CKAP4, FNDC5, LSG1, REEP4, ALOX5AP, STUB1, FAM20A, ITGA5, CRELD2, FGFR4, TP53, MRAP2, DNASE1L1	1071	362	12833	1.58881	0.503258	0.0635597	0.0619123
GOTERM_CC_DIRECT	GO:0000922~spindle pole	11	0.746269	0.00234305	CDC20, SGO1, CENPF, CCNB1, PSRC1, FBF1, PLK1, NEK2, CDC6, KIF11, CDC25B	1071	43	12833	3.06523	0.662471	0.0904025	0.0880595
GOTERM_CC_DIRECT	GO:0005615~extracellular space	86	5.83446	0.00314228	ACHE, SERPINE2, CTSZ, HMGB2, PCSK9, ADM, GPT, ENO1, CXCL13, METRNL, ENO2, ENO3, TSKU, CXCL16, C1QTNF2, LGALS1, C1QTNF6, ENPP2, CPXM1, TIMP1, CHID1, CPA1, POSTN, IGFBP4, NPFF, CLEC11A, AKR1A1, APOA1, PCOLCE, VASH1, MIF, F3, ADAMTS20, TNFRSF1A, COL2A1, SFRP2, COL6A2, PXDN, CRH, VWA1, BPI, CRELD2, FJX1, CSTB, CHRD, PDGFA, PTN, AEBP1, SEMA3F, CST7, FBLN5, CST3, ADAMTS15, PCSK1N, TPO, WNT11, BLOC1S1, …	1071	762	12833	1.35233	0.767105	0.111913	0.109013
GOTERM_CC_DIRECT	GO:0016020~membrane	80	5.42741	0.00413268	DIRAS3, PGLYRP2, RASL11B, ITGB2, LOXL3, CHD5, ILK, LOXL4, ENO1, KIF11, MKI67, CHTF18, CXCL16, KIF15, PSTPIP1, CCND2, YWHAQ, NUF2, STMN1, BAALC, JAK3, COLGALT1, GTSE1, CEP55, RPS12, CHID1, EGFL6, TPM4, RPS5, P3H1, CTPS1, MAPK8IP1, LSG1, MCM3, MCM4, PSME2, KIF2C, RAB38, PFN1, PRR11, CSNK1G2, MGRN1, BRAT1, EBI3, PDGFA, NCAPG, TTK, PKMYT1, FUT1, CCNB2, CCNB1, RASD1, RRAS, GRK7, POLD1, FANCI, MSR1, NA…	1071	707	12833	1.35584	0.85301	0.136673	0.133131
GOTERM_CC_DIRECT	GO:0005638~lamin filament	4	0.27137	0.00508436	NARF, LMNA, LMNB2, LMNB1	1071	5	12833	9.58581	0.905586	0.147129	0.143315
GOTERM_CC_DIRECT	GO:0042555~MCM complex	4	0.27137	0.00508436	MCM3, TONSL, MCM4, MCM2	1071	5	12833	9.58581	0.905586	0.147129	0.143315
GOTERM_CC_DIRECT	GO:0005813~centrosome	33	2.23881	0.00731273	CUL7, ARL3, NCAPG, CCNB2, SLC9A3R1, CCNB1, CCDC85B, NEK2, CEP55, STOX1, GEN1, PLK3, RANBP1, CKAP2L, XRCC2, PLK1, CKAP2, KIF23, MASTL, CDC25B, SGO1, CENPF, ESPL1, CCDC8, CDK1, EFHC1, MCM3, IFT27, POLR3H, B9D2, KIF20B, SFI1, DTL	1071	245	12833	1.61394	0.966568	0.184973	0.180179
GOTERM_CC_DIRECT	GO:0005794~Golgi apparatus	45	3.05292	0.00819992	ACHE, CUL7, GAL3ST1, KDELR1, EI24, ARL3, LPCAT1, PCSK9, SLC1A5, ZDHHC8, CXCL14, STX11, NTN3, PTGS1, JAKMIP2, CD79B, RAB20, GPER1, APOE, GAL3ST3, JAM3, LYN, LIG1, B3GAT3, YIPF3, TMEM132A, P3H2, ATP2B3, SLC30A1, CDC6, TPST1, SMO, ELF4, RAB34, ID1, CDC42EP1, CRYL1, KIF20A, FAM20A, ITGA5, CRELD2, FGFR4, ST6GALNAC4, MDGA1, TLR2	1071	365	12833	1.47726	0.977901	0.184973	0.180179
GOTERM_CC_DIRECT	GO:0009986~cell surface	34	2.30665	0.0083884	NLGN3, ACHE, SCARB1, CSF1R, RAMP2, IGSF3, ITGB2, PDGFA, PCSK9, CD1D, ADAMTS15, KLRK1, LMAN2, ITGB7, PROM1, ELANE, CCR10, ADAMTS7, CD93, FZD9, TRPV2, BGN, MIF, F3, IL17RC, VASN, TNFRSF1A, BCAM, TYROBP, MXRA8, SDC1, ADAM8, NECTIN2, TLR2	1071	257	12833	1.5852	0.979762	0.184973	0.180179
GOTERM_CC_DIRECT	GO:0005604~basement membrane	8	0.542741	0.00838969	EGFL6, COL2A1, COL5A1, P3H2, VWA1, TIMP1, THBS2, NID2	1071	29	12833	3.30545	0.979775	0.184973	0.180179
GOTERM_CC_DIRECT	GO:0005881~cytoplasmic microtubule	8	0.542741	0.00838969	TUBA1B, DYNLT1, SNPH, ARL3, REEP2, CKAP2, BIRC5, GTSE1	1071	29	12833	3.30545	0.979775	0.184973	0.180179
GOTERM_CC_DIRECT	GO:0005657~replication fork	5	0.339213	0.01381	PIF1, UHRF1, XRCC2, XRCC3, TP53	1071	12	12833	4.99261	0.998401	0.290638	0.283105
GOTERM_CC_DIRECT	GO:0001917~photoreceptor inner segment	5	0.339213	0.0244281	CIB2, AIPL1, MYO7A, ENO2, DNM1	1071	14	12833	4.27938	0.999989	0.491749	0.479004
GOTERM_CC_DIRECT	GO:0016023~cytoplasmic, membrane-bounded vesicle	10	0.678426	0.0297695	NTF4, STARD4, CD93, SLC30A2, HPS1, OPRL1, PRF1, SLC39A2, AP2A2, TMEM198	1071	53	12833	2.2608	0.999999	0.574304	0.559419
GOTERM_CC_DIRECT	GO:0000793~condensed chromosome	5	0.339213	0.0311656	TOP2A, FANCD2, HMGB2, NCAPG, MKI67	1071	15	12833	3.99409	1	0.577188	0.562228
GOTERM_CC_DIRECT	GO:0000015~phosphopyruvate hydratase complex	3	0.203528	0.0371953	ENO1, ENO2, ENO3	1071	4	12833	8.98669	1	0.662363	0.645196
GOTERM_CC_DIRECT	GO:0002102~podosome	4	0.27137	0.0444792	TPM4, SH3PXD2B, ADAM8, FERMT3	1071	10	12833	4.7929	1	0.762394	0.742634
GOTERM_CC_DIRECT	GO:0045335~phagocytic vesicle	7	0.474898	0.0461059	FMNL1, RAB20, RAB34, PLD4, RAB38, CORO1A, RAB9B	1071	32	12833	2.62112	1	0.762394	0.742634
GOTERM_CC_DIRECT	GO:0005925~focal adhesion	28	1.89959	0.0481288	RPL3, ARPC1B, FHL2, ILK, CORO1B, ACTB, CNN1, CSRP2, YWHAQ, RRAS, TSPAN9, TSPAN4, TPM4, RPS5, MCAM, LAYN, KIF23, KIF22, ACTC1, FES, PTK7, TRIP6, CDC42EP1, SDC1, ITGA5, PFN1, NECTIN2, LIMS2	1071	232	12833	1.44613	1	0.768401	0.748486
GOTERM_CC_DIRECT	GO:0048471~perinuclear region of cytoplasm	30	2.03528	0.0557699	CHODL, ACHE, CUL7, DDX4, HMGB2, PCSK9, AIF1, CORO1B, SLC9A3R1, NDOR1, CAPN6, GPER1, CA4, ANKRD1, HMOX1, TPPP, TSPAN1, LYN, MAP1S, TAF10, MX1, XRCC3, RPS6, FZD9, MEX3D, EHD1, EHD2, P2RX4, MCM3, KIF20B	1071	256	12833	1.40417	1	0.860715	0.838407
GOTERM_CC_DIRECT	GO:0002116~semaphorin receptor complex	3	0.203528	0.0586027	PLXND1, PLXNB3, PLXNA3	1071	5	12833	7.18936	1	0.875259	0.852574
GOTERM_CC_DIRECT	GO:0005874~microtubule	13	0.881954	0.0652969	MAP1S, TUBB, KIF25, KIF12, KIF23, KIF22, CENPE, TUBB6, KIF18B, STMN1, RADIL, TPPP, KIF20A	1071	89	12833	1.75022	1	0.944765	0.920279
GOTERM_CC_DIRECT	GO:0031594~neuromuscular junction	6	0.407056	0.0692734	ACHE, SERPINE2, CIB2, CDH15, SYNGR3, COLQ	1071	27	12833	2.66272	1	0.971926	0.946736
GOTERM_CC_DIRECT	GO:0045202~synapse	11	0.746269	0.0745971	NLGN3, MAP1S, LAMB2, APBB1, MYO7A, ITGA5, GABRE, LIN7B, SH3GL2, NECTIN1, MAPK8IP1	1071	72	12833	1.83062	1	1	0.97619
GOTERM_CC_DIRECT	GO:0005856~cytoskeleton	12	0.814111	0.0947352	CNN2, CNN1, GAS2L3, MYO7B, HIP1R, FSCN1, ARHGAP39, AIF1, JAK3, PPP1R18, ACTB, MSRB1	1071	85	12833	1.69161	1	1	0.97619
GOTERM_CC_DIRECT	GO:0045171~intercellular bridge	6	0.407056	0.0998535	BCL3, CEP131, KIF23, TEX14, CEP55, AURKB	1071	30	12833	2.39645	1	1	0.97619

## Sheet: NC_JNP_UP_MF
Category	Term	Count	%	PValue	Genes	List Total	Pop Hits	Pop Total	Fold Enrichment	Bonferroni	Benjamini	FDR
GOTERM_MF_DIRECT	GO:0005509~calcium ion binding	63	4.27408	7.63807e-05	CLSTN3, GUCA1B, PRF1, LPCAT1, CIB2, MMP25, NCS1, ENPP2, PAMR1, SPTAN1, PSPH, EGFL7, EGFL6, CD93, TNNC2, VWDE, ASPN, MYL5, MMP11, MMP14, MELK, MYL1, EFHC1, CASQ2, MMP19, ADAM8, ITGB1BP2, CDH15, CRELD2, PPEF1, MYL9, EGFL8, PVALB, FBN2, FBLN7, NECAB3, PADI6, VWCE, PCDH12, THBS2, NID2, DLL1, AIF1, FBLN5, SCUBE2, TPO, CRACR2B, S100A11, JAG2, RCVRN, SYT2, KCNIP3, SYT9, DLK1, MYLPF, EHD1, EHD2, BMP1, SY…	891	472	11048	1.65502	0.0575512	0.0592714	0.0592714
GOTERM_MF_DIRECT	GO:0008201~heparin binding	17	1.15332	0.000727783	LRPAP1, POSTN, SERPINE2, APLP1, CHRD, PCOLCE, PTN, THBS2, CXCL13, AGER, CXCL10, ADAMTS15, COL5A1, APOE, FMOD, FGFR4, ELANE	891	82	11048	2.57064	0.43162	0.28238	0.28238
GOTERM_MF_DIRECT	GO:0003777~microtubule motor activity	11	0.746269	0.00180669	CENPE, KIF4A, KIF25, KIF2C, KIF12, KIF23, KIF1A, KIF20A, KIF22, KIF20B, KIF15	891	43	11048	3.17198	0.754205	0.46733	0.46733
GOTERM_MF_DIRECT	GO:0005524~ATP binding	105	7.12347	0.00259442	EIF4A1, TOR2A, UBE2L6, ACTB, NUBP2, CHEK2, RUVBL2, DHX58, RPS6KA1, AKT1, NEK2, EPHB2, EPHB3, LIG1, MYO7A, BCS1L, MELK, MSH2, TYRO3, PRKD2, TSSK4, KIF20A, ROR2, KIF20B, TRIB1, TP53, CSNK1G2, ABCG2, CSF1R, PIF1, BRSK1, DDX4, AK1, AK5, PKMYT1, STK33, ORC1, GRK7, FIGNL1, RIMKLA, LYN, SRPK3, PLK3, UBE2C, XRCC2, XRCC3, PLK1, KIF18B, FES, PTK7, UBE2T, KIF4A, CDK1, FGFR4, MAP3K12, GALK1, CDK16, TOP2A, CH…	891	992	11048	1.31245	0.866798	0.503317	0.503317
GOTERM_MF_DIRECT	GO:0051015~actin filament binding	9	0.610583	0.0056972	TPM4, ARPC1B, CFL1, TNNC2, FSCN1, FSCN2, AIF1, CORO1A, CORO1B	891	35	11048	3.18846	0.988129	0.884205	0.884205
GOTERM_MF_DIRECT	GO:0004222~metalloendopeptidase activity	16	1.08548	0.00712837	MMEL1, ADAMTS20, ADAMTS16, MMP11, ADAMTS15, MMP25, MMP14, ADAMTS14, BMP1, MMP23B, ADAMTSL2, ADAM12, MMP19, ADAM8, ADAMTS8, ADAMTS7	891	93	11048	2.13326	0.996118	0.921935	0.921935
GOTERM_MF_DIRECT	GO:0000975~regulatory region DNA binding	5	0.339213	0.00871716	IRF3, IRF1, IRF7, IRF8, IRF5	891	11	11048	5.63616	0.99888	0.96636	0.96636
GOTERM_MF_DIRECT	GO:0004672~protein kinase activity	18	1.22117	0.0113328	HIPK4, BRSK1, AATK, TEX14, PKMYT1, TBRG4, RASSF2, PTK7, CCL5, PBK, NEK2, SOX9, TSSK4, ROR2, FGFR4, TRIB1, JAK3, CDK16	891	116	11048	1.92407	0.999856	1	1
GOTERM_MF_DIRECT	GO:0050840~extracellular matrix binding	6	0.407056	0.0118501	ADAMTS15, OLFML2B, BGN, CD248, TGFBI, OLFML2A	891	18	11048	4.13318	0.999904	1	1
GOTERM_MF_DIRECT	GO:0019797~procollagen-proline 3-dioxygenase activity	3	0.203528	0.0184061	P3H2, P3H1, P3H3	891	3	11048	12.3996	0.999999	1	1
GOTERM_MF_DIRECT	GO:0005332~gamma-aminobutyric acid:sodium symporter activity	3	0.203528	0.0184061	SLC6A13, SLC6A12, SLC6A1	891	3	11048	12.3996	0.999999	1	1
GOTERM_MF_DIRECT	GO:0003779~actin binding	8	0.542741	0.019695	CNN2, CNN1, ANKRD1, DSTN, MYO7A, PFN1, PPP1R18, MSRB1	891	35	11048	2.83418	1	1	1
GOTERM_MF_DIRECT	GO:0005201~extracellular matrix structural constituent	7	0.474898	0.0218064	FBN2, COL1A2, COL2A1, COL4A2, COL5A1, COL4A4, LAMB1	891	28	11048	3.09989	1	1	1
GOTERM_MF_DIRECT	GO:0005057~receptor signaling protein activity	5	0.339213	0.0278449	DOK2, DOK4, RGS12, ADRB1, TRAIP	891	15	11048	4.13318	1	1	1
GOTERM_MF_DIRECT	GO:0005089~Rho guanyl-nucleotide exchange factor activity	9	0.610583	0.0289245	NET1, PLEKHG3, PLEKHG2, ARHGEF37, ARHGEF39, PLEKHG6, ARHGEF19, RGL2, FGD2	891	46	11048	2.426	1	1	1
GOTERM_MF_DIRECT	GO:0016887~ATPase activity	12	0.814111	0.0339082	CENPE, ACTC1, ATAD2, KIF25, KIF2C, KIF12, KIF23, KIF1A, KIF20A, KIF22, KIF20B, KIF15	891	74	11048	2.01074	1	1	1
GOTERM_MF_DIRECT	GO:0005044~scavenger receptor activity	7	0.474898	0.0347328	MSR1, LOXL3, ENPP2, LOXL4, SCARF2, TMPRSS15, CXCL16	891	31	11048	2.7999	1	1	1
GOTERM_MF_DIRECT	GO:0004602~glutathione peroxidase activity	5	0.339213	0.0348223	GPX2, GPX1, GPX4, ALOX5AP, GPX7	891	16	11048	3.87486	1	1	1
GOTERM_MF_DIRECT	GO:0031418~L-ascorbic acid binding	5	0.339213	0.0348223	P3H2, OGFOD3, P3H1, PLOD1, P3H3	891	16	11048	3.87486	1	1	1
GOTERM_MF_DIRECT	GO:0016641~oxidoreductase activity, acting on the CH-NH2 group of donors, oxygen as acceptor	3	0.203528	0.0348532	LOXL3, LOXL4, LOXL1	891	4	11048	9.29966	1	1	1
GOTERM_MF_DIRECT	GO:0004634~phosphopyruvate hydratase activity	3	0.203528	0.0348532	ENO1, ENO2, ENO3	891	4	11048	9.29966	1	1	1
GOTERM_MF_DIRECT	GO:0004860~protein kinase inhibitor activity	8	0.542741	0.0385841	SOCS3, SOCS1, CAMK2N1, LRTM1, BGN, TRIB1, ASPN, LRRC4B	891	40	11048	2.47991	1	1	1
GOTERM_MF_DIRECT	GO:0008574~ATP-dependent microtubule motor activity, plus-end-directed	4	0.27137	0.0407206	KIF18B, KIF4A, KIF11, KIF20B	891	10	11048	4.95982	1	1	1
GOTERM_MF_DIRECT	GO:0050839~cell adhesion molecule binding	5	0.339213	0.0427203	POSTN, TENM3, TGFBI, NECTIN2, NECTIN1	891	17	11048	3.64693	1	1	1
GOTERM_MF_DIRECT	GO:0003690~double-stranded DNA binding	7	0.474898	0.0456204	RAD51AP1, NEIL3, XRCC2, XRCC3, HMGB2, MND1, TP53	891	33	11048	2.63021	1	1	1
GOTERM_MF_DIRECT	GO:0004252~serine-type endopeptidase activity	16	1.08548	0.048382	RHBDF1, GZMA, HTRA3, RHBDF2, HTRA1, PCSK9, TYSND1, PRSS56, TMPRSS15, GZMH, GZMK, MMP19, PAMR1, CTRC, ELANE	891	117	11048	1.69567	1	1	1
GOTERM_MF_DIRECT	GO:0004674~protein serine/threonine kinase activity	22	1.49254	0.0517699	PLK3, SRPK3, PNCK, CDC42BPG, PLK1, ILK, MASTL, GFRA2, MAPK12, AURKB, STK33, MELK, LATS2, CHEK2, RPS6KA1, PBK, AKT1, PRKD2, CAMK1, TSSK4, CSNK1G2, CDK16	891	179	11048	1.52397	1	1	1
GOTERM_MF_DIRECT	GO:0008009~chemokine activity	7	0.474898	0.0517758	CXCL10, CCL5, CCL4, CCL2, CXCL13, CXCL14, CXCL16	891	34	11048	2.55285	1	1	1
GOTERM_MF_DIRECT	GO:0043395~heparan sulfate proteoglycan binding	4	0.27137	0.0527219	GPC1, GPC3, GPC2, GPC6	891	11	11048	4.50893	1	1	1
GOTERM_MF_DIRECT	GO:0005515~protein binding	6	0.407056	0.0534397	IRF3, CASP3, TUBB, ANKRD1, CASQ2, NECTIN1	891	26	11048	2.86143	1	1	1
GOTERM_MF_DIRECT	GO:0001948~glycoprotein binding	7	0.474898	0.0584132	FOXRED2, LMAN2, FBXO17, ITGB2, SDC1, SIGLEC1, GFAP	891	35	11048	2.47991	1	1	1
GOTERM_MF_DIRECT	GO:0005525~GTP binding	31	2.10312	0.0607227	DIRAS3, ARL9, RASL11B, ARL3, RND2, TUBA1B, TUBB6, GNA15, RASD1, RAB20, RAB40B, RRAS, MTG1, PCK2, ARL11, TUBB, MX1, IFI44, RHOD, DNM1, EEF1A1, ARL4C, EHD1, EHD2, LSG1, RAP2B, RAB34, IFT27, RAB38, RHOV, RAB9B	891	278	11048	1.38268	1	1	1
GOTERM_MF_DIRECT	GO:0008017~microtubule binding	6	0.407056	0.061415	MAP1LC3A, ARL3, MX1, BIRC5, TPT1, DNM1	891	27	11048	2.75546	1	1	1
GOTERM_MF_DIRECT	GO:0005102~receptor binding	9	0.610583	0.0658927	LYN, TYROBP, NXPH2, FES, NXPH4, CSK, JAK3, NECTIN2, NECTIN1	891	54	11048	2.06659	1	1	1
GOTERM_MF_DIRECT	GO:0003697~single-stranded DNA binding	8	0.542741	0.088022	RAD51AP1, NEIL3, XRCC2, XRCC3, HMGB2, MCM4, MEIOB, SSBP4	891	48	11048	2.06659	1	1	1

## Sheet: NC_LR_UP_BP
Category	Term	Count	%	PValue	Genes	List Total	Pop Hits	Pop Total	Fold Enrichment	Bonferroni	Benjamini	FDR
GOTERM_BP_DIRECT	GO:0030199~collagen fibril organization	13	0.617284	4.21978e-06	ANXA2, COL11A1, SERPINF2, PLOD3, ACAN, MMP11, ADAMTS2, COL3A1, ADAMTS14, SFRP2, COL2A1, COL5A1, FMOD	1400	23	11368	4.58957	0.0148811	0.0149929	0.0149887
GOTERM_BP_DIRECT	GO:0007018~microtubule-based movement	18	0.854701	1.14848e-05	DNAH10, KIF25, DNHD1, KIF24, KIF12, KIF22, KIF11, KIF15, KIF19, KIF18B, KIF3B, KIF5C, KIF4A, KIF26B, KIF2C, KIFC3, KIF1A, KIF20A	1400	45	11368	3.248	0.0399843	0.0204027	0.020397
GOTERM_BP_DIRECT	GO:0001525~angiogenesis	26	1.23457	0.00012433	RAMP2, ROBO4, SERPINE1, RASIP1, ADGRG1, SOX17, HEY1, PTK2B, EPHB2, EPHB3, JAM3, ANXA2, VEGFB, VASH1, VEGFA, EFNA1, TAL1, FGF18, PECAM1, ACKR3, ADAM8, TGFBI, PLCD3, FGFR2, FGFR1, ENG	1400	94	11368	2.24596	0.357105	0.147249	0.147207
GOTERM_BP_DIRECT	GO:0030198~extracellular matrix organization	16	0.759734	0.000257907	POSTN, EGFL6, OLFML2B, POMT1, NR2E1, OLFML2A, KAZALD1, ADAMTS20, GFAP, PRDX4, GFOD2, ADAMTSL2, VWA1, EMILIN1, SOX9, TGFBI	1400	46	11368	2.82435	0.600069	0.185799	0.185747
GOTERM_BP_DIRECT	GO:0045766~positive regulation of angiogenesis	20	0.949668	0.000261468	RAMP2, SPHK1, SERPINE1, GATA6, VEGFB, NR2E1, GATA2, F3, THBS1, PIK3R6, VEGFA, RHOB, SFRP2, KDR, PTK2B, PRKD2, PLCG1, CD34, RAPGEF3, ENG	1400	66	11368	2.46061	0.605098	0.185799	0.185747
GOTERM_BP_DIRECT	GO:0001502~cartilage condensation	9	0.42735	0.00111134	ACAN, FGF6, MYCN, COL2A1, COL11A1, ROR2, SOX9, PKD1, BARX2	1400	19	11368	3.84632	0.98076	0.631173	0.630996
GOTERM_BP_DIRECT	GO:0060041~retina development in camera-type eye	11	0.522317	0.00124352	TUB, MFRP, IFT140, LAMB2, LPCAT1, NR2E1, GNAT1, SOX9, VAX2, CLCN2, SLC4A5	1400	28	11368	3.19	0.987977	0.631173	0.630996
GOTERM_BP_DIRECT	GO:0014002~astrocyte development	7	0.332384	0.00164035	LAMB2, VIM, S100A9, AGER, DLL1, S100A8, GFAP	1400	12	11368	4.73667	0.997071	0.72852	0.728315
GOTERM_BP_DIRECT	GO:0042127~regulation of cell proliferation	27	1.28205	0.0023246	DNMT1, CDCA7, CNN2, CHST11, PLAU, CHEK1, ABL1, PTK2B, CSK, SOX9, RELT, JAG2, NGFR, JAG1, NOS2, TGFB3, TNK1, FANCA, TNFRSF1A, FA2H, FES, TAL1, INHA, PLCD3, SGK2, FGFR2, EZH2	1400	119	11368	1.84235	0.999744	0.900784	0.90053
GOTERM_BP_DIRECT	GO:0035023~regulation of Rho protein signal transduction	15	0.712251	0.00268349	PLEKHG3, PLEKHG4, PLEKHG2, ARHGEF37, ARHGEF15, ARHGEF17, PLEKHG5, ARHGEF39, PLEKHG6, ARHGEF19, VAV2, NET1, EPS8L1, ARHGEF2, NGEF	1400	51	11368	2.38824	0.999929	0.900784	0.90053
GOTERM_BP_DIRECT	GO:0060346~bone trabecula formation	5	0.237417	0.0027888	FBN2, WNT10B, MMP2, PPARGC1B, THBS3	1400	6	11368	6.76667	0.999951	0.900784	0.90053
GOTERM_BP_DIRECT	GO:0035025~positive regulation of Rho protein signal transduction	6	0.2849	0.00413781	ADGRG1, COL3A1, APOA1, GPR4, ARRB1, ABRA	1400	10	11368	4.872	1	1	1
GOTERM_BP_DIRECT	GO:0007219~Notch signaling pathway	16	0.759734	0.00430324	JAG2, NOTCH4, PGAM2, DTX1, NRARP, ETV2, GRIP2, NLE1, TBX2, RIPPLY1, HEYL, GMDS, HEY1, SOX9, HOXD3, AGXT	1400	59	11368	2.20203	1	1	1
GOTERM_BP_DIRECT	GO:0001886~endothelial cell morphogenesis	5	0.237417	0.00587394	TNMD, HEG1, ID1, PECAM1, PLOD3	1400	7	11368	5.8	1	1	1
GOTERM_BP_DIRECT	GO:0042730~fibrinolysis	5	0.237417	0.00587394	CPB2, ANXA2, PLAU, F12, F2	1400	7	11368	5.8	1	1	1
GOTERM_BP_DIRECT	GO:0006695~cholesterol biosynthetic process	7	0.332384	0.00640804	MVK, INSIG1, PMVK, APOA1, DHCR24, APOE, HSD17B7	1400	15	11368	3.78933	1	1	1
GOTERM_BP_DIRECT	GO:0002523~leukocyte migration involved in inflammatory response	4	0.189934	0.00675569	ADAM8, S100A9, S100A8, JAM3	1400	4	11368	8.12	1	1	1
GOTERM_BP_DIRECT	GO:0030335~positive regulation of cell migration	19	0.902184	0.00750216	SEMA5B, HSPA5, ARHGEF39, SPHK1, SEMA3B, SEMA4C, LAMB1, SEMA4F, RHOD, CORO1A, ADRA2A, VIL1, MMP14, PLAU, GPER1, TRIP6, NTF3, ROR2, FERMT3	1400	80	11368	1.9285	1	1	1
GOTERM_BP_DIRECT	GO:0006096~glycolytic process	8	0.379867	0.00762814	HK3, TPI1, PGAM2, ALDOC, ENO1, ENO2, ENO3, HK1	1400	20	11368	3.248	1	1	1
GOTERM_BP_DIRECT	GO:0001578~microtubule bundle formation	7	0.332384	0.00920055	TPPP3, PSRC1, FES, PLK1, TPPP, KIF20A, GAS2L1	1400	16	11368	3.5525	1	1	1
GOTERM_BP_DIRECT	GO:0001570~vasculogenesis	11	0.522317	0.00962288	GJC1, RAMP2, CUL7, CITED1, SMO, SOX17, HEG1, ACKR3, CCM2, RASIP1, EPHA2	1400	36	11368	2.48111	1	1	1
GOTERM_BP_DIRECT	GO:0007155~cell adhesion	26	1.23457	0.0101575	TINAGL1, TNFAIP6, ICAM2, HAPLN3, THBS1, HAPLN1, ICAM1, THBS3, ACAN, VTN, ADGRG1, ISLR, PTK2B, IGFBP7, CD34, EPHB4, POSTN, SORBS3, RHOB, KITLG, COL5A1, FES, CERCAM, TGFBI, NECTIN2, ENG	1400	126	11368	1.67556	1	1	1
GOTERM_BP_DIRECT	GO:0043588~skin development	8	0.379867	0.0102487	ADAMTS2, COL3A1, FRAS1, COL5A1, TCF15, DACT2, DHCR24, PKD1	1400	21	11368	3.09333	1	1	1
GOTERM_BP_DIRECT	GO:0035914~skeletal muscle cell differentiation	9	0.42735	0.0104595	MYOG, EGR1, HEYL, EGR2, MAFF, SOX11, ANKRD2, LEMD2, ATF3	1400	26	11368	2.81077	1	1	1
GOTERM_BP_DIRECT	GO:0050728~negative regulation of inflammatory response	13	0.617284	0.0116253	MVK, WFDC1, APOA1, ETS1, TNFRSF1A, SOCS3, SHARPIN, ADORA2A, GPER1, PBK, ACP5, APOE, ADA	1400	48	11368	2.19917	1	1	1
GOTERM_BP_DIRECT	GO:0007601~visual perception	17	0.807217	0.0127474	RCVRN, KCNJ10, LAMB2, COL11A1, ROM1, CRYBB3, GUCA1B, NR2E1, MYO7A, VAX2, BEST1, GJC1, COL2A1, MFRP, GRK7, AIPL1, RGR	1400	72	11368	1.91722	1	1	1
GOTERM_BP_DIRECT	GO:2000352~negative regulation of endothelial cell apoptotic process	7	0.332384	0.012764	RAMP2, TNIP2, SERPINE1, KDR, ABL1, GAS6, ICAM1	1400	17	11368	3.34353	1	1	1
GOTERM_BP_DIRECT	GO:0045746~negative regulation of Notch signaling pathway	7	0.332384	0.012764	DLL4, EGFL7, MMP14, HEY1, CHAC1, GATA2, GDPD5	1400	17	11368	3.34353	1	1	1
GOTERM_BP_DIRECT	GO:0045747~positive regulation of Notch signaling pathway	8	0.379867	0.0134675	JAG2, DLL4, LFNG, JAG1, MFNG, SLC35C2, TSPAN5, DLL1	1400	22	11368	2.95273	1	1	1
GOTERM_BP_DIRECT	GO:0070208~protein heterotrimerization	4	0.189934	0.0153437	C1QTNF2, C1QTNF1, COL6A2, C1QTNF6	1400	5	11368	6.496	1	1	1
GOTERM_BP_DIRECT	GO:0006098~pentose-phosphate shunt	4	0.189934	0.0153437	TPI1, TALDO1, PGLS, PGD	1400	5	11368	6.496	1	1	1
GOTERM_BP_DIRECT	GO:0002040~sprouting angiogenesis	6	0.2849	0.0153971	RAMP2, ADGRA2, PTK2B, THBS1, E2F7, E2F8	1400	13	11368	3.74769	1	1	1
GOTERM_BP_DIRECT	GO:0008360~regulation of cell shape	18	0.854701	0.0161919	DMTN, ARAP3, CDC7, ARAP1, F2, BAIAP2, CORO1A, COCH, VIL1, SLC9A3R1, FMNL1, FES, CDC42EP4, PLXNB3, CDC42EP2, KDR, PTK2B, PLEKHO1	1400	80	11368	1.827	1	1	1
GOTERM_BP_DIRECT	GO:0001890~placenta development	7	0.332384	0.0171926	CUL7, ETNK2, CCNF, PLAC1, ETV2, PHLDA2, ADA	1400	18	11368	3.15778	1	1	1
GOTERM_BP_DIRECT	GO:0045765~regulation of angiogenesis	7	0.332384	0.0171926	EFNA1, PLXND1, ADGRA2, ID1, PTK2B, VASH1, ETS1	1400	18	11368	3.15778	1	1	1
GOTERM_BP_DIRECT	GO:0000226~microtubule cytoskeleton organization	10	0.474834	0.018894	TUBA1B, GAS2L3, CUL7, CCDC8, TBCD, TACC3, MAP6, NEFL, OBSL1, PRKCZ	1400	34	11368	2.38824	1	1	1
GOTERM_BP_DIRECT	GO:0008284~positive regulation of cell proliferation	34	1.61443	0.0202176	ODC1, ILK, PTH1R, PTN, VWCE, GLI1, FOXM1, DLL1, FGF6, GPER1, MYC, NTF3, PTK2B, ROMO1, SOX9, TIMP1, FGF21, WNT10B, CEP131, CLEC11A, CDC7, SOX11, F2, MLXIPL, SFRP2, FGF18, MZB1, CD248, SLC25A5, FGFR4, SLC25A33, FGFR2, CRLF1, FGFR1	1400	187	11368	1.47636	1	1	1
GOTERM_BP_DIRECT	GO:0043154~negative regulation of cysteine-type endopeptidase activity involved in apoptotic process	9	0.42735	0.0205861	VIL1, SFRP2, ARL6IP1, MICAL1, DHCR24, WNT9A, KLF4, THBS1, SNCA	1400	29	11368	2.52	1	1	1
GOTERM_BP_DIRECT	GO:0000070~mitotic sister chromatid segregation	6	0.2849	0.0215699	KIF18B, ESPL1, PLK1, NEK2, CENPA, ZWINT	1400	14	11368	3.48	1	1	1
GOTERM_BP_DIRECT	GO:0001701~in utero embryonic development	24	1.1396	0.0215968	JAG2, SLC34A2, PRMT1, TIE1, XRCC2, HEG1, RARRES2, GATA6, PLOD3, MAPK8IP3, SOX10, FOSL1, INPP5B, CCNB2, GJA1, CCNB1, SMO, ETNK2, MAFF, CCM2, MSX1, PLCG1, FGFR2, FGFR1	1400	121	11368	1.61058	1	1	1
GOTERM_BP_DIRECT	GO:0007080~mitotic metaphase plate congression	7	0.332384	0.022572	CCNB1, PSRC1, CDCA5, CHMP1A, CHMP2A, KIF2C, KIF22	1400	19	11368	2.99158	1	1	1
GOTERM_BP_DIRECT	GO:0048468~cell development	11	0.522317	0.0240674	GJC1, GDF10, BMP2, BMP1, DCT, TGFB3, GATA6, INHBB, GATA2, INHA, GDF5	1400	41	11368	2.17854	1	1	1
GOTERM_BP_DIRECT	GO:0006979~response to oxidative stress	13	0.617284	0.0250489	NQO1, GPX2, SCARA3, PNKP, GPX7, DHCR24, TRPM2, STC2, PXDN, MSRB2, NDUFS2, APOE, MSRB1	1400	53	11368	1.9917	1	1	1
GOTERM_BP_DIRECT	GO:0010468~regulation of gene expression	13	0.617284	0.0250489	EIF4A1, TCF15, ROM1, F2, MAPK8IP3, SLC4A5, TSKU, VAV2, COL2A1, DDX39A, MSANTD1, APOE, PHLDA2	1400	53	11368	1.9917	1	1	1
GOTERM_BP_DIRECT	GO:0008104~protein localization	9	0.42735	0.0251313	GRIP1, CADM3, KIF5C, KIF26B, PLOD3, DHCR24, HAP1, TP53, MAPK8IP3	1400	30	11368	2.436	1	1	1
GOTERM_BP_DIRECT	GO:0007019~microtubule depolymerization	5	0.237417	0.0260034	KIF18B, STMN1, STMN2, KIF24, KIF2C	1400	10	11368	4.06	1	1	1
GOTERM_BP_DIRECT	GO:0030041~actin filament polymerization	5	0.237417	0.0260034	VIL1, MICALL2, MSRB2, AIF1, MSRB1	1400	10	11368	4.06	1	1	1
GOTERM_BP_DIRECT	GO:0016477~cell migration	19	0.902184	0.0271879	CD151, BRAT1, SDC3, CDC42BPB, GFRA2, THBS1, VAV2, EFNA1, MMP14, PTK7, FSCN1, SDC1, CSK, CD248, PLCG1, FSCN2, FGFR4, TSPAN1, EPHB3	1400	91	11368	1.69538	1	1	1
GOTERM_BP_DIRECT	GO:0030513~positive regulation of BMP signaling pathway	8	0.379867	0.0273497	GATA6, GPC3, KCP, ILK, SOX11, MSX1, GDF5, ENG	1400	25	11368	2.5984	1	1	1
GOTERM_BP_DIRECT	GO:0043406~positive regulation of MAP kinase activity	8	0.379867	0.0273497	FGF18, NEK10, MIF, AJUBA, PIK3R6, PIK3R5, EZH2, FGFR1	1400	25	11368	2.5984	1	1	1
GOTERM_BP_DIRECT	GO:0051017~actin filament bundle assembly	8	0.379867	0.0273497	ACTN1, FSCN1, SHROOM1, FSCN2, BAIAP2, AIF1, RHOD, CORO1B	1400	25	11368	2.5984	1	1	1
GOTERM_BP_DIRECT	GO:0001655~urogenital system development	4	0.189934	0.0278987	ACD, EPHB2, GATA2, EPHB3	1400	6	11368	5.41333	1	1	1
GOTERM_BP_DIRECT	GO:0002315~marginal zone B cell differentiation	4	0.189934	0.0278987	LFNG, MFNG, PTK2B, DLL1	1400	6	11368	5.41333	1	1	1
GOTERM_BP_DIRECT	GO:0090385~phagosome-lysosome fusion	4	0.189934	0.0278987	RAB20, RAB34, TMEM175, SYT7	1400	6	11368	5.41333	1	1	1
GOTERM_BP_DIRECT	GO:0030042~actin filament depolymerization	4	0.189934	0.0278987	VIL1, MICAL1, CFL1, DSTN	1400	6	11368	5.41333	1	1	1
GOTERM_BP_DIRECT	GO:0006629~lipid metabolic process	12	0.569801	0.0286968	FADS3, ACLY, WNT10B, CDT1, GNLY, GDPD5, ENPP6, PLTP, LPIN2, FADS1, AACS	1400	48	11368	2.03	1	1	1
GOTERM_BP_DIRECT	GO:0035987~endodermal cell differentiation	7	0.332384	0.0289765	COL4A2, LAMB3, MMP15, COL11A1, MMP2, LAMB1, ITGA5	1400	20	11368	2.842	1	1	1
GOTERM_BP_DIRECT	GO:0002053~positive regulation of mesenchymal cell proliferation	6	0.2849	0.0291508	MYCN, SMO, CHRD, SOX9, FGFR2, FGFR1	1400	15	11368	3.248	1	1	1
GOTERM_BP_DIRECT	GO:0071353~cellular response to interleukin-4	6	0.2849	0.0291508	TUBA1B, RPL3, HSPA5, NFIL3, CORO1A, MCM2	1400	15	11368	3.248	1	1	1
GOTERM_BP_DIRECT	GO:0070374~positive regulation of ERK1 and ERK2 cascade	21	0.997151	0.0300638	PDGFRB, CCL21, SERPINF2, ARRB1, MIF, ARRB2, PRKCZ, ICAM1, GPER1, FGF18, CCL4, KDR, ABL1, ACKR3, PTK2B, PRKD2, ARHGEF2, FGFR4, GAS6, FGFR2, FGF21	1400	105	11368	1.624	1	1	1
GOTERM_BP_DIRECT	GO:0098779~mitophagy in response to mitochondrial depolarization	17	0.807217	0.036296	NDUFB9, SLC22A3, CD93, ANXA5, KIAA1549L, SLC6A1, GDF5, HAPLN1, CHAF1B, TMEM203, SNRPD1, TOMM7, PRKD2, SNRPF, PFKP, ADAMTS7, MAP3K12	1400	81	11368	1.7042	1	1	1
GOTERM_BP_DIRECT	GO:0001894~tissue homeostasis	5	0.237417	0.0369634	COL2A1, TP53INP2, SOX9, CD34, ACACA	1400	11	11368	3.69091	1	1	1
GOTERM_BP_DIRECT	GO:0060707~trophoblast giant cell differentiation	5	0.237417	0.0369634	PLK4, SOCS3, MDFI, E2F7, E2F8	1400	11	11368	3.69091	1	1	1
GOTERM_BP_DIRECT	GO:2000379~positive regulation of reactive oxygen species metabolic process	5	0.237417	0.0369634	RIPK3, ROMO1, F2, TP53, THBS1	1400	11	11368	3.69091	1	1	1
GOTERM_BP_DIRECT	GO:0007059~chromosome segregation	10	0.474834	0.0375605	CENPT, CDCA2, PPP2R1A, NTMT1, NEK10, HJURP, NEK2, ESCO2, KIF11, SKA1	1400	38	11368	2.13684	1	1	1
GOTERM_BP_DIRECT	GO:0019064~fusion of virus membrane with host plasma membrane	3	0.14245	0.0416857	HYAL2, GAS6, NECTIN2	1400	3	11368	8.12	1	1	1
GOTERM_BP_DIRECT	GO:0006564~L-serine biosynthetic process	3	0.14245	0.0416857	PSAT1, PHGDH, PSPH	1400	3	11368	8.12	1	1	1
GOTERM_BP_DIRECT	GO:0032020~ISG15-protein conjugation	3	0.14245	0.0416857	UBA7, UBE2L6, ISG15	1400	3	11368	8.12	1	1	1
GOTERM_BP_DIRECT	GO:0070508~cholesterol import	3	0.14245	0.0416857	SCARB1, APOA1, LDLR	1400	3	11368	8.12	1	1	1
GOTERM_BP_DIRECT	GO:0048730~epidermis morphogenesis	3	0.14245	0.0416857	PLOD3, KLF4, FGFR2	1400	3	11368	8.12	1	1	1
GOTERM_BP_DIRECT	GO:0038033~positive regulation of endothelial cell chemotaxis by VEGF-activated vascular endothelial growth factor receptor signaling pathway	3	0.14245	0.0416857	KDR, PRKD2, VEGFA	1400	3	11368	8.12	1	1	1
GOTERM_BP_DIRECT	GO:0015812~gamma-aminobutyric acid transport	3	0.14245	0.0416857	SLC6A13, SLC6A12, SLC6A1	1400	3	11368	8.12	1	1	1
GOTERM_BP_DIRECT	GO:0050732~negative regulation of peptidyl-tyrosine phosphorylation	4	0.189934	0.0444172	SFRP2, DMTN, NTF3, PRKCZ	1400	7	11368	4.64	1	1	1
GOTERM_BP_DIRECT	GO:0071773~cellular response to BMP stimulus	4	0.189934	0.0444172	HEYL, COL2A1, GATA6, ADAMTS7	1400	7	11368	4.64	1	1	1
GOTERM_BP_DIRECT	GO:0031115~negative regulation of microtubule polymerization	4	0.189934	0.0444172	STMN1, TBCD, STMN2, SNCA	1400	7	11368	4.64	1	1	1
GOTERM_BP_DIRECT	GO:0032808~lacrimal gland development	4	0.189934	0.0444172	IGSF3, SOX9, SOX10, FGFR2	1400	7	11368	4.64	1	1	1
GOTERM_BP_DIRECT	GO:0006636~unsaturated fatty acid biosynthetic process	4	0.189934	0.0444172	ELOVL1, ELOVL5, SCD, DECR2	1400	7	11368	4.64	1	1	1
GOTERM_BP_DIRECT	GO:0034644~cellular response to UV	7	0.332384	0.0450927	PCNA, POLD1, RUVBL2, PBK, TP53, AURKB, NFATC4	1400	22	11368	2.58364	1	1	1
GOTERM_BP_DIRECT	GO:0007283~spermatogenesis	22	1.04463	0.0474435	TDRKH, JAG2, GAL3ST1, DDX4, SPEF2, NANOS3, HMGB2, TDRD9, ATP1A4, INPP5B, DNAJA1, ADAMTS2, RGS2, PRDX4, TMEM203, SOX17, MOV10L1, B4GALNT1, MYCBPAP, SOX9, TRIP13, CDK16	1400	117	11368	1.52684	1	1	1
GOTERM_BP_DIRECT	GO:0045599~negative regulation of fat cell differentiation	8	0.379867	0.0486735	WNT10B, MMP11, JAG1, CCDC85B, GPER1, INSIG1, E2F1, GATA2	1400	28	11368	2.32	1	1	1
GOTERM_BP_DIRECT	GO:0007157~heterophilic cell-cell adhesion via plasma membrane cell adhesion molecules	8	0.379867	0.0486735	CADM3, TENM3, ADGRL1, DCHS1, ITGA5, SCARF2, NECTIN2, NECTIN1	1400	28	11368	2.32	1	1	1
GOTERM_BP_DIRECT	GO:0034446~substrate adhesion-dependent cell spreading	8	0.379867	0.0486735	EFNA1, AKIP1, MICALL2, ABL1, ILK, LAMB1, EPHB3, FERMT3	1400	28	11368	2.32	1	1	1
GOTERM_BP_DIRECT	GO:0006486~protein glycosylation	12	0.569801	0.0487745	GALNT7, GALNT12, EXTL1, GALNT16, GALNT18, POMT1, B3GNT3, ST3GAL4, B3GALT6, ST6GALNAC4, FUT1, ST3GAL3	1400	52	11368	1.87385	1	1	1
GOTERM_BP_DIRECT	GO:0006270~DNA replication initiation	6	0.2849	0.0488254	GINS4, MCM3, MCM4, CDC7, CDC6, MCM2	1400	17	11368	2.86588	1	1	1
GOTERM_BP_DIRECT	GO:0045184~establishment of protein localization	5	0.237417	0.0501824	RCC2, PLK1, CHMP2A, ABL1, CEP55	1400	12	11368	3.38333	1	1	1
GOTERM_BP_DIRECT	GO:0042472~inner ear morphogenesis	9	0.42735	0.0502142	COL2A1, COL11A1, INSIG1, KCNQ4, ROR2, EPHB2, GATA2, FGFR2, FGFR1	1400	34	11368	2.14941	1	1	1
GOTERM_BP_DIRECT	GO:0060395~SMAD protein signal transduction	11	0.522317	0.056671	GDF10, BMP2, BMP1, CITED1, TGFB3, ATOH8, INHBB, VIM, ROR2, INHA, GDF5	1400	47	11368	1.90043	1	1	1
GOTERM_BP_DIRECT	GO:0016337~single organismal cell-cell adhesion	11	0.522317	0.056671	ARVCF, KIRREL2, CD93, GPA33, ICAM2, CDH24, ADAM8, SOX9, PKD1, CD34, ICAM1	1400	47	11368	1.90043	1	1	1
GOTERM_BP_DIRECT	GO:0001503~ossification	8	0.379867	0.0576104	MYOG, NPPC, RASSF2, MGP, IGF2, TMEM119, SOX9, PPARGC1B	1400	29	11368	2.24	1	1	1
GOTERM_BP_DIRECT	GO:0030512~negative regulation of transforming growth factor beta receptor signaling pathway	8	0.379867	0.0576104	HSPA5, CHST11, RASL11B, HTRA3, CD109, ADAMTSL2, VASN, ASPN	1400	29	11368	2.24	1	1	1
GOTERM_BP_DIRECT	GO:0001501~skeletal system development	10	0.474834	0.0578889	JAG2, ACAN, ACD, RASSF2, CHRD, SOX11, SOX9, HAPLN3, HAPLN1, EPHA2	1400	41	11368	1.98049	1	1	1
GOTERM_BP_DIRECT	GO:0010628~positive regulation of gene expression	21	0.997151	0.0588855	RAMP2, DNMT1, AVPR2, HMGB2, SOX11, IQGAP3, PPM1F, ACTA2, CNN2, DLL4, GJA1, ACTC1, C1QTNF1, NFIL3, GPER1, VIM, HOXD3, FGFR4, GAS6, LDLR, CD34	1400	113	11368	1.50903	1	1	1
GOTERM_BP_DIRECT	GO:0042981~regulation of apoptotic process	21	0.997151	0.0588855	GDF10, EGR1, NGFR, ROBO4, TGFB3, TRAF2, NME4, INHBB, GDF5, CIDEC, NME1, TNFRSF1A, BMP2, BMP1, MYC, NTF3, SOX9, INHA, RELT, SGK2, RBM10	1400	113	11368	1.50903	1	1	1
GOTERM_BP_DIRECT	GO:0030036~actin cytoskeleton organization	14	0.664767	0.0626037	GAS2L3, ARHGEF17, KLHL17, FOXJ1, CORO1A, CORO1B, SLC9A3R1, FMNL1, INF2, ABLIM2, ABLIM3, CDC42EP2, XIRP1, PACSIN2	1400	67	11368	1.69672	1	1	1
GOTERM_BP_DIRECT	GO:0015937~coenzyme A biosynthetic process	4	0.189934	0.0647015	PANK4, ACOT7, DCAKD, COASY	1400	8	11368	4.06	1	1	1
GOTERM_BP_DIRECT	GO:0033628~regulation of cell adhesion mediated by integrin	4	0.189934	0.0647015	EFNA1, PLAU, TESC, EPHA2	1400	8	11368	4.06	1	1	1
GOTERM_BP_DIRECT	GO:0050918~positive chemotaxis	4	0.189934	0.0647015	PLXNB3, MIF, CORO1A, VEGFA	1400	8	11368	4.06	1	1	1
GOTERM_BP_DIRECT	GO:0048712~negative regulation of astrocyte differentiation	4	0.189934	0.0647015	MYCN, GPR37L1, NR2E1, F2	1400	8	11368	4.06	1	1	1
GOTERM_BP_DIRECT	GO:0002063~chondrocyte development	5	0.237417	0.0656425	ACAN, SFRP2, CHST11, COL11A1, FGF18	1400	13	11368	3.12308	1	1	1
GOTERM_BP_DIRECT	GO:0002092~positive regulation of receptor internalization	5	0.237417	0.0656425	NTF3, PCSK9, ARRB1, ARRB2, VEGFA	1400	13	11368	3.12308	1	1	1
GOTERM_BP_DIRECT	GO:0048709~oligodendrocyte differentiation	5	0.237417	0.0656425	PTPRZ1, CNP, OLIG1, SOX9, SOX10	1400	13	11368	3.12308	1	1	1
GOTERM_BP_DIRECT	GO:0036342~post-anal tail morphogenesis	5	0.237417	0.0656425	SFRP2, CHST11, TCF15, DCHS1, EPHA2	1400	13	11368	3.12308	1	1	1
GOTERM_BP_DIRECT	GO:0030155~regulation of cell adhesion	7	0.332384	0.0658593	JAG2, FES, PTK2B, SOX9, PKD1, DLL1, ICAM1	1400	24	11368	2.36833	1	1	1
GOTERM_BP_DIRECT	GO:0051781~positive regulation of cell division	7	0.332384	0.0658593	TGFB3, TAL1, IGF2, PDGFB, PTN, FGFR2, VEGFA	1400	24	11368	2.36833	1	1	1
GOTERM_BP_DIRECT	GO:0033138~positive regulation of peptidyl-serine phosphorylation	10	0.474834	0.065981	SFRP2, NTF3, PRKD2, ARRB1, MIF, CAMK1, GAS6, RAPGEF3, VEGFA, SNCA	1400	42	11368	1.93333	1	1	1
GOTERM_BP_DIRECT	GO:0071479~cellular response to ionizing radiation	6	0.2849	0.0747132	RAD51AP1, NET1, FIGNL1, FBXO4, TP53, RHOB	1400	19	11368	2.56421	1	1	1
GOTERM_BP_DIRECT	GO:0030336~negative regulation of cell migration	10	0.474834	0.0747503	CNN2, SLC9A3R1, SFRP2, TIE1, CHRD, PLXNB3, ARAP3, ARHGAP4, ENG, RHOB	1400	43	11368	1.88837	1	1	1
GOTERM_BP_DIRECT	GO:0046777~protein autophosphorylation	17	0.807217	0.0754743	PDGFRB, HIPK4, RIPK3, STK33, MELK, STK25, GRK7, PIM1, KDR, NEK2, PRKD2, FGFR4, MAP3K11, EPHB4, EPHB3, MAP3K12, FGFR1	1400	89	11368	1.55101	1	1	1
GOTERM_BP_DIRECT	GO:0030823~regulation of cGMP metabolic process	3	0.14245	0.0766157	NPPC, AIPL1, THBS1	1400	4	11368	6.09	1	1	1
GOTERM_BP_DIRECT	GO:0051918~negative regulation of fibrinolysis	3	0.14245	0.0766157	SERPINE1, SERPINF2, THBS1	1400	4	11368	6.09	1	1	1
GOTERM_BP_DIRECT	GO:0046602~regulation of mitotic centrosome separation	3	0.14245	0.0766157	CHEK1, NEK2, KIF11	1400	4	11368	6.09	1	1	1
GOTERM_BP_DIRECT	GO:0043535~regulation of blood vessel endothelial cell migration	3	0.14245	0.0766157	EFNA1, PRCP, EPHA2	1400	4	11368	6.09	1	1	1
GOTERM_BP_DIRECT	GO:0006707~cholesterol catabolic process	3	0.14245	0.0766157	SCARB1, APOE, CYP7A1	1400	4	11368	6.09	1	1	1
GOTERM_BP_DIRECT	GO:0006561~proline biosynthetic process	3	0.14245	0.0766157	ALDH4A1, PYCR1, ALDH18A1	1400	4	11368	6.09	1	1	1
GOTERM_BP_DIRECT	GO:0003376~sphingosine-1-phosphate signaling pathway	3	0.14245	0.0766157	SPNS3, SPNS2, S1PR5	1400	4	11368	6.09	1	1	1
GOTERM_BP_DIRECT	GO:0001845~phagolysosome assembly	3	0.14245	0.0766157	SRPX, MYO7A, CORO1A	1400	4	11368	6.09	1	1	1
GOTERM_BP_DIRECT	GO:0010757~negative regulation of plasminogen activation	3	0.14245	0.0766157	SERPINE1, SERPINF2, THBS1	1400	4	11368	6.09	1	1	1
GOTERM_BP_DIRECT	GO:0003209~cardiac atrium morphogenesis	3	0.14245	0.0766157	DLL4, HEG1, CCM2L	1400	4	11368	6.09	1	1	1
GOTERM_BP_DIRECT	GO:0019941~modification-dependent protein catabolic process	3	0.14245	0.0766157	UBA7, UBE2L6, ISG15	1400	4	11368	6.09	1	1	1
GOTERM_BP_DIRECT	GO:0046813~receptor-mediated virion attachment to host cell	3	0.14245	0.0766157	ACE2, GAS6, ICAM1	1400	4	11368	6.09	1	1	1
GOTERM_BP_DIRECT	GO:0001938~positive regulation of endothelial cell proliferation	9	0.42735	0.0770047	EGFL7, EGR3, VEGFB, PLXNB3, KDR, PRKD2, NRARP, F3, VEGFA	1400	37	11368	1.97514	1	1	1
GOTERM_BP_DIRECT	GO:0031648~protein destabilization	7	0.332384	0.0780203	SOX17, CCDC88C, ID1, PLK1, FBXO4, ISOC2, SNCA	1400	25	11368	2.2736	1	1	1
GOTERM_BP_DIRECT	GO:0050731~positive regulation of peptidyl-tyrosine phosphorylation	8	0.379867	0.0783345	EFNA1, NTF3, ABL1, PTK2B, MIF, ARHGEF2, ITGA5, VEGFA	1400	31	11368	2.09548	1	1	1
GOTERM_BP_DIRECT	GO:0007166~cell surface receptor signaling pathway	25	1.18708	0.079063	VIPR2, CD151, IL25, CD82, GIPR, PTH1R, CRHR2, CD79B, ADGRG1, ADGRG2, ADGRA2, TSPAN9, TSPAN6, TSPAN4, TSPAN5, TSPAN1, MIF, F2, VASN, TNFRSF1A, TSPAN13, ADGRB2, TSPAN18, ADGRL1, IL17B	1400	145	11368	1.4	1	1	1
GOTERM_BP_DIRECT	GO:0010629~negative regulation of gene expression	13	0.617284	0.0804026	NOS2, SLC35C2, HMGB2, SOX11, MIF, IQGAP3, GJA1, STC2, NOCT, GPER1, GAS2L1, LDLR, CD34	1400	63	11368	1.67556	1	1	1
GOTERM_BP_DIRECT	GO:0006811~ion transport	5	0.237417	0.0832715	CHRNE, SLCO2A1, ACP5, STEAP1, GABRD	1400	14	11368	2.9	1	1	1
GOTERM_BP_DIRECT	GO:0043392~negative regulation of DNA binding	5	0.237417	0.0832715	SMO, ID1, E2F1, NEK2, MDFI	1400	14	11368	2.9	1	1	1
GOTERM_BP_DIRECT	GO:0060174~limb bud formation	4	0.189934	0.0884237	COL2A1, SOX11, SOX9, FGFR2	1400	9	11368	3.60889	1	1	1
GOTERM_BP_DIRECT	GO:0000050~urea cycle	4	0.189934	0.0884237	ARG2, CPS1, ARG1, CAD	1400	9	11368	3.60889	1	1	1
GOTERM_BP_DIRECT	GO:0060425~lung morphogenesis	4	0.189934	0.0884237	ID1, PLOD3, SOX11, MAPK8IP3	1400	9	11368	3.60889	1	1	1
GOTERM_BP_DIRECT	GO:0007507~heart development	17	0.807217	0.0884699	RAMP2, KCNJ8, IFT140, HEG1, GATA6, FOXJ1, ECE1, GATA2, PKD1, HOPX, NFATC4, ACAN, GJA1, COL3A1, SH3PXD2B, ID1, XIRP1	1400	91	11368	1.51692	1	1	1
GOTERM_BP_DIRECT	GO:0030900~forebrain development	6	0.2849	0.0899588	GSC, CHRD, E2F1, MSX1, VAX2, MAPK8IP3	1400	20	11368	2.436	1	1	1
GOTERM_BP_DIRECT	GO:0042060~wound healing	8	0.379867	0.0901248	CNN2, COL3A1, PTK7, ARHGEF19, CCM2L, PECAM1, SDC1, CORO1B	1400	32	11368	2.03	1	1	1
GOTERM_BP_DIRECT	GO:0030307~positive regulation of cell growth	8	0.379867	0.0901248	MMP14, SFRP2, SLC44A4, EXOSC4, SPHK1, F2, EXOSC2, SLC25A33	1400	32	11368	2.03	1	1	1
GOTERM_BP_DIRECT	GO:0042632~cholesterol homeostasis	8	0.379867	0.0901248	SCARB1, SOAT1, SOAT2, PCSK9, APOA1, APOE, LDLR, CYP7A1	1400	32	11368	2.03	1	1	1
GOTERM_BP_DIRECT	GO:0007267~cell-cell signaling	14	0.664767	0.0910434	DHH, ADRA1D, ADRB1, ADRA2C, NGF, ADRA2B, ADRA2A, NTF4, PYY, GJA1, GJC2, NTF3, FJX1, FGFR2	1400	71	11368	1.60113	1	1	1
GOTERM_BP_DIRECT	GO:0000122~negative regulation of transcription from RNA polymerase II promoter	48	2.2792	0.0916332	DNMT1, UHRF1, SUV39H1, GATA6, NRARP, FOXM1, GATA2, BARX2, AURKB, GLIS2, DLL4, SOX17, GSC, MYB, E2F1, ANKRD2, SOX9, CRYM, RBM10, PLK3, EGR1, WNT10B, PEG3, CBX4, CBX2, TSC22D3, PLK1, FOXJ1, SOX11, SORBS3, HOPX, EFNA1, RIPPLY1, BMP2, NR4A3, SMO, TAL1, BCL6B, ID1, TIMELESS, TAGLN3, PKIG, AJUBA, TP53, MDFI, FGFR2, FGFR1, PHF19	1400	315	11368	1.23733	1	1	1
GOTERM_BP_DIRECT	GO:0007411~axon guidance	14	0.664767	0.0992281	ROBO3, NGFR, LAMB2, SEMA4F, MAPK8IP3, EFNA1, NFASC, NR4A3, EFNB3, EFNA2, KIF5C, DPYSL5, KIF26B, DVL1	1400	72	11368	1.57889	1	1	1
GOTERM_BP_DIRECT	GO:0015031~protein transport	11	0.522317	0.0993979	CENPF, RAMP2, FRAS1, RAB34, ARL3, STXBP2, DUOXA2, ATG4B, COPZ2, KDELR3, ABRA	1400	52	11368	1.71769	1	1	1
GOTERM_BP_DIRECT	GO:0090090~negative regulation of canonical Wnt signaling pathway	11	0.522317	0.0993979	EGR1, SFRP2, SOX17, TMEM88, FRZB, GPC3, DACT3, ROR2, SOX9, SOX10, DKK3	1400	52	11368	1.71769	1	1	1

## Sheet: NC_LR_UP_CC
Category	Term	Count	%	PValue	Genes	List Total	Pop Hits	Pop Total	Fold Enrichment	Bonferroni	Benjamini	FDR
GOTERM_CC_DIRECT	GO:0070062~extracellular exosome	272	12.9155	8.85935e-10	PGLYRP2, RPL3, TFRC, SERPINE1, NUDT1, ICAM2, OGFOD3, DNHD1, ENO1, ENO2, ENO3, ACTB, ICAM1, GJA1, PNP, PPP2R1A, STMN1, EPHB4, SLC12A9, CHID1, ATP6V1G1, ACOT7, ENTPD6, SERPINF2, KRT8, SLC6A13, SYTL1, TALDO1, P3H1, MIF, ACE2, SLPI, CRISPLD1, PSME1, MXRA8, PSME2, PADI2, MXRA5, IGSF8, SPTBN5, TMEM63A, TTYH3, LXN, KLK1, CRABP2, STXBP2, TPRG1L, ENDOD1, PTTG1IP, PCDH12, EVPL, PRKCZ, CD79B, PRDX4, INPP5A,…	1566	1590	12833	1.40187	5.05869e-07	5.05869e-07	5.01439e-07
GOTERM_CC_DIRECT	GO:0005578~proteinaceous extracellular matrix	44	2.08927	7.0768e-09	FBN2, COL16A1, OLFML2B, SPARC, ELN, HAPLN3, OLFML2A, COCH, HAPLN1, ADAMTS4, ADAMTS16, ACAN, ADAMTS15, ADAMTS2, ADAMTS14, PTPRZ1, GPC1, SPOCK3, ADAMTSL2, GPC3, GPC2, EMILIN1, GPC4, TIMP1, GPC6, ADAMTS9, ADAMTS6, ADAMTS7, WNT10B, COL26A1, POSTN, BGN, KERA, WNT9A, ASPN, ADAMTS20, MMP11, COL1A2, COL5A1, COL6A2, GFOD2, TGFBI, FMOD, EMID1	1566	142	12833	2.53922	4.04085e-06	2.02043e-06	2.00274e-06
GOTERM_CC_DIRECT	GO:0031012~extracellular matrix	29	1.37702	1.60646e-06	FBN2, TINAGL1, SERPINE1, AEBP1, THBS1, LOXL1, VTN, MMP25, IGFBP7, APOE, EGFL7, ANXA2, TGFB3, MMP2, RARRES2, BGN, PCOLCE, F3, ADAMTS20, HNRNPM, MMP14, SLPI, MMP15, MMP23B, MMP17, MGP, COL8A2, VIM, TGFBI	1566	90	12833	2.64053	0.000916871	0.000305764	0.000303086
GOTERM_CC_DIRECT	GO:0005871~kinesin complex	16	0.759734	1.82606e-05	KIF25, KIF24, KIF12, KIF22, KIF11, KIF15, KIF19, KIF18B, KIF3B, KIF5C, KIF4A, KIF26B, KIF2C, KIFC3, KIF1A, KIF20A	1566	38	12833	3.45043	0.0103727	0.0026067	0.00258387
GOTERM_CC_DIRECT	GO:0005604~basement membrane	13	0.617284	7.30008e-05	EGFL6, SPARC, CD151, ANXA2, NID2, ACAN, FRAS1, COL2A1, COL5A1, HMCN2, VWA1, RELL2, TIMP1	1566	29	12833	3.67351	0.0408281	0.00833669	0.00826369
GOTERM_CC_DIRECT	GO:0005925~focal adhesion	49	2.32669	0.000146986	TES, RPL3, ARPC1B, ILK, SLC4A2, ACTB, ICAM1, MRC2, CCND3, GJA1, CSRP2, YWHAQ, CSRP1, PLAU, PDGFRB, TPM4, ANXA5, KIF22, RHOB, ARHGEF2, ITGA5, AJUBA, EPHA2, ENG, CD151, CD99L2, CORO1B, CNN3, SLC9A3R2, CNN1, TSPAN9, TSPAN4, PACSIN2, PTK2B, FLNC, HSPA5, MCAM, LAYN, L1CAM, SORBS3, NFASC, ACTC1, FES, PTK7, TRIP6, SDC1, HYOU1, VIM, NECTIN2	1566	232	12833	1.73079	0.0805089	0.0139881	0.0138656
GOTERM_CC_DIRECT	GO:0030027~lamellipodium	21	0.997151	0.000711273	DBNL, PLXND1, PLEKHG5, TESC, STMN2, ILK, ARAP3, AIF1, CORO1A, CORO1B, ACTA2, VIL1, KITLG, ACTC1, ABLIM3, FSCN1, PTK2B, APBB1, PLCG1, AJUBA, RAPGEF3	1566	77	12833	2.23494	0.333877	0.0580196	0.0575115
GOTERM_CC_DIRECT	GO:0005657~replication fork	7	0.332384	0.00156422	PIF1, DNMT1, UHRF1, XRCC2, CHEK1, XRCC3, TP53	1566	12	12833	4.78028	0.59093	0.0949667	0.0941351
GOTERM_CC_DIRECT	GO:0005615~extracellular space	121	5.74549	0.00165463	SPARC, SERPINE1, ENO1, ENO2, ENO3, TSKU, ICAM1, PLAU, CHEK1, CHID1, POSTN, IGFBP4, NPFF, SERPINF2, CLEC11A, KERA, PCOLCE, VASH1, MIF, ACE2, SFRP2, SLPI, CD109, NPTXR, S100A9, S100A8, CPB2, CNP, DHH, KLHL17, CHRD, AEBP1, ADAMTS15, VTN, PCSK1N, SCUBE1, STC2, IGFBP7, IGFBP6, PROM1, PLTP, ELANE, WNT10B, TGFB3, IGF2, INHBB, GDF5, VASN, MANF, PYY, MOV10, BMP2, TF, BMP1, TGFBI, HAMP, SERPINA1, TINAGL1, …	1566	762	12833	1.30127	0.611545	0.0949667	0.0941351
GOTERM_CC_DIRECT	GO:0031225~anchored component of membrane	8	0.379867	0.00166316	XPNPEP2, GPC1, GPC3, DPEP2, GPC2, GPC4, ENPP6, GPC6	1566	16	12833	4.09738	0.613436	0.0949667	0.0941351
GOTERM_CC_DIRECT	GO:0009986~cell surface	48	2.2792	0.0027574	EPHB6, SCARB1, RAMP2, IGSF3, NOTCH4, SDC3, LPAR2, PCSK9, PKD1, HSPD1, ADAMTS15, ADGRG2, ADGRA2, GPA33, PLAU, LMAN2, CCR9, KCNN2, PROM1, LDLR, ADAMTS9, ELANE, CCR10, ADAMTS7, HSPA5, CD93, ANXA2, TPBG, SERPINF2, FZD9, TRPV2, BGN, CEL, MIF, L1CAM, F3, IL17RC, VASN, TNFRSF1A, ACE2, LRFN5, CD109, MXRA8, SDC1, ACKR3, ADAM8, NECTIN2, EPHA2	1566	257	12833	1.53054	0.793333	0.143134	0.141881
GOTERM_CC_DIRECT	GO:0015629~actin cytoskeleton	21	0.997151	0.00302331	IVNS1ABP, GAS2L3, SPPL2B, DENND2A, ANKRD23, KLHL17, NCAPG, BAIAP2, CORO1A, CORO1B, ACACA, ABRA, CNN3, ACTA2, ABLIM2, CDC42EP4, CFL1, ABL1, SLC16A3, SNCA, MSRB1	1566	86	12833	2.00105	0.822525	0.143859	0.1426
GOTERM_CC_DIRECT	GO:0016023~cytoplasmic, membrane-bounded vesicle	15	0.712251	0.00363774	STARD4, DMTN, TFRC, CD93, SLC30A2, OPRL1, NGF, AP2A2, TMEM198, NTF4, HYAL2, NTF3, HAP1, ARHGEF2, SLC39A2	1566	53	12833	2.31927	0.875187	0.159781	0.158382
GOTERM_CC_DIRECT	GO:0005737~cytoplasm	299	14.1975	0.00495138	RNH1, TES, STMN2, MKI67, CAPN15, NUBP2, CDC20, RASSF1, GJA1, PNP, RASSF2, DPYSL4, DPYSL5, DHX58, STMN1, AKT1, FAAP100, MFSD2A, PRKCG, SLC34A2, TALDO1, SOX11, MIF, SOX10, MAPK8IP3, ACE2, MT1A, DDX39A, KCTD10, PSME1, PSME2, PADI2, PRKD2, PADI4, ATF5, KCTD17, PRR11, TP53, BEX4, SPTBN5, CDCA2, CRABP2, PADI6, CDCA5, CRABP1, CDCA7, NCAPG, PTTG1IP, EVPL, IQGAP3, PIK3R5, RRP7A, CD79B, CRACR2B, FIGNL1, MI…	1566	2145	12833	1.1423	0.941238	0.201946	0.200177
GOTERM_CC_DIRECT	GO:0042555~MCM complex	4	0.189934	0.0149606	MCM3, TONSL, MCM4, MCM2	1566	5	12833	6.55581	0.999817	0.533898	0.529223
GOTERM_CC_DIRECT	GO:0005638~lamin filament	4	0.189934	0.0149606	NARF, LMNA, LMNB2, LMNB1	1566	5	12833	6.55581	0.999817	0.533898	0.529223
GOTERM_CC_DIRECT	GO:0046658~anchored component of plasma membrane	5	0.237417	0.0167259	EFNA1, NTNG2, HYAL2, GPC3, MDGA1	1566	9	12833	4.55265	0.999934	0.533898	0.529223
GOTERM_CC_DIRECT	GO:0005783~endoplasmic reticulum	59	2.80152	0.0173852	SRPX, SERPINA1, MOGAT2, CTSZ, LPCAT1, PCSK9, PLOD3, PLOD1, GJA1, NSDHL, CREB3L1, GPER1, KDR, CERS4, GPR37, GPX7, P3H1, ALG12, P3H3, FOS, VASH1, SEZ6L, CPT1C, PDIA6, CKAP4, FNDC5, ITGA5, CRELD2, KCTD17, TP53, EMID1, DNASE1L1, CDS1, LRPAP1, NECAB3, GPR85, PTN, HSD17B7, PRDX4, TMEM203, STC2, TMEM129, SSR1, GPC2, APOE, PROM1, HHATL, COL26A1, TPBG, TMEM132A, DHCR24, SEMA4F, MANF, FA2H, P4HA2, REEP4, C…	1566	362	12833	1.33561	0.999955	0.533898	0.529223
GOTERM_CC_DIRECT	GO:0048471~perinuclear region of cytoplasm	44	2.08927	0.0177654	CHODL, SNAP25, CUL7, DDX4, TFRC, HMGB2, STMN2, PCSK9, ECE1, AIF1, CORO1B, THBS3, SLC9A3R1, NDOR1, AANAT, GPER1, HYAL2, STC2, NOCT, CA4, ABL1, MAP6, PTK2B, TPPP, TSPAN1, CD34, SNCA, HHATL, DMTN, GALNT3, NOS2, NANOS3, MX1, XRCC3, FZD9, INHBB, S100B, EHD2, TF, INF2, MT1A, KCNS1, MCM3, OBSL1	1566	256	12833	1.40848	0.999964	0.533898	0.529223
GOTERM_CC_DIRECT	GO:0005874~microtubule	19	0.902184	0.0203606	TBCD, KIF25, KIF12, KIF22, TUBB4A, TUBB6, KIF18B, HSPH1, KIF3B, KIF5C, STMN1, MAP6, TPPP, KIFC3, KIF20A, ARHGEF2, GAS2L1, MAP3K11, CCT5	1566	89	12833	1.74944	0.999992	0.538002	0.533291
GOTERM_CC_DIRECT	GO:0005794~Golgi apparatus	59	2.80152	0.0204476	SPEF2, GAL3ST1, SERPINA1, LPCAT1, PCSK9, ZDHHC7, ZDHHC8, LITAF, SGCE, GJA1, GPER1, KDR, SLC39A7, GAL3ST4, ST6GAL2, LIG1, SORCS1, ESCO2, ARAP1, GAK, TPST1, SMO, ELF4, RAB34, KIF20A, ARHGEF2, ITGA5, KIFC3, CRELD2, ST6GALNAC4, OBSL1, EMID1, CUL7, GALT, ARL3, SLC1A5, STX11, PLD2, JAKMIP2, NTN3, CD79B, RAB20, MGAT5, STC2, APOE, LDLR, RAB6B, JAM3, COL26A1, TMEM132A, ATP2B3, SLC50A1, CDC6, COQ6, STK25, …	1566	365	12833	1.32463	0.999992	0.538002	0.533291
GOTERM_CC_DIRECT	GO:0005813~centrosome	42	1.9943	0.021425	CUL7, PCNA, ARL3, SPPL2B, NCAPG, GNAI2, CCNB2, SLC9A3R1, CCNB1, KIF3B, HAUS7, CCDC85B, CHEK1, NEK2, CEP55, CCT5, PLK3, CCDC116, IFT140, CKAP2L, XRCC2, PLK1, MASTL, CDC25B, SGO1, WRAP73, CENPF, HOOK2, ESPL1, CCDC8, NEK10, MCM3, IFT27, POLR3H, KIFC3, B9D2, ATF5, SFI1, OBSL1, DTL, CCDC61, MAP3K11	1566	245	12833	1.40482	0.999996	0.538002	0.533291
GOTERM_CC_DIRECT	GO:0005905~clathrin-coated pit	7	0.332384	0.0216708	TF, TFRC, HIP1R, ACKR3, LDLR, SNAP91, HSPD1	1566	19	12833	3.01912	0.999996	0.538002	0.533291
GOTERM_CC_DIRECT	GO:0005911~cell-cell junction	20	0.949668	0.0239926	PRKCG, PLEKHG5, HEG1, KRT8, PCDH12, CORO1A, IQGAP3, CLDN5, CDH5, GJA1, GPA33, PTK7, PACSIN2, CDH24, CSK, PLCG1, ITGA5, FGFR4, AJUBA, NECTIN2	1566	97	12833	1.68964	0.999999	0.570823	0.565824
GOTERM_CC_DIRECT	GO:0002102~podosome	5	0.237417	0.0252258	DBNL, TPM4, SH3PXD2B, ADAM8, FERMT3	1566	10	12833	4.09738	1	0.576157	0.571112
GOTERM_CC_DIRECT	GO:0000922~spindle pole	11	0.522317	0.0311124	CDC20, SGO1, CENPF, CCNB1, PSRC1, FBF1, PLK1, NEK2, CDC6, KIF11, CDC25B	1566	43	12833	2.09633	1	0.683277	0.677293
GOTERM_CC_DIRECT	GO:0032420~stereocilium	5	0.237417	0.0358903	MYO1C, CDH23, CIB2, FSCN2, MYO7A	1566	11	12833	3.72489	1	0.758433	0.751792
GOTERM_CC_DIRECT	GO:0043209~myelin sheath	22	1.04463	0.0371911	SNAP25, NAPB, HSPA5, CNP, NDUFA10, MIF, ENO2, TUBB4A, ACTB, HSPD1, GFAP, MYO1D, TUBA1B, NFASC, GJC2, MPZ, NEFL, TPPP, TAGLN3, SLC25A5, TKT, CCT5	1566	115	12833	1.56769	1	0.758433	0.751792
GOTERM_CC_DIRECT	GO:0044297~cell body	8	0.379867	0.03898	ACTA2, GNAZ, ACTC1, TRPV2, CCT5, GFAP, GNAI2, MAPK8IP1	1566	27	12833	2.42808	1	0.767502	0.760781
GOTERM_CC_DIRECT	GO:0005829~cytosol	104	4.93827	0.0432867	ARL6IP1, SAT1, ACTB, GJA1, RGS2, PPP2R1A, UROD, SNRPD1, STMN1, TBC1D10C, CHAC1, ZBP1, ACOT7, MYO7A, MAPK8IP1, DGKQ, RBP1, S100A6, SNRPF, AJUBA, TP53, PDE9A, BEX3, UBA7, STXBP2, RASAL1, RASGRP2, CORO1A, ACACA, CORO1B, INPP5B, FAM83G, PRDX4, SHARPIN, HSPH1, DVL1, PACSIN2, ABL1, PLCG1, RAB6B, LHPP, TNK1, ASNS, SYT7, NFATC4, EHD2, HOOK2, CHMP2A, ADA, MAP3K12, CITED1, C2CD2, ARRB1, HK1, HK3, CHAF1B, H…	1566	718	12833	1.18699	1	0.82389	0.816676
GOTERM_CC_DIRECT	GO:0015630~microtubule cytoskeleton	13	0.617284	0.0500881	GAS2L3, CDC7, RASSF1, FES, CDC42EP4, DVL1, TIMELESS, CDC42EP2, TACC3, DGCR8, SPTAN1, CDK16, MCM2	1566	59	12833	1.80563	1	0.903965	0.896049
GOTERM_CC_DIRECT	GO:0005576~extracellular region	62	2.94397	0.05066	FCN1, FCN2, PGLYRP2, IL25, SCT, ACRBP, NPPC, FGF6, GNLY, SAL1, GLIPR2, ACP5, NRTN, TIMP1, B2M, HGFAC, KIRREL3, CHID1, FGB, SFTPC, NGF, F2, DKK3, FNDC5, SFRP4, MZB1, CRH, GAS6, NBL1, EGFL8, CRP, LRPAP1, HTRA3, PON1, PDGFB, AGER, THBS3, NTN3, NTF4, ACAN, PRRG2, STC2, NTF3, CCL4, IGFBP7, IGFBP6, FGF21, TUB, CCL21, IGF2, ISG15, EFNA1, PYY, KITLG, BMP2, GDNF, FGF18, CCDC3, INHA, IL17C, IL17B, GALP	1566	407	12833	1.24834	1	0.903965	0.896049
GOTERM_CC_DIRECT	GO:0005581~collagen trimer	10	0.474834	0.0714277	FCN1, FCN2, C1QTNF2, COL1A2, COL5A1, COL6A2, C1QTNF6, COL8A2, COL21A1, EMILIN1	1566	43	12833	1.90576	1	1	0.992982
GOTERM_CC_DIRECT	GO:0032587~ruffle membrane	7	0.332384	0.0753215	CFL1, EPS8L1, PLEKHO1, ARHGEF2, ITGA5, AIF1, NME1	1566	25	12833	2.29453	1	1	0.992982
GOTERM_CC_DIRECT	GO:0071547~piP-body	3	0.14245	0.0753589	TDRKH, DDX4, TDRD9	1566	4	12833	6.14607	1	1	0.992982
GOTERM_CC_DIRECT	GO:0000015~phosphopyruvate hydratase complex	3	0.14245	0.0753589	ENO1, ENO2, ENO3	1566	4	12833	6.14607	1	1	0.992982
GOTERM_CC_DIRECT	GO:0001917~photoreceptor inner segment	5	0.237417	0.0810673	CIB2, AIPL1, MYO7A, GNAT1, ENO2	1566	14	12833	2.9267	1	1	0.992982
GOTERM_CC_DIRECT	GO:0031982~vesicle	6	0.2849	0.0872424	GAK, SLC34A2, SPNS3, SPNS2, TSPAN4, ARHGEF2	1566	20	12833	2.45843	1	1	0.992982
GOTERM_CC_DIRECT	GO:0030426~growth cone	7	0.332384	0.0882736	CRTAC1, DVL1, STMN2, FSCN1, APBB1, MAP3K12, SNCA	1566	26	12833	2.20628	1	1	0.992982
GOTERM_CC_DIRECT	GO:0005856~cytoskeleton	16	0.759734	0.0890774	GAS2L3, HIP1R, ARHGAP39, PPP1R18, AIF1, ABRA, ACTB, CNN2, CNN1, KITLG, DGKQ, FSCN1, PTK2B, ARHGEF2, PLEKHH1, MSRB1	1566	85	12833	1.54254	1	1	0.992982

## Sheet: NC_LR_UP_MF
Category	Term	Count	%	PValue	Genes	List Total	Pop Hits	Pop Total	Fold Enrichment	Bonferroni	Benjamini	FDR
GOTERM_MF_DIRECT	GO:0005509~calcium ion binding	105	4.98575	1.45641e-10	SPARC, CLSTN3, CLSTN1, GUCA1B, CIB2, CDH5, HMCN2, PAMR1, PSPH, CD93, SYTL1, VWDE, SYTL3, MYL5, MYL6, MELK, MYL3, S100A6, PADI2, ADAM8, PADI4, FKBP9, MYL9, S100A9, PVALB, S100A8, FBN2, FBLN7, NECAB3, CAPSL, DHH, PADI6, NOTCH4, PCDH12, RASGRP2, NID2, SCUBE2, CRACR2B, SCUBE1, CDH23, CDH24, PLCG1, JAG2, JAG1, SYT2, SYT7, VIL1, EHD2, BMP1, DCHS1, SNED1, LPCAT1, MMP25, NCS1, SDF4, SPTAN1, EGFL7, EGFL6,…	1315	472	11048	1.86898	1.43603e-07	1.43602e-07	1.4302e-07
GOTERM_MF_DIRECT	GO:0005201~extracellular matrix structural constituent	14	0.664767	5.99236e-06	FBN2, ELN, COL11A1, LAMB1, HAPLN3, HAPLN1, ACAN, COL3A1, COL1A2, COL2A1, COL4A2, COL5A1, COL4A4, MGP	1315	28	11048	4.20076	0.00589107	0.00295424	0.00294225
GOTERM_MF_DIRECT	GO:0005524~ATP binding	162	7.69231	1.30492e-05	EPHB6, PANK4, EIF4A1, AMHR2, PARS2, UBE2L6, ACTB, NUBP2, KIF5C, RUVBL2, DHX58, CHEK1, FPGS, PIM1, KDR, AKT1, NEK2, MAP3K6, EPHB2, EPHB4, EPHB3, PRKCG, PDGFRB, LIG1, MYO7A, ACLY, MELK, DDX39A, DGKQ, PRKD2, KIF20A, ROR2, TP53, EPHA2, PIF1, BRSK1, PFKFB4, DDX4, UBA7, NPR1, AK1, ABCB8, PKMYT1, PRKCZ, ACACA, STK33, TKFC, HSPH1, KIF3B, ORC1, GRK7, FIGNL1, PMVK, ABL1, RIMKLB, PLK4, TRAP1, MYH7B, SRPK3, …	1315	992	11048	1.37202	0.0127842	0.00428884	0.00427144
GOTERM_MF_DIRECT	GO:0004222~metalloendopeptidase activity	26	1.23457	5.87357e-05	ECE1, SPG7, ADAMTS4, ADAMTS16, ADAMTS15, ADAMTS2, MMP25, ADAMTS14, PITRM1, ADAMTSL2, ADAMTS9, ADAMTS6, ADAMTS7, MMP2, ADAM33, MMEL1, ADAMTS20, MMP11, MMP14, BMP1, ADAM15, MMP15, MMP23B, MMP17, ADAM12, ADAM8	1315	93	11048	2.34881	0.0562699	0.0144784	0.0144196
GOTERM_MF_DIRECT	GO:0003777~microtubule motor activity	16	0.759734	7.35644e-05	DNAI2, DNAH10, KIF25, DNHD1, KIF24, KIF12, KIF22, KIF15, KIF19, KIF3B, KIF4A, KIF26B, KIF2C, KIFC3, KIF1A, KIF20A	1315	43	11048	3.12615	0.0699688	0.0145069	0.0144481
GOTERM_MF_DIRECT	GO:0050840~extracellular matrix binding	9	0.42735	0.000570467	ADAMTS15, ADGRG1, OLFML2B, SPARC, BGN, CD248, TGFBI, OLFML2A, THBS1	1315	18	11048	4.20076	0.430297	0.0896046	0.0892411
GOTERM_MF_DIRECT	GO:0005089~Rho guanyl-nucleotide exchange factor activity	15	0.712251	0.000636138	PLEKHG3, PLEKHG4, PLEKHG2, ARHGEF37, ARHGEF15, ARHGEF17, PLEKHG5, ARHGEF39, PLEKHG6, ARHGEF19, VAV2, NET1, ARHGEF2, RGL2, NGEF	1315	46	11048	2.73963	0.466039	0.0896046	0.0892411
GOTERM_MF_DIRECT	GO:0008201~heparin binding	20	0.949668	0.00297582	LRPAP1, POSTN, APLP1, CHRD, PCOLCE, PTN, AGER, THBS1, VEGFA, THBS3, ADAMTS15, VTN, CLEC3B, ADGRG1, COL5A1, APOE, FMOD, FGFR4, ELANE, FGFR1	1315	82	11048	2.04915	0.947057	0.36677	0.365282
GOTERM_MF_DIRECT	GO:0008574~ATP-dependent microtubule motor activity, plus-end-directed	6	0.2849	0.00355371	KIF19, KIF18B, KIF5C, KIF4A, KIF26B, KIF11	1315	10	11048	5.04091	0.970109	0.389329	0.38775
GOTERM_MF_DIRECT	GO:0005540~hyaluronic acid binding	6	0.2849	0.00910645	ACAN, TNFAIP6, HYAL2, LAYN, HAPLN3, HAPLN1	1315	12	11048	4.20076	0.999879	0.84153	0.838116
GOTERM_MF_DIRECT	GO:0030169~low-density lipoprotein particle binding	5	0.237417	0.00938827	SCARB1, PCSK9, SCARF1, LDLR, THBS1	1315	8	11048	5.25095	0.999909	0.84153	0.838116
GOTERM_MF_DIRECT	GO:0008083~growth factor activity	13	0.617284	0.0124656	TGFB3, PDGFB, VEGFB, IGF2, INHBB, PTN, NGF, VEGFA, NTF4, KITLG, NTF3, TIMP1, INHA	1315	50	11048	2.1844	0.999996	1	0.996954
GOTERM_MF_DIRECT	GO:0005003~ephrin receptor activity	4	0.189934	0.0139428	EPHB6, EPHB4, EPHB3, EPHA2	1315	5	11048	6.72122	0.999999	1	0.996954
GOTERM_MF_DIRECT	GO:0008022~protein C-terminus binding	5	0.237417	0.0153238	TOP2A, CDC20, PEX6, NEFL, VIM	1315	9	11048	4.66751	1	1	0.996954
GOTERM_MF_DIRECT	GO:0001948~glycoprotein binding	10	0.474834	0.0185344	ACE2, SERPINA1, TFRC, HSPA5, LMAN2, FBXO17, SDC1, VIM, LDLR, GFAP	1315	35	11048	2.40043	1	1	0.996954
GOTERM_MF_DIRECT	GO:0051015~actin filament binding	10	0.474834	0.0185344	VIL1, TPM4, ARPC1B, KLHL17, CFL1, FSCN1, FSCN2, AIF1, CORO1A, CORO1B	1315	35	11048	2.40043	1	1	0.996954
GOTERM_MF_DIRECT	GO:0030170~pyridoxal phosphate binding	11	0.522317	0.0309132	PDXK, ALAS2, SHMT2, GPT2, HDC, GPT, ACCS, CSAD, AGXT, BCAT1, GCAT	1315	44	11048	2.10038	1	1	0.996954
GOTERM_MF_DIRECT	GO:0004674~protein serine/threonine kinase activity	31	1.47198	0.0322996	PNCK, PKN3, ILK, PRKCZ, CAMKK1, AURKB, STK33, PBK, PIM1, AKT1, PRKCG, PLK4, PLK3, SRPK3, RPS6KL1, PLK5, PLK2, CDC42BPG, PLK1, MOK, CDC7, CDC42BPB, MASTL, GFRA2, MAPK12, MELK, PRKD2, CAMK1, SGK2, MAP3K11, CDK16	1315	179	11048	1.45501	1	1	0.996954
GOTERM_MF_DIRECT	GO:0043395~heparan sulfate proteoglycan binding	5	0.237417	0.0330497	GPC1, GPC3, GPC2, GPC4, GPC6	1315	11	11048	3.81887	1	1	0.996954
GOTERM_MF_DIRECT	GO:0031418~L-ascorbic acid binding	6	0.2849	0.0335429	P4HA2, OGFOD3, P3H1, PLOD3, PLOD1, P3H3	1315	16	11048	3.15057	1	1	0.996954
GOTERM_MF_DIRECT	GO:0005332~gamma-aminobutyric acid:sodium symporter activity	3	0.14245	0.0390505	SLC6A13, SLC6A12, SLC6A1	1315	3	11048	8.40152	1	1	0.996954
GOTERM_MF_DIRECT	GO:0050839~cell adhesion molecule binding	6	0.2849	0.0430013	CADM3, POSTN, TENM3, TGFBI, NECTIN2, NECTIN1	1315	17	11048	2.96524	1	1	0.996954
GOTERM_MF_DIRECT	GO:0016887~ATPase activity	15	0.712251	0.0517356	DNAH10, HSPA5, KIF25, KIF24, KIF12, KIF22, KIF15, KIF19, ACTC1, KIF3B, PEX6, KIF2C, KIFC3, KIF1A, KIF20A	1315	74	11048	1.70301	1	1	0.996954
GOTERM_MF_DIRECT	GO:0000979~RNA polymerase II core promoter sequence-specific DNA binding	9	0.42735	0.0570328	HEYL, NFIL3, H2AFZ, TAL1, RUVBL2, GATA6, SOX11, GATA2, EZH2	1315	36	11048	2.10038	1	1	0.996954
GOTERM_MF_DIRECT	GO:0000982~transcription factor activity, RNA polymerase II core promoter proximal region sequence-specific binding	5	0.237417	0.0590887	FOSL1, MSX1, FOS, ETS1, ATF3	1315	13	11048	3.23135	1	1	0.996954
GOTERM_MF_DIRECT	GO:0017154~semaphorin receptor activity	4	0.189934	0.0593715	PLXND1, PLXNB3, PLXNA1, PLXNA3	1315	8	11048	4.20076	1	1	0.996954
GOTERM_MF_DIRECT	GO:0070888~E-box binding	6	0.2849	0.0662543	MYOG, TAL1, MYC, LMO2, ATOH8, SREBF2	1315	19	11048	2.65311	1	1	0.996954
GOTERM_MF_DIRECT	GO:0005007~fibroblast growth factor-activated receptor activity	3	0.14245	0.0719827	FGFR4, FGFR2, FGFR1	1315	4	11048	6.30114	1	1	0.996954
GOTERM_MF_DIRECT	GO:0035242~protein-arginine omega-N asymmetric methyltransferase activity	3	0.14245	0.0719827	PRMT8, PRMT2, PRMT1	1315	4	11048	6.30114	1	1	0.996954
GOTERM_MF_DIRECT	GO:0050544~arachidonic acid binding	3	0.14245	0.0719827	S100A9, S100A8, SNCA	1315	4	11048	6.30114	1	1	0.996954
GOTERM_MF_DIRECT	GO:0004634~phosphopyruvate hydratase activity	3	0.14245	0.0719827	ENO1, ENO2, ENO3	1315	4	11048	6.30114	1	1	0.996954
GOTERM_MF_DIRECT	GO:0008509~anion transmembrane transporter activity	4	0.189934	0.0813953	SLC4A8, SLC4A2, SLC4A3, SLC4A5	1315	9	11048	3.73401	1	1	0.996954
GOTERM_MF_DIRECT	GO:0017017~MAP kinase tyrosine/serine/threonine phosphatase activity	4	0.189934	0.0813953	DUSP4, DUSP5, DUSP2, DUSP6	1315	9	11048	3.73401	1	1	0.996954
GOTERM_MF_DIRECT	GO:0003690~double-stranded DNA binding	8	0.379867	0.0892993	RAD51AP1, NEIL3, PNKP, XRCC2, XRCC3, HMGB2, MND1, TP53	1315	33	11048	2.03673	1	1	0.996954
GOTERM_MF_DIRECT	GO:0005057~receptor signaling protein activity	5	0.237417	0.0932822	DOK2, DOK4, RGS12, ADRB1, TRAIP	1315	15	11048	2.80051	1	1	0.996954

## Sheet: NC_DU_DOWN_BP
Category	Term	Count	%	PValue	Genes	List Total	Pop Hits	Pop Total	Fold Enrichment	Bonferroni	Benjamini	FDR
GOTERM_BP_DIRECT	GO:0042787~protein ubiquitination involved in ubiquitin-dependent protein catabolic process	24	1.52769	2.22762e-07	MYLIP, CUL5, KLHL25, RNF14, UBA6, KLHL28, NEDD4L, KEAP1, RNF19B, WWP1, UBE3A, KLHL20, RNF146, RNF144B, RNF115, HECTD1, RMND5A, BTBD1, GAN, ARIH2, LNX1, MDM2, SPOPL, TRIP12	990	81	11368	3.40232	0.000606175	0.000606359	0.000606359
GOTERM_BP_DIRECT	GO:0035556~intracellular signal transduction	34	2.16423	0.000465162	GUCY2C, PRKAA2, MAST1, ASB11, RPS6KA3, RPS6KA6, DEPTOR, MKNK2, TLK2, DVL2, JAK2, SOCS7, PDZD8, SH2B2, SOCS4, JAK1, SRPK2, SMAD4, PRKCI, ARHGEF12, SYK, PLCL1, PRKCA, OXSR1, TIAM2, WNK1, ASB8, PPP1R1B, DCX, ASB4, PKN2, ASB5, PLCB1, RAF1	990	207	11368	1.88607	0.718174	0.633086	0.633086
GOTERM_BP_DIRECT	GO:0045893~positive regulation of transcription, DNA-templated	31	1.97327	0.00160694	CEBPB, DDX3X, MSTN, RNF14, RSF1, NPAT, HMBOX1, NSD1, ZXDC, DVL2, CD38, MAP3K2, ZFHX3, CHURC1, FZD7, ZNF281, ZBTB16, NR1D2, FOXN3, POU3F1, FOXN2, AR, PPM1A, KAT6A, ZNF516, NFE2L3, NAA15, BMPR1B, PLCB1, KDM7A	990	196	11368	1.81616	0.987445	1	1
GOTERM_BP_DIRECT	GO:0017196~N-terminal peptidyl-methionine acetylation	4	0.254615	0.00245569	NAA30, NAA20, NAA16, NAA15	990	4	11368	11.4828	0.99876	1	1
GOTERM_BP_DIRECT	GO:0016579~protein deubiquitination	11	0.700191	0.00453545	CYLD, USP25, USP47, USP15, UCHL1, USP53, USP9Y, USP45, JOSD1, UCHL3, USP28	990	45	11368	2.80691	0.999996	1	1
GOTERM_BP_DIRECT	GO:0016567~protein ubiquitination	17	1.08211	0.00492341	KLHL29, CRBN, FBXO25, KEAP1, ASB11, KLHL24, FBXO32, KBTBD11, KLHL31, KBTBD3, CAND1, ASB8, MDM2, ASB5, KBTBD8, SOCS7, SOCS4	990	91	11368	2.14514	0.999999	1	1
GOTERM_BP_DIRECT	GO:0016055~Wnt signaling pathway	12	0.763845	0.00693904	PYGO1, RNF146, PPM1A, MACF1, PRKAA2, DDX3X, APC, TNKS, DIXDC1, STRN, WNT16, WNT3	990	55	11368	2.50534	1	1	1
GOTERM_BP_DIRECT	GO:0042552~myelination	7	0.445576	0.00741046	SLC8A3, XK, AMIGO1, ADGRG6, MYO5A, TSPAN2, QKI	990	21	11368	3.82761	1	1	1
GOTERM_BP_DIRECT	GO:0030705~cytoskeleton-dependent intracellular transport	5	0.318269	0.00780017	KIF5B, KIF13A, KIF13B, KIF1C, KIF1B	990	10	11368	5.74141	1	1	1
GOTERM_BP_DIRECT	GO:0010501~RNA secondary structure unwinding	9	0.572884	0.0089917	EIF4A2, DDX6, DDX3X, DDX24, DDX47, AGO4, AGO1, AGO2, DDX21	990	35	11368	2.95273	1	1	1
GOTERM_BP_DIRECT	GO:0018105~peptidyl-serine phosphorylation	15	0.954806	0.00956649	PRKCI, MORC3, TNKS, LRRK2, MAST1, PRKCA, HIPK3, UHMK1, TTBK2, MKNK2, DCX, TLK2, PDK3, RICTOR, PKN2	990	81	11368	2.12645	1	1	1
GOTERM_BP_DIRECT	GO:2000766~negative regulation of cytoplasmic translation	4	0.254615	0.0107428	CPEB1, CPEB3, CPEB2, CPEB4	990	6	11368	7.65522	1	1	1
GOTERM_BP_DIRECT	GO:0001974~blood vessel remodeling	7	0.445576	0.0118693	TGFB2, BMPR2, MDM2, DBH, ACVR2B, CCR2, ATG5	990	23	11368	3.49477	1	1	1
GOTERM_BP_DIRECT	GO:0032869~cellular response to insulin stimulus	8	0.50923	0.0126923	KAT2B, GHSR, PRKCI, DENND4C, MYO5A, SLC2A4, SLC25A33, CPEB2	990	30	11368	3.06209	1	1	1
GOTERM_BP_DIRECT	GO:0006469~negative regulation of protein kinase activity	11	0.700191	0.0129409	DEPTOR, LRRTM3, WNK1, PPP1R1B, LRRC4, TAF7, EPHA1, NYX, SOCS7, LRRC66, SOCS4	990	52	11368	2.42906	1	1	1
GOTERM_BP_DIRECT	GO:0007018~microtubule-based movement	10	0.636537	0.0139917	DYNC1LI1, DYNC1LI2, DNAH8, KIF5B, KIF13A, KIF13B, KIF1C, KIF1B, KIF21A, KTN1	990	45	11368	2.55174	1	1	1
GOTERM_BP_DIRECT	GO:0046039~GTP metabolic process	4	0.254615	0.0175937	LRRK2, AK3, AMPD3, RHOQ	990	7	11368	6.56162	1	1	1
GOTERM_BP_DIRECT	GO:0086005~ventricular cardiac muscle cell action potential	4	0.254615	0.0175937	RYR2, PKP2, ANK2, GPD1L	990	7	11368	6.56162	1	1	1
GOTERM_BP_DIRECT	GO:0006351~transcription, DNA-templated	37	2.35519	0.0185719	ZNF232, PHF3, ZNF770, RSC1A1, CEBPB, PRKAA2, THRB, BHLHE41, RORC, KEAP1, NR2C1, ARNTL, SMYD2, RXRG, TEAD1, SCAI, LIN52, ESRRA, MEF2A, MYOCD, POU2F1, ESRRB, NR1D2, FOXN3, POU3F1, THAP1, AR, NR6A1, ZSCAN20, POLR1B, PPP1R1B, AGO2, ID4, NFE2L3, SIM1, PPARA	990	290	11368	1.46505	1	1	1
GOTERM_BP_DIRECT	GO:0051900~regulation of mitochondrial depolarization	3	0.190961	0.021372	GCLC, LRRK2, GCLM	990	3	11368	11.4828	1	1	1
GOTERM_BP_DIRECT	GO:0036092~phosphatidylinositol-3-phosphate biosynthetic process	3	0.190961	0.021372	PIK3C3, ATM, PIK3CG	990	3	11368	11.4828	1	1	1
GOTERM_BP_DIRECT	GO:0022604~regulation of cell morphogenesis	5	0.318269	0.0215141	ZRANB1, ZMYM4, AGO4, LARP4, PDZD8	990	13	11368	4.41647	1	1	1
GOTERM_BP_DIRECT	GO:0007010~cytoskeleton organization	10	0.636537	0.0268371	SVIL, ZRANB1, DST, GAN, ZMYM4, MAST1, DMD, PRPF40A, LARP4, PDZD8	990	50	11368	2.29657	1	1	1
GOTERM_BP_DIRECT	GO:0042752~regulation of circadian rhythm	7	0.445576	0.0305578	PRKAA2, ROCK2, UBE3A, NR1D2, ADCY1, PROX1, PPARA	990	28	11368	2.87071	1	1	1
GOTERM_BP_DIRECT	GO:0010595~positive regulation of endothelial cell migration	6	0.381922	0.0309747	BCAS3, BMPR2, ROCK2, PROX1, TEK, FGF1	990	21	11368	3.28081	1	1	1
GOTERM_BP_DIRECT	GO:0032956~regulation of actin cytoskeleton organization	6	0.381922	0.0309747	EPHA5, TGFB2, ROCK2, DIXDC1, RICTOR, EPHA3	990	21	11368	3.28081	1	1	1
GOTERM_BP_DIRECT	GO:0006511~ubiquitin-dependent protein catabolic process	14	0.891152	0.0314692	USP25, USP47, USP15, PSMD11, UBA6, USP9Y, USP45, FBXO25, FBXO32, UCHL3, USP28, CYLD, UCHL1, SQSTM1	990	85	11368	1.89129	1	1	1
GOTERM_BP_DIRECT	GO:0009409~response to cold	5	0.318269	0.0357376	ZNF516, ADRB1, ACADM, METRNL, LRP11	990	15	11368	3.82761	1	1	1
GOTERM_BP_DIRECT	GO:0005977~glycogen metabolic process	5	0.318269	0.0357376	UGP2, PPP1R3D, PHKB, IL6ST, SLC37A4	990	15	11368	3.82761	1	1	1
GOTERM_BP_DIRECT	GO:1900087~positive regulation of G1/S transition of mitotic cell cycle	4	0.254615	0.0370174	LSM11, DDX3X, RDX, PLCB1	990	9	11368	5.10348	1	1	1
GOTERM_BP_DIRECT	GO:0006887~exocytosis	8	0.50923	0.0378389	CCR1, SCRN3, MYO5A, VAMP1, LIN7A, EXOC5, LIN7C, CHGB	990	37	11368	2.48277	1	1	1
GOTERM_BP_DIRECT	GO:0006468~protein phosphorylation	13	0.827498	0.0395841	GUCY2C, NEK9, TGFB2, PRKAA2, SYK, ROCK2, PHKB, OXSR1, PIK3CG, CREB1, PIK3CA, WNK1, PRKACB	990	79	11368	1.88958	1	1	1
GOTERM_BP_DIRECT	GO:0072383~plus-end-directed vesicle transport along microtubule	3	0.190961	0.0402883	FYCO1, KIF5B, KIF13A	990	4	11368	8.61212	1	1	1
GOTERM_BP_DIRECT	GO:2000300~regulation of synaptic vesicle exocytosis	3	0.190961	0.0402883	LRRK2, RAB5A, PFN2	990	4	11368	8.61212	1	1	1
GOTERM_BP_DIRECT	GO:0060836~lymphatic endothelial cell differentiation	3	0.190961	0.0402883	BMPR2, PROX1, ACVR2B	990	4	11368	8.61212	1	1	1
GOTERM_BP_DIRECT	GO:0033135~regulation of peptidyl-serine phosphorylation	3	0.190961	0.0402883	PLCL1, NSD1, RICTOR	990	4	11368	8.61212	1	1	1
GOTERM_BP_DIRECT	GO:0007215~glutamate receptor signaling pathway	3	0.190961	0.0402883	KCNB1, GNAQ, PLCB1	990	4	11368	8.61212	1	1	1
GOTERM_BP_DIRECT	GO:0007030~Golgi organization	10	0.636537	0.0418476	ARFGEF1, BCAS3, RAB30, SEC23IP, UBXN2A, LRRK2, USO1, RAB29, GOLPH3L, BLZF1	990	54	11368	2.12645	1	1	1
GOTERM_BP_DIRECT	GO:0043161~proteasome-mediated ubiquitin-dependent protein catabolic process	14	0.891152	0.0435948	CRBN, UBXN2A, NEDD4L, FBXO15, KEAP1, WWP1, RAD23B, KLHL20, RNF115, RMND5A, BTBD1, TBL1XR1, RLIM, SPOPL	990	89	11368	1.80629	1	1	1
GOTERM_BP_DIRECT	GO:0014068~positive regulation of phosphatidylinositol 3-kinase signaling	8	0.50923	0.0486724	TGFB2, RELN, HGF, UBE3A, TEK, WNT16, PIK3AP1, NKX3-1	990	39	11368	2.35545	1	1	1
GOTERM_BP_DIRECT	GO:0007498~mesoderm development	4	0.254615	0.049539	SMAD4, IRX3, PALB2, ACVR2B	990	10	11368	4.59313	1	1	1
GOTERM_BP_DIRECT	GO:0070509~calcium ion import	4	0.254615	0.049539	CACNB2, CACNA1I, TRPC4, CASK	990	10	11368	4.59313	1	1	1
GOTERM_BP_DIRECT	GO:0001953~negative regulation of cell-matrix adhesion	4	0.254615	0.049539	ACER2, NF1, CASK, SEMA3E	990	10	11368	4.59313	1	1	1
GOTERM_BP_DIRECT	GO:0008286~insulin receptor signaling pathway	7	0.445576	0.054785	IRS1, PHIP, ZNF106, SORBS1, SOCS7, SH2B2, RHOQ	990	32	11368	2.51187	1	1	1
GOTERM_BP_DIRECT	GO:0006886~intracellular protein transport	20	1.27307	0.0551623	COPB2, SEC23A, TBC1D9B, SNAPIN, CLTC, USO1, AP4E1, CLTB, SNX13, CHM, XPO7, AP3B1, TOM1L1, SNX27, KIF13A, VPS35, STX3, SLU7, EXPH5, TBC1D16	990	148	11368	1.55173	1	1	1
GOTERM_BP_DIRECT	GO:0043966~histone H3 acetylation	6	0.381922	0.0607406	DR1, KAT6A, LEF1, JADE1, MAP3K7, TAF5L	990	25	11368	2.75588	1	1	1
GOTERM_BP_DIRECT	GO:0032436~positive regulation of proteasomal ubiquitin-dependent protein catabolic process	8	0.50923	0.0612935	RNF144B, GCLC, RNF14, LRRK2, ARIH2, MDM2, RNF19B, SOCS4	990	41	11368	2.24055	1	1	1
GOTERM_BP_DIRECT	GO:0035264~multicellular organism growth	10	0.636537	0.0616783	AR, SLC12A5, ETNK2, TBL1XR1, PDE4D, ATRX, SLC1A2, XPA, PTPN11, PALB2	990	58	11368	1.9798	1	1	1
GOTERM_BP_DIRECT	GO:0046426~negative regulation of JAK-STAT cascade	7	0.445576	0.0622444	DAB1, LRRTM3, LRRC4, NYX, SOCS7, LRRC66, SOCS4	990	33	11368	2.43575	1	1	1
GOTERM_BP_DIRECT	GO:0045669~positive regulation of osteoblast differentiation	7	0.445576	0.0622444	BMPR2, ID4, BMPR1B, IL6ST, ACVR2B, BMPR1A, DDR2	990	33	11368	2.43575	1	1	1
GOTERM_BP_DIRECT	GO:0042759~long-chain fatty acid biosynthetic process	3	0.190961	0.0633195	SCD, MYO5A, QKI	990	5	11368	6.8897	1	1	1
GOTERM_BP_DIRECT	GO:0006264~mitochondrial DNA replication	3	0.190961	0.0633195	RRM2B, SLC25A33, POLG	990	5	11368	6.8897	1	1	1
GOTERM_BP_DIRECT	GO:0010631~epithelial cell migration	3	0.190961	0.0633195	NANOS1, FAT2, PKN2	990	5	11368	6.8897	1	1	1
GOTERM_BP_DIRECT	GO:1904938~planar cell polarity pathway involved in axon guidance	3	0.190961	0.0633195	FZD3, RYK, CELSR3	990	5	11368	6.8897	1	1	1
GOTERM_BP_DIRECT	GO:0033153~T cell receptor V(D)J recombination	3	0.190961	0.0633195	LEF1, TCF7, LIG4	990	5	11368	6.8897	1	1	1
GOTERM_BP_DIRECT	GO:0097009~energy homeostasis	4	0.254615	0.0638323	PIK3CA, LEPR, AMPD3, ACACB	990	11	11368	4.17557	1	1	1
GOTERM_BP_DIRECT	GO:0072661~protein targeting to plasma membrane	4	0.254615	0.0638323	KCNB1, PIP5K1A, ANK2, ATP2C2	990	11	11368	4.17557	1	1	1
GOTERM_BP_DIRECT	GO:0048813~dendrite morphogenesis	5	0.318269	0.0651534	MEF2A, MAP2, DCX, TMEM106B, MAP6	990	18	11368	3.18967	1	1	1
GOTERM_BP_DIRECT	GO:0060070~canonical Wnt signaling pathway	10	0.636537	0.0674332	RYR2, FZD3, TBL1XR1, EGF, FZD7, LEF1, TCF7, DVL2, DIXDC1, LRP6	990	59	11368	1.94624	1	1	1
GOTERM_BP_DIRECT	GO:0090263~positive regulation of canonical Wnt signaling pathway	8	0.50923	0.0682873	RNF146, TNKS, LRRK2, DVL2, DIXDC1, XIAP, VPS35, LRP6	990	42	11368	2.18721	1	1	1
GOTERM_BP_DIRECT	GO:0031297~replication fork processing	4	0.254615	0.0797852	ZRANB3, WRN, FANCM, ATRX	990	12	11368	3.82761	1	1	1
GOTERM_BP_DIRECT	GO:0007613~memory	6	0.381922	0.0800914	ATAD1, SLC8A3, HRH1, CREB1, DBH, PLCB1	990	27	11368	2.55174	1	1	1
GOTERM_BP_DIRECT	GO:0042593~glucose homeostasis	10	0.636537	0.0866585	PPP1R3G, PRKAA2, CNR1, KCNB1, HNF4A, LEPR, PTPN11, DBH, SLC37A4, FBN1	990	62	11368	1.85207	1	1	1
GOTERM_BP_DIRECT	GO:0032754~positive regulation of interleukin-5 production	3	0.190961	0.0896078	PDE4D, NLRP3, IL1RAP	990	6	11368	5.74141	1	1	1
GOTERM_BP_DIRECT	GO:0010745~negative regulation of macrophage derived foam cell differentiation	3	0.190961	0.0896078	ABCA5, ITGAV, PPARA	990	6	11368	5.74141	1	1	1
GOTERM_BP_DIRECT	GO:0035280~miRNA loading onto RISC involved in gene silencing by miRNA	3	0.190961	0.0896078	AGO4, AGO1, AGO2	990	6	11368	5.74141	1	1	1
GOTERM_BP_DIRECT	GO:0042059~negative regulation of epidermal growth factor receptor signaling pathway	3	0.190961	0.0896078	RNF115, PTPRJ, SOCS4	990	6	11368	5.74141	1	1	1
GOTERM_BP_DIRECT	GO:0006501~C-terminal protein lipidation	3	0.190961	0.0896078	ATG4C, ATG4D, ATG5	990	6	11368	5.74141	1	1	1
GOTERM_BP_DIRECT	GO:2000010~positive regulation of protein localization to cell surface	3	0.190961	0.0896078	GPD1L, STX3, SYNJ2BP	990	6	11368	5.74141	1	1	1
GOTERM_BP_DIRECT	GO:0001946~lymphangiogenesis	3	0.190961	0.0896078	BMPR2, PROX1, ACVR2B	990	6	11368	5.74141	1	1	1
GOTERM_BP_DIRECT	GO:0023014~signal transduction by protein phosphorylation	3	0.190961	0.0896078	TGFB2, OXSR1, ACVR2B	990	6	11368	5.74141	1	1	1
GOTERM_BP_DIRECT	GO:0010586~miRNA metabolic process	3	0.190961	0.0896078	AGO4, AGO1, AGO2	990	6	11368	5.74141	1	1	1
GOTERM_BP_DIRECT	GO:0086091~regulation of heart rate by cardiac conduction	5	0.318269	0.090002	DSP, CACNB2, CACNA2D1, PKP2, ANK2	990	20	11368	2.87071	1	1	1
GOTERM_BP_DIRECT	GO:0031122~cytoplasmic microtubule organization	5	0.318269	0.090002	ATAD1, CEP126, SLK, SPAST, KATNAL1	990	20	11368	2.87071	1	1	1
GOTERM_BP_DIRECT	GO:0030900~forebrain development	5	0.318269	0.090002	TWSG1, CCKAR, ATRX, POU3F1, PRKG1	990	20	11368	2.87071	1	1	1
GOTERM_BP_DIRECT	GO:0042493~response to drug	9	0.572884	0.0936164	TGFB2, CREB1, SLC12A5, SLC1A2, SLC1A3, CD38, HTR1B, GCLM, ATG5	990	54	11368	1.9138	1	1	1
GOTERM_BP_DIRECT	GO:0045944~positive regulation of transcription from RNA polymerase II promoter	47	2.99173	0.0954172	BMPR2, DDX3X, GABPB2, THRB, TNKS, MOSPD1, UBE3A, IKZF2, FGF1, HOXD10, CD3D, LRP6, RPS6KA3, GALR1, NAMPT, NRIP1, NLRP3, NOS1, ZNF148, NKX3-1, LMO1, MEF2A, BCAS3, SMAD4, MYOCD, CHUK, PCGF5, CASK, MITF, PROX1, ASH1L, KLF15, SENP1, PYGO1, AR, AHI1, CCPG1, SP1, TBL1XR1, AGO1, AGO2, ID4, TAF7, TCF4, BMPR1B, NFE2L1, RHOQ	990	436	11368	1.23783	1	1	1
GOTERM_BP_DIRECT	GO:0043001~Golgi to plasma membrane protein transport	4	0.254615	0.0972665	MACF1, GOLGA4, BLZF1, OPTN	990	13	11368	3.53318	1	1	1

[truncated: 8 more sheets: NC_DU_DOWN_CC, NC_DU_DOWN_MF, NC_JNP_DOWN_BP, NC_JNP_DOWN_CC, NC_JNP_DOWN_MF, NC_LR_DOWN_BP, NC_LR_DOWN_CC, NC_LR_DOWN_MF]
